# Supplementary material for: Genomic signatures of barley breeding for environmental adaptation to the new continents
Source: Plant Biotechnol J. 2023 Jul 27;21(9):1719–21. doi: 10.1111/pbi.14077 (PMC10440980; doi:10.1111/pbi.14077)
Supplement: Supplementary file 2 — Table S1‐S14 Supplementary Tables. Method S1‐S7 Supplementary Methods. [file PBI-21-1719-s002.xlsx]

## Sheet: Table Index
Table Index
Table S1: Assembly metrics and quality comparison of Clipper, Stirling and Morex V3 (Mascher et al. 2021)
Table S2: Average FST value of different chromosomes between AME and EUR populations and AUS and EUR populations.
Table S3: Selected regions between AUS and EUR.
Table S4: Selected regions between AME and EUR.
Table S5: Genes in the AUS vs EUR selected regions.
Table S6: Genes in the AME vs EUR selected regions.
Table S7: Genes PAV with significant presence frequency change when compared the Australian barely with European barley varieties.
Table S8: Details of Hindmarsh and RGT Planet recombinant inbred lines trials
Table S9: QTL mapping Hindmarsh and RGT Planet recombinant inbred lines
Table S10 Flowering time of 2017 trial in South Perth WA under different sowing times of Australian, European, and North American barley
Table S11: Barley accessions from Australia, Europe and North America, and their flowering time from 2015-2017 were recorded in seven environments for analysis (obtained from Hill et al., 2019b)
Table S12: Meta information of the 56 barley cultivars with deep sequencing
Table S13: Metadata of RNA-seq of Clipper and Stirling
Table S14: The significant GWAS signals of flowering times and the closest gene that within 200kb up and down stream of the GWAS signals from previous SNP-based GWAS analysis (Hill et al., 2021)
Table S15: Genome-wide QTL mapping results based on the Hindmarsh and RGT Planet recombinant inbred lines

## Sheet: Table S1
Table S1. Assembly metrics and quality comparison of Clipper, Stirling and Morex V3 (Mascher et al. 2021)
	Morex V3	Clipper	Stirling
Genome size (Gb)	4.23	4.28	4.26
Number of Contigs	-	2261	1836
Largest contigs size (Mb)	-	151.6	110.4
Contigs N50 (Mb)	31.9	39.4	36.9
Scaffold N50 (Mb)	610.3	610.4	607.1
Number of scaffolds	-	1510	1574
High confidence genes	37963	39083	38582
Complete BUSCOs	1402 (97.4%)	1402 (97.3%)	1405 (97.6%)

## Sheet: Table S2
Table S2: Average FST value of different chromosomes between AME and EUR populations and AUS and EUR populations.
Chromosome	FST_AME_vs_EUR	FST_AUS_vs_EUR
Chr1H	0.026	0.033
Chr2H	0.083	0.247
Chr3H	0.017	0.035
Chr4H	0.073	0.053
Chr5H	0.158	0.131
Chr6H	0.038	0.053
Chr7H	0.067	0.049

## Sheet: Table S3
Table S3: Selected regions between AUS and EUR. NA: Not Available
ID	CHROM	Start	End	Length	Gene located in this region	CLR_value
1	chr1H	14650000	14890000	240000	HORVU.Clipper.r1.1HG003160;HORVU.Clipper.r1.1HG003170;HORVU.Clipper.r1.1HG003180;HORVU.Clipper.r1.1HG003190	44.9156
2	chr1H	15640000	15760000	120000	HORVU.Clipper.r1.1HG003230;HORVU.Clipper.r1.1HG003250;HORVU.Clipper.r1.1HG003240	44.762
3	chr1H	55950000	56050000	100000	HORVU.Clipper.r1.1HG007600;HORVU.Clipper.r1.1HG007620;HORVU.Clipper.r1.1HG007610	40.7521
4	chr1H	56440000	56620000	180000	HORVU.Clipper.r1.1HG007640	40.4872
5	chr1H	65010000	65130000	120000	HORVU.Clipper.r1.1HG007990;HORVU.Clipper.r1.1HG007980	60.9074
6	chr1H	67170000	67290000	120000	NA	40.657
7	chr1H	315800000	315930000	130000	HORVU.Clipper.r1.1HG019800	43.3328
8	chr1H	348290000	348390000	100000	HORVU.Clipper.r1.1HG021880	39.217
9	chr1H	349000000	349130000	130000	HORVU.Clipper.r1.1HG021920;HORVU.Clipper.r1.1HG021930	43.5595
10	chr1H	358610000	358770000	160000	HORVU.Clipper.r1.1HG022660;HORVU.Clipper.r1.1HG022670;HORVU.Clipper.r1.1HG022680;HORVU.Clipper.r1.1HG022690;HORVU.Clipper.r1.1HG022700	42.4709
11	chr1H	361640000	361740000	100000	NA	41.631
12	chr1H	362070000	362200000	130000	HORVU.Clipper.r1.1HG022900	47.0744
13	chr1H	372110000	372210000	100000	NA	46.1609
14	chr1H	374820000	374920000	100000	HORVU.Clipper.r1.1HG023900;HORVU.Clipper.r1.1HG023890	37.3722
15	chr1H	375270000	375370000	100000	HORVU.Clipper.r1.1HG023910	40.0067
16	chr1H	381470000	381660000	190000	HORVU.Clipper.r1.1HG024370;HORVU.Clipper.r1.1HG024380;HORVU.Clipper.r1.1HG024390;HORVU.Clipper.r1.1HG024400;HORVU.Clipper.r1.1HG024420;HORVU.Clipper.r1.1HG024430;HORVU.Clipper.r1.1HG024410	40.0706
17	chr1H	382160000	382260000	100000	HORVU.Clipper.r1.1HG024500	49.2255
18	chr1H	382800000	382910000	110000	NA	38.0766
19	chr1H	383900000	384020000	120000	NA	42.833
20	chr1H	384100000	384270000	170000	NA	45.134
21	chr1H	384300000	384400000	100000	NA	37.5424
22	chr1H	384470000	384590000	120000	HORVU.Clipper.r1.1HG024640	38.3245
23	chr1H	386470000	386620000	150000	HORVU.Clipper.r1.1HG024840;HORVU.Clipper.r1.1HG024850;HORVU.Clipper.r1.1HG024860	41.4473
24	chr1H	389210000	389310000	100000	HORVU.Clipper.r1.1HG025110;HORVU.Clipper.r1.1HG025120;HORVU.Clipper.r1.1HG025100	49.6318
25	chr1H	389820000	389940000	120000	NA	68.8164
26	chr1H	390340000	390440000	100000	NA	37.1579
27	chr1H	390890000	390990000	100000	NA	37.1692
28	chr1H	391260000	391370000	110000	HORVU.Clipper.r1.1HG025250	43.469
29	chr1H	391690000	391850000	160000	NA	37.5937
30	chr1H	401070000	401180000	110000	NA	51.8582
31	chr1H	402610000	402710000	100000	HORVU.Clipper.r1.1HG026240	38.849
32	chr1H	433070000	433170000	100000	NA	38.4132
33	chr1H	442820000	442920000	100000	HORVU.Clipper.r1.1HG030320;HORVU.Clipper.r1.1HG030340;HORVU.Clipper.r1.1HG030330	37.8722
34	chr1H	443170000	443270000	100000	HORVU.Clipper.r1.1HG030400;HORVU.Clipper.r1.1HG030410	37.4351
35	chr1H	445900000	446010000	110000	HORVU.Clipper.r1.1HG030800;HORVU.Clipper.r1.1HG030790	38.8914
36	chr1H	446550000	446650000	100000	HORVU.Clipper.r1.1HG030880;HORVU.Clipper.r1.1HG030890	42.4711
37	chr1H	447860000	447980000	120000	NA	37.4293
38	chr1H	477880000	478170000	290000	HORVU.Clipper.r1.1HG035740;HORVU.Clipper.r1.1HG035750	57.6579
39	chr1H	493270000	493370000	100000	HORVU.Clipper.r1.1HG039820;HORVU.Clipper.r1.1HG039830	41.6594
40	chr1H	495800000	495920000	120000	HORVU.Clipper.r1.1HG040570;HORVU.Clipper.r1.1HG040580;HORVU.Clipper.r1.1HG040590;HORVU.Clipper.r1.1HG040600	60.0182
41	chr1H	504790000	504960000	170000	HORVU.Clipper.r1.1HG042900;HORVU.Clipper.r1.1HG042910;HORVU.Clipper.r1.1HG042920;HORVU.Clipper.r1.1HG042930;HORVU.Clipper.r1.1HG042940;HORVU.Clipper.r1.1HG042950;HORVU.Clipper.r1.1HG042960	85.9074
42	chr1H	505260000	505570000	310000	HORVU.Clipper.r1.1HG043070;HORVU.Clipper.r1.1HG043090;HORVU.Clipper.r1.1HG043100;HORVU.Clipper.r1.1HG043110;HORVU.Clipper.r1.1HG043130;HORVU.Clipper.r1.1HG043140;HORVU.Clipper.r1.1HG043080;HORVU.Clipper.r1.1HG043120	88.5749
43	chr1H	506070000	506170000	100000	NA	37.0408
44	chr1H	506440000	506540000	100000	HORVU.Clipper.r1.1HG043340;HORVU.Clipper.r1.1HG043350;HORVU.Clipper.r1.1HG043360	36.7501
45	chr1H	507920000	508020000	100000	HORVU.Clipper.r1.1HG043680;HORVU.Clipper.r1.1HG043690;HORVU.Clipper.r1.1HG043700;HORVU.Clipper.r1.1HG043710;HORVU.Clipper.r1.1HG043720	44.5118
46	chr1H	508120000	508430000	310000	HORVU.Clipper.r1.1HG043740;HORVU.Clipper.r1.1HG043750;HORVU.Clipper.r1.1HG043760;HORVU.Clipper.r1.1HG043770;HORVU.Clipper.r1.1HG043780;HORVU.Clipper.r1.1HG043790;HORVU.Clipper.r1.1HG043800	41.1569
47	chr2H	18300000	18480000	180000	HORVU.Clipper.r1.2HG004860	40.5734
48	chr2H	18550000	18660000	110000	HORVU.Clipper.r1.2HG004880;HORVU.Clipper.r1.2HG004890;HORVU.Clipper.r1.2HG004900	45.0194
49	chr2H	20490000	20670000	180000	HORVU.Clipper.r1.2HG005290;HORVU.Clipper.r1.2HG005300;HORVU.Clipper.r1.2HG005310;HORVU.Clipper.r1.2HG005320;HORVU.Clipper.r1.2HG005340;HORVU.Clipper.r1.2HG005350;HORVU.Clipper.r1.2HG005370;HORVU.Clipper.r1.2HG005380;HORVU.Clipper.r1.2HG005390;HORVU.Clipper.r1.2HG005330;HORVU.Clipper.r1.2HG005360	60.0389
50	chr2H	23930000	24030000	100000	HORVU.Clipper.r1.2HG006320;HORVU.Clipper.r1.2HG006330	38.1136
51	chr2H	26590000	26730000	140000	HORVU.Clipper.r1.2HG006830;HORVU.Clipper.r1.2HG006840	51.5823
52	chr2H	33760000	33860000	100000	HORVU.Clipper.r1.2HG007780;HORVU.Clipper.r1.2HG007790	39.2559
53	chr2H	34910000	35010000	100000	HORVU.Clipper.r1.2HG007940;HORVU.Clipper.r1.2HG007950;HORVU.Clipper.r1.2HG007960	37.7611
54	chr2H	35520000	35640000	120000	HORVU.Clipper.r1.2HG008020	51.082
55	chr2H	42850000	42950000	100000	HORVU.Clipper.r1.2HG009140;HORVU.Clipper.r1.2HG009150;HORVU.Clipper.r1.2HG009160	37.6421
56	chr2H	58720000	58840000	120000	HORVU.Clipper.r1.2HG011130	37.7583
57	chr2H	58850000	59020000	170000	HORVU.Clipper.r1.2HG011140	45.0788
58	chr2H	88240000	88340000	100000	NA	40.6158
59	chr2H	98200000	98320000	120000	HORVU.Clipper.r1.2HG014830	43.8488
60	chr2H	109070000	109170000	100000	HORVU.Clipper.r1.2HG015760;HORVU.Clipper.r1.2HG015770;HORVU.Clipper.r1.2HG015780	45.5864
61	chr2H	110560000	110660000	100000	HORVU.Clipper.r1.2HG015940	39.4158
62	chr2H	112050000	112150000	100000	NA	52.3902
63	chr2H	115930000	116030000	100000	NA	42.115
64	chr2H	116450000	116550000	100000	NA	38.427
65	chr2H	116790000	116890000	100000	NA	38.0128
66	chr2H	116980000	117080000	100000	HORVU.Clipper.r1.2HG016370	40.1363
67	chr2H	121660000	121760000	100000	NA	41.4073
68	chr2H	122610000	122710000	100000	HORVU.Clipper.r1.2HG016720	37.0311
69	chr2H	123100000	124360000	1260000	HORVU.Clipper.r1.2HG016750;HORVU.Clipper.r1.2HG016760;HORVU.Clipper.r1.2HG016780;HORVU.Clipper.r1.2HG016770	95.7225
70	chr2H	124390000	124880000	490000	HORVU.Clipper.r1.2HG016790;HORVU.Clipper.r1.2HG016800	50.3492
71	chr2H	124910000	125120000	210000	NA	49.3616
72	chr2H	125130000	125500000	370000	HORVU.Clipper.r1.2HG016820;HORVU.Clipper.r1.2HG016830	61.2957
73	chr2H	125580000	126090000	510000	HORVU.Clipper.r1.2HG016850	52.7378
74	chr2H	126370000	126680000	310000	HORVU.Clipper.r1.2HG016880	39.8062
75	chr2H	126840000	127170000	330000	HORVU.Clipper.r1.2HG016890;HORVU.Clipper.r1.2HG016900;HORVU.Clipper.r1.2HG016910;HORVU.Clipper.r1.2HG016920	44.8558
76	chr2H	127180000	127670000	490000	HORVU.Clipper.r1.2HG016930	65.4831
77	chr2H	127750000	128080000	330000	HORVU.Clipper.r1.2HG016950	63.8754
78	chr2H	128090000	128600000	510000	HORVU.Clipper.r1.2HG016960;HORVU.Clipper.r1.2HG016970;HORVU.Clipper.r1.2HG016980	52.1688
79	chr2H	128630000	129210000	580000	HORVU.Clipper.r1.2HG017000;HORVU.Clipper.r1.2HG017010	39.0207
80	chr2H	129230000	129720000	490000	HORVU.Clipper.r1.2HG017020;HORVU.Clipper.r1.2HG017030	41.9841
81	chr2H	129740000	132830000	3090000	HORVU.Clipper.r1.2HG017040;HORVU.Clipper.r1.2HG017050;HORVU.Clipper.r1.2HG017060;HORVU.Clipper.r1.2HG017070;HORVU.Clipper.r1.2HG017090;HORVU.Clipper.r1.2HG017100;HORVU.Clipper.r1.2HG017110;HORVU.Clipper.r1.2HG017120;HORVU.Clipper.r1.2HG017130;HORVU.Clipper.r1.2HG017140;HORVU.Clipper.r1.2HG017150;HORVU.Clipper.r1.2HG017160;HORVU.Clipper.r1.2HG017170;HORVU.Clipper.r1.2HG017190;HORVU.Clipper.r1.2HG0…	64.085
82	chr2H	132890000	133950000	1060000	HORVU.Clipper.r1.2HG017260;HORVU.Clipper.r1.2HG017270;HORVU.Clipper.r1.2HG017280;HORVU.Clipper.r1.2HG017290;HORVU.Clipper.r1.2HG017300	75.5446
83	chr2H	133990000	135100000	1110000	HORVU.Clipper.r1.2HG017310;HORVU.Clipper.r1.2HG017320;HORVU.Clipper.r1.2HG017330;HORVU.Clipper.r1.2HG017340;HORVU.Clipper.r1.2HG017350	49.6243
84	chr2H	135140000	136390000	1250000	HORVU.Clipper.r1.2HG017360;HORVU.Clipper.r1.2HG017370;HORVU.Clipper.r1.2HG017380;HORVU.Clipper.r1.2HG017400;HORVU.Clipper.r1.2HG017390	52.3251
85	chr2H	136430000	137180000	750000	HORVU.Clipper.r1.2HG017410;HORVU.Clipper.r1.2HG017420;HORVU.Clipper.r1.2HG017430;HORVU.Clipper.r1.2HG017440;HORVU.Clipper.r1.2HG017450	40.1132
86	chr2H	137190000	138070000	880000	HORVU.Clipper.r1.2HG017460;HORVU.Clipper.r1.2HG017470;HORVU.Clipper.r1.2HG017490;HORVU.Clipper.r1.2HG017500;HORVU.Clipper.r1.2HG017520;HORVU.Clipper.r1.2HG017530;HORVU.Clipper.r1.2HG017540;HORVU.Clipper.r1.2HG017480;HORVU.Clipper.r1.2HG017510	70.4017
87	chr2H	138080000	139530000	1450000	HORVU.Clipper.r1.2HG017550;HORVU.Clipper.r1.2HG017570;HORVU.Clipper.r1.2HG017580;HORVU.Clipper.r1.2HG017590;HORVU.Clipper.r1.2HG017600;HORVU.Clipper.r1.2HG017610;HORVU.Clipper.r1.2HG017620;HORVU.Clipper.r1.2HG017630;HORVU.Clipper.r1.2HG017640;HORVU.Clipper.r1.2HG017560	43.2253
88	chr2H	139550000	140130000	580000	HORVU.Clipper.r1.2HG017660	98.3121
89	chr2H	140200000	142060000	1860000	HORVU.Clipper.r1.2HG017700;HORVU.Clipper.r1.2HG017710;HORVU.Clipper.r1.2HG017720;HORVU.Clipper.r1.2HG017730;HORVU.Clipper.r1.2HG017740;HORVU.Clipper.r1.2HG017750	53.9123
90	chr2H	142090000	142770000	680000	HORVU.Clipper.r1.2HG017770;HORVU.Clipper.r1.2HG017780;HORVU.Clipper.r1.2HG017800;HORVU.Clipper.r1.2HG017810;HORVU.Clipper.r1.2HG017760;HORVU.Clipper.r1.2HG017790	77.5577
91	chr2H	142780000	143140000	360000	HORVU.Clipper.r1.2HG017820;HORVU.Clipper.r1.2HG017830	57.4632
92	chr2H	143180000	143740000	560000	HORVU.Clipper.r1.2HG017840;HORVU.Clipper.r1.2HG017850;HORVU.Clipper.r1.2HG017860;HORVU.Clipper.r1.2HG017870;HORVU.Clipper.r1.2HG017880	78.8302
93	chr2H	143770000	145770000	2000000	HORVU.Clipper.r1.2HG017900;HORVU.Clipper.r1.2HG017920;HORVU.Clipper.r1.2HG017930;HORVU.Clipper.r1.2HG017940;HORVU.Clipper.r1.2HG017950;HORVU.Clipper.r1.2HG017960;HORVU.Clipper.r1.2HG017970;HORVU.Clipper.r1.2HG017980;HORVU.Clipper.r1.2HG017990;HORVU.Clipper.r1.2HG018000;HORVU.Clipper.r1.2HG017890;HORVU.Clipper.r1.2HG017910;HORVU.Clipper.r1.2HG018010	61.9715
94	chr2H	145820000	147100000	1280000	HORVU.Clipper.r1.2HG018020;HORVU.Clipper.r1.2HG018030;HORVU.Clipper.r1.2HG018050;HORVU.Clipper.r1.2HG018060;HORVU.Clipper.r1.2HG018070;HORVU.Clipper.r1.2HG018080;HORVU.Clipper.r1.2HG018090;HORVU.Clipper.r1.2HG018040	37.004
95	chr2H	147230000	147350000	120000	HORVU.Clipper.r1.2HG018100;HORVU.Clipper.r1.2HG018110	57.7001
96	chr2H	147490000	148100000	610000	HORVU.Clipper.r1.2HG018120;HORVU.Clipper.r1.2HG018150;HORVU.Clipper.r1.2HG018130;HORVU.Clipper.r1.2HG018140	38.2614
97	chr2H	148120000	149620000	1500000	HORVU.Clipper.r1.2HG018160;HORVU.Clipper.r1.2HG018170;HORVU.Clipper.r1.2HG018180;HORVU.Clipper.r1.2HG018190;HORVU.Clipper.r1.2HG018200;HORVU.Clipper.r1.2HG018210;HORVU.Clipper.r1.2HG018220;HORVU.Clipper.r1.2HG018230;HORVU.Clipper.r1.2HG018250;HORVU.Clipper.r1.2HG018240	45.2661
98	chr2H	149730000	150850000	1120000	HORVU.Clipper.r1.2HG018280;HORVU.Clipper.r1.2HG018290;HORVU.Clipper.r1.2HG018300;HORVU.Clipper.r1.2HG018260;HORVU.Clipper.r1.2HG018270	41.4956
99	chr2H	157950000	158060000	110000	HORVU.Clipper.r1.2HG018890;HORVU.Clipper.r1.2HG018900	47.4779
100	chr2H	158850000	158950000	100000	NA	42.107
101	chr2H	159000000	159130000	130000	HORVU.Clipper.r1.2HG018940	39.1166
102	chr2H	161050000	161150000	100000	HORVU.Clipper.r1.2HG019130	45.4014
103	chr2H	161290000	161390000	100000	HORVU.Clipper.r1.2HG019140	39.4779
104	chr2H	161550000	161650000	100000	NA	47.8302
105	chr2H	208760000	208860000	100000	NA	38.2371
106	chr2H	213100000	213200000	100000	HORVU.Clipper.r1.2HG022210	39.3786
107	chr2H	215610000	215720000	110000	NA	37.0783
108	chr2H	216230000	216330000	100000	NA	39.4241
109	chr2H	217940000	218040000	100000	NA	46.7889
110	chr2H	218870000	218970000	100000	NA	37.4694
111	chr2H	219060000	219160000	100000	NA	38.0143
112	chr2H	219310000	219430000	120000	NA	40.2274
113	chr2H	220570000	220810000	240000	NA	59.354
114	chr2H	220970000	221120000	150000	NA	39.7885
115	chr2H	221480000	221580000	100000	NA	41.6221
116	chr2H	223080000	223190000	110000	NA	42.8687
117	chr2H	223410000	223520000	110000	NA	37.5427
118	chr2H	224610000	224710000	100000	NA	39.2688
119	chr2H	226020000	226160000	140000	NA	36.9563
120	chr2H	228070000	228260000	190000	NA	49.6821
121	chr2H	230810000	230910000	100000	NA	42.2216
122	chr2H	231790000	231950000	160000	NA	37.5344
123	chr2H	232320000	232420000	100000	NA	38.8434
124	chr2H	234050000	234160000	110000	NA	45.3527
125	chr2H	236960000	237230000	270000	HORVU.Clipper.r1.2HG022990	38.4448
126	chr2H	237420000	237570000	150000	NA	37.5329
127	chr2H	238840000	238940000	100000	NA	39.9013
128	chr2H	239200000	239350000	150000	NA	44.9326
129	chr2H	240340000	240440000	100000	NA	40.5321
130	chr2H	240640000	240740000	100000	NA	42.3197
131	chr2H	240850000	240950000	100000	NA	37.2023
132	chr2H	245040000	245150000	110000	HORVU.Clipper.r1.2HG023220	45.9799
133	chr2H	245160000	245260000	100000	HORVU.Clipper.r1.2HG023230	37.0731
134	chr2H	246720000	246860000	140000	NA	38.8166
135	chr2H	249830000	249950000	120000	HORVU.Clipper.r1.2HG023290	46.9142
136	chr2H	250140000	250240000	100000	NA	41.7705
137	chr2H	252770000	252900000	130000	HORVU.Clipper.r1.2HG023400	37.5308
138	chr2H	254360000	254460000	100000	NA	38.4512
139	chr2H	254830000	254930000	100000	NA	41.9352
140	chr2H	256200000	256370000	170000	HORVU.Clipper.r1.2HG023500	46.9599
141	chr2H	256420000	256520000	100000	NA	43.7521
142	chr2H	257160000	257260000	100000	NA	39.9906
143	chr2H	257930000	258030000	100000	NA	42.691
144	chr2H	258340000	258480000	140000	NA	37.5271
145	chr2H	258770000	258870000	100000	NA	36.8922
146	chr2H	259170000	259270000	100000	NA	38.1176
147	chr2H	260210000	260310000	100000	NA	38.6635
148	chr2H	262350000	262450000	100000	NA	37.8054
149	chr2H	263430000	263560000	130000	NA	46.1936
150	chr2H	265480000	265640000	160000	NA	46.3203
151	chr2H	265650000	265750000	100000	NA	39.9463
152	chr2H	268370000	268500000	130000	NA	42.9744
153	chr2H	269060000	269160000	100000	NA	41.7957
154	chr2H	269580000	269680000	100000	NA	37.9215
155	chr2H	269760000	269860000	100000	NA	39.2487
156	chr2H	269960000	270060000	100000	HORVU.Clipper.r1.2HG023830	66.4128
157	chr2H	270310000	270410000	100000	NA	54.574
158	chr2H	271350000	271500000	150000	NA	44.4245
159	chr2H	271750000	271850000	100000	NA	39.1444
160	chr2H	272230000	272330000	100000	NA	38.7848
161	chr2H	273810000	273920000	110000	NA	43.0479
162	chr2H	274560000	274660000	100000	NA	40.3514
163	chr2H	275710000	275810000	100000	NA	38.3786
164	chr2H	276750000	276850000	100000	NA	39.4549
165	chr2H	277040000	277200000	160000	HORVU.Clipper.r1.2HG023970	50.8543
166	chr2H	277900000	278000000	100000	HORVU.Clipper.r1.2HG024000	42.2414
167	chr2H	280490000	280600000	110000	NA	37.7873
168	chr2H	281100000	281200000	100000	NA	39.7817
169	chr2H	281430000	281560000	130000	HORVU.Clipper.r1.2HG024050	37.9469
170	chr2H	281660000	281760000	100000	NA	40.2799
171	chr2H	283020000	283230000	210000	NA	43.5576
172	chr2H	284620000	284790000	170000	NA	50.2305
173	chr2H	286600000	286700000	100000	NA	39.2966
174	chr2H	287740000	287850000	110000	NA	42.7025
175	chr2H	288760000	288860000	100000	NA	53.7111
176	chr2H	288890000	288990000	100000	NA	37.6169
177	chr2H	289740000	289850000	110000	NA	36.8228
178	chr2H	289990000	290090000	100000	NA	43.5269
179	chr2H	290180000	290280000	100000	NA	39.9057
180	chr2H	290300000	290400000	100000	NA	39.493
181	chr2H	291320000	291420000	100000	HORVU.Clipper.r1.2HG024260	40.3585
182	chr2H	292440000	292540000	100000	HORVU.Clipper.r1.2HG024310	43.0314
183	chr2H	296170000	296270000	100000	NA	37.1077
184	chr2H	298710000	298810000	100000	NA	37.5402
185	chr2H	299110000	299270000	160000	NA	39.2243
186	chr2H	299870000	299970000	100000	NA	37.0286
187	chr2H	300590000	300690000	100000	HORVU.Clipper.r1.2HG024490	44.1345
188	chr2H	302660000	302760000	100000	HORVU.Clipper.r1.2HG024520	47.4364
189	chr2H	305340000	305440000	100000	NA	37.1278
190	chr2H	308390000	308510000	120000	NA	36.785
191	chr2H	314410000	314510000	100000	NA	42.0511
192	chr2H	315870000	315970000	100000	NA	38.8767
193	chr2H	316850000	316950000	100000	NA	40.6316
194	chr2H	317040000	317160000	120000	NA	37.271
195	chr2H	317850000	317950000	100000	NA	40.0682
196	chr2H	318520000	318620000	100000	NA	38.493
197	chr2H	319790000	319910000	120000	NA	39.6253
198	chr2H	319960000	320070000	110000	NA	39.3162
199	chr2H	320170000	320310000	140000	NA	43.6747
200	chr2H	321010000	321110000	100000	NA	40.8318
201	chr2H	321720000	321820000	100000	NA	42.416
202	chr2H	321850000	322030000	180000	NA	39.9672
203	chr2H	324200000	324310000	110000	HORVU.Clipper.r1.2HG024880	73.1342
204	chr2H	325840000	325940000	100000	NA	44.6671
205	chr2H	327330000	327450000	120000	NA	45.1517
206	chr2H	328790000	328890000	100000	NA	40.6433
207	chr2H	330050000	330210000	160000	HORVU.Clipper.r1.2HG025040	95.0393
208	chr2H	330270000	330470000	200000	HORVU.Clipper.r1.2HG025060	40.4785
209	chr2H	330630000	330740000	110000	NA	38.6267
210	chr2H	331410000	331510000	100000	HORVU.Clipper.r1.2HG025090;HORVU.Clipper.r1.2HG025100	37.9391
211	chr2H	332290000	332430000	140000	NA	41.6724
212	chr2H	333700000	333870000	170000	NA	42.2404
213	chr2H	335610000	335710000	100000	NA	40.2163
214	chr2H	336030000	336130000	100000	NA	42.1896
215	chr2H	336660000	336760000	100000	HORVU.Clipper.r1.2HG025230	62.7963
216	chr2H	336890000	337010000	120000	NA	41.0862
217	chr2H	337830000	337950000	120000	NA	39.5567
218	chr2H	340700000	340890000	190000	NA	49.8945
219	chr2H	342230000	342350000	120000	NA	42.8752
220	chr2H	342480000	342580000	100000	NA	43.4121
221	chr2H	342940000	343060000	120000	NA	45.0114
222	chr2H	343150000	343260000	110000	NA	46.4161
223	chr2H	343500000	343600000	100000	NA	37.0643
224	chr2H	344100000	344240000	140000	NA	45.9816
225	chr2H	344350000	344450000	100000	HORVU.Clipper.r1.2HG025510	42.5904
226	chr2H	344590000	344690000	100000	NA	43.4081
227	chr2H	344760000	344860000	100000	NA	44.5257
228	chr2H	345540000	345640000	100000	NA	37.9723
229	chr2H	346000000	346120000	120000	NA	43.3076
230	chr2H	346950000	347070000	120000	NA	63.6441
231	chr2H	347100000	347280000	180000	HORVU.Clipper.r1.2HG025600;HORVU.Clipper.r1.2HG025610;HORVU.Clipper.r1.2HG025620	59.4976
232	chr2H	347550000	347740000	190000	HORVU.Clipper.r1.2HG025640	51.0949
233	chr2H	347840000	347960000	120000	NA	37.9645
234	chr2H	348050000	348650000	600000	NA	45.2614
235	chr2H	348730000	349080000	350000	HORVU.Clipper.r1.2HG025670;HORVU.Clipper.r1.2HG025680	38.8754
236	chr2H	349200000	349470000	270000	HORVU.Clipper.r1.2HG025690	61.4236
237	chr2H	349500000	349600000	100000	NA	38.0582
238	chr2H	349810000	349950000	140000	HORVU.Clipper.r1.2HG025720;HORVU.Clipper.r1.2HG025730	39.22
239	chr2H	350010000	350270000	260000	NA	39.6195
240	chr2H	350290000	350530000	240000	HORVU.Clipper.r1.2HG025740;HORVU.Clipper.r1.2HG025750;HORVU.Clipper.r1.2HG025760	37.4454
241	chr2H	350560000	350690000	130000	HORVU.Clipper.r1.2HG025770	37.7074
242	chr2H	351030000	351330000	300000	HORVU.Clipper.r1.2HG025810;HORVU.Clipper.r1.2HG025820	65.7962
243	chr2H	351370000	351750000	380000	HORVU.Clipper.r1.2HG025830;HORVU.Clipper.r1.2HG025840	84.836
244	chr2H	351800000	352450000	650000	HORVU.Clipper.r1.2HG025870;HORVU.Clipper.r1.2HG025890;HORVU.Clipper.r1.2HG025900;HORVU.Clipper.r1.2HG025860;HORVU.Clipper.r1.2HG025880	37.1684
245	chr2H	352480000	352960000	480000	HORVU.Clipper.r1.2HG025910;HORVU.Clipper.r1.2HG025920	43.1232
246	chr2H	353010000	354080000	1070000	HORVU.Clipper.r1.2HG025940;HORVU.Clipper.r1.2HG025960;HORVU.Clipper.r1.2HG025970;HORVU.Clipper.r1.2HG025980;HORVU.Clipper.r1.2HG025950	47.4019
247	chr2H	354170000	355000000	830000	HORVU.Clipper.r1.2HG026010;HORVU.Clipper.r1.2HG026020;HORVU.Clipper.r1.2HG026030;HORVU.Clipper.r1.2HG026050;HORVU.Clipper.r1.2HG026040	41.2853
248	chr2H	355860000	355980000	120000	NA	38.5406
249	chr2H	356650000	356850000	200000	NA	38.8724
250	chr2H	356950000	357080000	130000	HORVU.Clipper.r1.2HG026090	39.1281
251	chr2H	357490000	357590000	100000	NA	36.8458
252	chr2H	358800000	358900000	100000	NA	40.4077
253	chr2H	361660000	361760000	100000	NA	41.8224
254	chr2H	362370000	362470000	100000	NA	37.898
255	chr2H	362550000	362660000	110000	NA	43.2129
256	chr2H	363300000	363400000	100000	HORVU.Clipper.r1.2HG026320	52.8599
257	chr2H	365440000	365550000	110000	NA	46.4705
258	chr2H	366980000	367080000	100000	NA	36.7667
259	chr2H	367280000	367380000	100000	HORVU.Clipper.r1.2HG026840	51.6646
260	chr2H	367890000	368050000	160000	HORVU.Clipper.r1.2HG026860;HORVU.Clipper.r1.2HG026870	39.7546
261	chr2H	368480000	368580000	100000	NA	44.0628
262	chr2H	368630000	368900000	270000	HORVU.Clipper.r1.2HG026910	52.2883
263	chr2H	368930000	369030000	100000	NA	47.9739
264	chr2H	370880000	370980000	100000	HORVU.Clipper.r1.2HG027070	38.0245
265	chr2H	371040000	371140000	100000	HORVU.Clipper.r1.2HG027080	44.4101
266	chr2H	371550000	371650000	100000	NA	42.0709
267	chr2H	372100000	372220000	120000	NA	42.3871
268	chr2H	372420000	372630000	210000	HORVU.Clipper.r1.2HG027130;HORVU.Clipper.r1.2HG027140;HORVU.Clipper.r1.2HG027150	49.7299
269	chr2H	372720000	372820000	100000	NA	39.4897
270	chr2H	372910000	373010000	100000	HORVU.Clipper.r1.2HG027180	36.9641
271	chr2H	374910000	375010000	100000	HORVU.Clipper.r1.2HG027300	48.6056
272	chr2H	378190000	378290000	100000	NA	40.0827
273	chr2H	382360000	382550000	190000	NA	40.1453
274	chr2H	388100000	388260000	160000	HORVU.Clipper.r1.2HG027960;HORVU.Clipper.r1.2HG027970;HORVU.Clipper.r1.2HG027950	47.9637
275	chr2H	388290000	389070000	780000	HORVU.Clipper.r1.2HG027980	53.9342
276	chr2H	389080000	389370000	290000	HORVU.Clipper.r1.2HG027990	45.8476
277	chr2H	389470000	389820000	350000	HORVU.Clipper.r1.2HG028000	40.6216
278	chr2H	389870000	390470000	600000	HORVU.Clipper.r1.2HG028010;HORVU.Clipper.r1.2HG028020;HORVU.Clipper.r1.2HG028040;HORVU.Clipper.r1.2HG028050;HORVU.Clipper.r1.2HG028030	43.3504
279	chr2H	390500000	390780000	280000	HORVU.Clipper.r1.2HG028070	54.6081
280	chr2H	391050000	391560000	510000	HORVU.Clipper.r1.2HG028100;HORVU.Clipper.r1.2HG028110	44.1712
281	chr2H	391590000	392450000	860000	HORVU.Clipper.r1.2HG028120;HORVU.Clipper.r1.2HG028130;HORVU.Clipper.r1.2HG028140	50.7275
282	chr2H	392530000	392720000	190000	HORVU.Clipper.r1.2HG028160;HORVU.Clipper.r1.2HG028170	51.3297
283	chr2H	392860000	393000000	140000	NA	39.4665
284	chr2H	393040000	393500000	460000	HORVU.Clipper.r1.2HG028180;HORVU.Clipper.r1.2HG028190	38.4176
285	chr2H	393590000	393710000	120000	HORVU.Clipper.r1.2HG028200	40.0629
286	chr2H	394140000	394240000	100000	HORVU.Clipper.r1.2HG028230	39.8489
287	chr2H	394360000	394520000	160000	NA	38.2867
288	chr2H	394680000	394780000	100000	NA	43.4744
289	chr2H	394800000	395110000	310000	HORVU.Clipper.r1.2HG028240	59.1169
290	chr2H	395340000	395460000	120000	NA	49.8436
291	chr2H	395470000	396020000	550000	HORVU.Clipper.r1.2HG028270	49.0273
292	chr2H	396090000	396290000	200000	NA	43.8929
293	chr2H	396310000	396480000	170000	HORVU.Clipper.r1.2HG028290;HORVU.Clipper.r1.2HG028300;HORVU.Clipper.r1.2HG028310	41.1678
294	chr2H	396560000	396760000	200000	NA	44.6793
295	chr2H	396900000	397090000	190000	NA	60.8647
296	chr2H	397140000	397300000	160000	HORVU.Clipper.r1.2HG028340;HORVU.Clipper.r1.2HG028350;HORVU.Clipper.r1.2HG028330	79.198
297	chr2H	397380000	397490000	110000	NA	52.4052
298	chr2H	397520000	397670000	150000	NA	44.4825
299	chr2H	397680000	397850000	170000	HORVU.Clipper.r1.2HG028370	43.0798
300	chr2H	397930000	398030000	100000	NA	53.6026
301	chr2H	398280000	398390000	110000	HORVU.Clipper.r1.2HG028400	40.8752
302	chr2H	398430000	398590000	160000	NA	46.1252
303	chr2H	398660000	398760000	100000	NA	39.3902
304	chr2H	398850000	398970000	120000	HORVU.Clipper.r1.2HG028410;HORVU.Clipper.r1.2HG028420	66.6736
305	chr2H	398980000	399140000	160000	NA	47.4178
306	chr2H	399160000	399410000	250000	NA	45.7949
307	chr2H	399540000	399640000	100000	NA	40.933
308	chr2H	399760000	400020000	260000	HORVU.Clipper.r1.2HG028440	46.1664
309	chr2H	400060000	400250000	190000	NA	44.4664
310	chr2H	400350000	400510000	160000	HORVU.Clipper.r1.2HG028450	39.6322
311	chr2H	400750000	400900000	150000	HORVU.Clipper.r1.2HG028480	39.924
312	chr2H	401070000	401170000	100000	NA	37.1569
313	chr2H	401410000	401680000	270000	HORVU.Clipper.r1.2HG028510;HORVU.Clipper.r1.2HG028520;HORVU.Clipper.r1.2HG028500	43.1437
314	chr2H	401760000	402320000	560000	HORVU.Clipper.r1.2HG028540;HORVU.Clipper.r1.2HG028550;HORVU.Clipper.r1.2HG028560	38.6597
315	chr2H	402370000	402630000	260000	HORVU.Clipper.r1.2HG028580;HORVU.Clipper.r1.2HG028570	68.4686
316	chr2H	402730000	402870000	140000	HORVU.Clipper.r1.2HG028590	52.1644
317	chr2H	402950000	403130000	180000	HORVU.Clipper.r1.2HG028600;HORVU.Clipper.r1.2HG028610	37.489
318	chr2H	403200000	403600000	400000	HORVU.Clipper.r1.2HG028620	38.1988
319	chr2H	403640000	404100000	460000	HORVU.Clipper.r1.2HG028630;HORVU.Clipper.r1.2HG028650;HORVU.Clipper.r1.2HG028670;HORVU.Clipper.r1.2HG028680;HORVU.Clipper.r1.2HG028640;HORVU.Clipper.r1.2HG028660	42.5843
320	chr2H	404120000	404390000	270000	HORVU.Clipper.r1.2HG028690	40.6687
321	chr2H	404410000	404510000	100000	NA	60.3194
322	chr2H	404760000	405320000	560000	HORVU.Clipper.r1.2HG028720;HORVU.Clipper.r1.2HG028730;HORVU.Clipper.r1.2HG028740	49.2156
323	chr2H	405340000	405570000	230000	HORVU.Clipper.r1.2HG028750	45.4326
324	chr2H	405620000	405960000	340000	NA	46.2544
325	chr2H	406020000	406290000	270000	HORVU.Clipper.r1.2HG028770;HORVU.Clipper.r1.2HG028780	39.7504
326	chr2H	406310000	406520000	210000	NA	37.1655
327	chr2H	406640000	406800000	160000	NA	44.5347
328	chr2H	406810000	407050000	240000	HORVU.Clipper.r1.2HG028790;HORVU.Clipper.r1.2HG028800	49.9084
329	chr2H	407140000	407240000	100000	NA	46.2345
330	chr2H	407310000	407650000	340000	HORVU.Clipper.r1.2HG028820;HORVU.Clipper.r1.2HG028840;HORVU.Clipper.r1.2HG028830	36.8156
331	chr2H	407660000	407780000	120000	HORVU.Clipper.r1.2HG028850;HORVU.Clipper.r1.2HG028860	45.3946
332	chr2H	407800000	408200000	400000	HORVU.Clipper.r1.2HG028870;HORVU.Clipper.r1.2HG028880;HORVU.Clipper.r1.2HG028890;HORVU.Clipper.r1.2HG028900;HORVU.Clipper.r1.2HG028910	60.0562
333	chr2H	408230000	408640000	410000	HORVU.Clipper.r1.2HG028920	51.7031
334	chr2H	409040000	409420000	380000	HORVU.Clipper.r1.2HG028960;HORVU.Clipper.r1.2HG028970	43.3197
335	chr2H	409500000	409600000	100000	HORVU.Clipper.r1.2HG028980	37.1924
336	chr2H	409680000	409780000	100000	NA	38.7525
337	chr2H	409860000	409960000	100000	NA	37.0538
338	chr2H	410160000	410320000	160000	HORVU.Clipper.r1.2HG029010;HORVU.Clipper.r1.2HG029020;HORVU.Clipper.r1.2HG029030	53.9887
339	chr2H	410330000	410450000	120000	NA	59.9941
340	chr2H	410680000	411130000	450000	HORVU.Clipper.r1.2HG029050	45.4439
341	chr2H	411340000	411450000	110000	NA	40.4654
342	chr2H	412560000	412660000	100000	HORVU.Clipper.r1.2HG029170	38.4481
343	chr2H	412810000	412910000	100000	HORVU.Clipper.r1.2HG029180	53.1769
344	chr2H	414200000	414300000	100000	NA	44.7735
345	chr2H	414870000	414970000	100000	NA	44.6959
346	chr2H	415920000	416020000	100000	NA	39.7575
347	chr2H	416610000	416710000	100000	NA	40.6451
348	chr2H	417680000	417790000	110000	HORVU.Clipper.r1.2HG029510	43.0044
349	chr2H	418610000	418710000	100000	NA	44.1134
350	chr2H	420180000	420280000	100000	NA	44.9659
351	chr2H	420350000	420510000	160000	HORVU.Clipper.r1.2HG029640;HORVU.Clipper.r1.2HG029630	41.384
352	chr2H	420850000	421030000	180000	NA	39.4599
353	chr2H	421410000	421510000	100000	HORVU.Clipper.r1.2HG029680	40.4304
354	chr2H	421830000	421930000	100000	NA	39.0943
355	chr2H	422150000	422270000	120000	NA	37.8932
356	chr2H	422460000	422560000	100000	NA	54.5146
357	chr2H	422740000	422840000	100000	NA	37.1488
358	chr2H	423090000	423290000	200000	HORVU.Clipper.r1.2HG029790	39.4422
359	chr2H	425630000	425730000	100000	HORVU.Clipper.r1.2HG029860;HORVU.Clipper.r1.2HG029870	39.257
360	chr2H	429240000	429390000	150000	HORVU.Clipper.r1.2HG030070	41.0524
361	chr2H	429590000	429690000	100000	NA	36.842
362	chr2H	429850000	430230000	380000	HORVU.Clipper.r1.2HG030080;HORVU.Clipper.r1.2HG030090	40.9936
363	chr2H	430240000	430410000	170000	NA	52.8369
364	chr2H	430710000	431220000	510000	HORVU.Clipper.r1.2HG030120;HORVU.Clipper.r1.2HG030130;HORVU.Clipper.r1.2HG030140;HORVU.Clipper.r1.2HG030150	42.0061
365	chr2H	431290000	431400000	110000	HORVU.Clipper.r1.2HG030170	41.0989
366	chr2H	431490000	431590000	100000	NA	40.2456
367	chr2H	431610000	431950000	340000	HORVU.Clipper.r1.2HG030180;HORVU.Clipper.r1.2HG030190;HORVU.Clipper.r1.2HG030200;HORVU.Clipper.r1.2HG030210;HORVU.Clipper.r1.2HG030220;HORVU.Clipper.r1.2HG030230;HORVU.Clipper.r1.2HG030240;HORVU.Clipper.r1.2HG030260;HORVU.Clipper.r1.2HG030270;HORVU.Clipper.r1.2HG030280;HORVU.Clipper.r1.2HG030250	67.0597
368	chr2H	432000000	432430000	430000	HORVU.Clipper.r1.2HG030310;HORVU.Clipper.r1.2HG030320	50.9851
369	chr2H	432610000	432860000	250000	HORVU.Clipper.r1.2HG030330;HORVU.Clipper.r1.2HG030340	42.7012
370	chr2H	432890000	433240000	350000	NA	51.7281
371	chr2H	433310000	433610000	300000	NA	64.253
372	chr2H	433640000	436230000	2590000	HORVU.Clipper.r1.2HG030380;HORVU.Clipper.r1.2HG030400;HORVU.Clipper.r1.2HG030410;HORVU.Clipper.r1.2HG030420;HORVU.Clipper.r1.2HG030430;HORVU.Clipper.r1.2HG030440;HORVU.Clipper.r1.2HG030450;HORVU.Clipper.r1.2HG030460;HORVU.Clipper.r1.2HG030470;HORVU.Clipper.r1.2HG030480;HORVU.Clipper.r1.2HG030490;HORVU.Clipper.r1.2HG030500;HORVU.Clipper.r1.2HG030390	45.1035
373	chr2H	436240000	436820000	580000	NA	38.6195
374	chr2H	436880000	436990000	110000	HORVU.Clipper.r1.2HG030520;HORVU.Clipper.r1.2HG030530	55.1714
375	chr2H	437010000	437110000	100000	HORVU.Clipper.r1.2HG030540	50.1028
376	chr2H	437230000	437450000	220000	NA	41.002
377	chr2H	437550000	438350000	800000	HORVU.Clipper.r1.2HG030570	46.3955
378	chr2H	438370000	438540000	170000	HORVU.Clipper.r1.2HG030580	37.7267
379	chr2H	438560000	438680000	120000	NA	43.4533
380	chr2H	438710000	438850000	140000	HORVU.Clipper.r1.2HG030590	44.4405
381	chr2H	438920000	439100000	180000	NA	46.3892
382	chr2H	439410000	439510000	100000	HORVU.Clipper.r1.2HG030620;HORVU.Clipper.r1.2HG030630	37.9794
383	chr2H	439640000	440170000	530000	HORVU.Clipper.r1.2HG030660;HORVU.Clipper.r1.2HG030670;HORVU.Clipper.r1.2HG030680;HORVU.Clipper.r1.2HG030690	36.858
384	chr2H	440230000	440330000	100000	NA	45.4959
385	chr2H	440380000	440580000	200000	HORVU.Clipper.r1.2HG030710;HORVU.Clipper.r1.2HG030720	59.3705
386	chr2H	440620000	440900000	280000	NA	57.6815
387	chr2H	440970000	441070000	100000	NA	56.8516
388	chr2H	441140000	441480000	340000	HORVU.Clipper.r1.2HG030730;HORVU.Clipper.r1.2HG030740	61.6255
389	chr2H	441740000	443620000	1880000	HORVU.Clipper.r1.2HG030770;HORVU.Clipper.r1.2HG030780;HORVU.Clipper.r1.2HG030790;HORVU.Clipper.r1.2HG030800;HORVU.Clipper.r1.2HG030810;HORVU.Clipper.r1.2HG030820;HORVU.Clipper.r1.2HG030830;HORVU.Clipper.r1.2HG030850;HORVU.Clipper.r1.2HG030860;HORVU.Clipper.r1.2HG030870;HORVU.Clipper.r1.2HG030840	55.5874
390	chr2H	443650000	444340000	690000	HORVU.Clipper.r1.2HG030880;HORVU.Clipper.r1.2HG030890;HORVU.Clipper.r1.2HG030900	41.359
391	chr2H	444350000	446180000	1830000	HORVU.Clipper.r1.2HG030910;HORVU.Clipper.r1.2HG030920;HORVU.Clipper.r1.2HG030940;HORVU.Clipper.r1.2HG030950;HORVU.Clipper.r1.2HG030970;HORVU.Clipper.r1.2HG030980;HORVU.Clipper.r1.2HG030930;HORVU.Clipper.r1.2HG030960	38.5228
392	chr2H	446280000	447400000	1120000	HORVU.Clipper.r1.2HG030990;HORVU.Clipper.r1.2HG031000;HORVU.Clipper.r1.2HG031010;HORVU.Clipper.r1.2HG031020;HORVU.Clipper.r1.2HG031030;HORVU.Clipper.r1.2HG031060;HORVU.Clipper.r1.2HG031070;HORVU.Clipper.r1.2HG031080;HORVU.Clipper.r1.2HG031050;HORVU.Clipper.r1.2HG031040	38.7401
393	chr2H	447720000	448030000	310000	HORVU.Clipper.r1.2HG031120	37.7176
394	chr2H	448080000	448280000	200000	HORVU.Clipper.r1.2HG031140;HORVU.Clipper.r1.2HG031150;HORVU.Clipper.r1.2HG031130	42.2935
395	chr2H	448320000	448510000	190000	HORVU.Clipper.r1.2HG031160;HORVU.Clipper.r1.2HG031170	39.0313
396	chr2H	448540000	448730000	190000	HORVU.Clipper.r1.2HG031180	60.438
397	chr2H	448820000	448960000	140000	HORVU.Clipper.r1.2HG031190	51.1535
398	chr2H	449110000	449270000	160000	HORVU.Clipper.r1.2HG031210;HORVU.Clipper.r1.2HG031220;HORVU.Clipper.r1.2HG031230	39.8078
399	chr2H	449420000	449710000	290000	NA	40.3681
400	chr2H	449860000	450140000	280000	HORVU.Clipper.r1.2HG031250	42.4976
401	chr2H	450190000	450380000	190000	HORVU.Clipper.r1.2HG031260;HORVU.Clipper.r1.2HG031270	40.894
402	chr2H	450390000	451060000	670000	HORVU.Clipper.r1.2HG031280;HORVU.Clipper.r1.2HG031290;HORVU.Clipper.r1.2HG031300;HORVU.Clipper.r1.2HG031310;HORVU.Clipper.r1.2HG031320	65.1221
403	chr2H	451220000	451320000	100000	HORVU.Clipper.r1.2HG031340	39.614
404	chr2H	451330000	451430000	100000	HORVU.Clipper.r1.2HG031350	50.2869
405	chr2H	451460000	451700000	240000	HORVU.Clipper.r1.2HG031360;HORVU.Clipper.r1.2HG031370	73.4496
406	chr2H	451900000	452000000	100000	NA	41.8801
407	chr2H	452130000	452370000	240000	HORVU.Clipper.r1.2HG031410	43.0822
408	chr2H	452570000	452710000	140000	HORVU.Clipper.r1.2HG031480	40.1377
409	chr2H	452740000	452950000	210000	NA	44.4205
410	chr2H	453100000	453270000	170000	HORVU.Clipper.r1.2HG031500	41.8238
411	chr2H	453310000	454380000	1070000	HORVU.Clipper.r1.2HG031510;HORVU.Clipper.r1.2HG031520	52.4401
412	chr2H	454410000	454790000	380000	NA	54.6331
413	chr2H	454830000	455250000	420000	NA	49.8316
414	chr2H	455590000	455750000	160000	HORVU.Clipper.r1.2HG031570;HORVU.Clipper.r1.2HG031580	51.0642
415	chr2H	455820000	455920000	100000	NA	52.2038
416	chr2H	456170000	456350000	180000	HORVU.Clipper.r1.2HG031640	41.7337
417	chr2H	456490000	456730000	240000	NA	42.3469
418	chr2H	456820000	456920000	100000	NA	42.4825
419	chr2H	457000000	457170000	170000	HORVU.Clipper.r1.2HG031690	41.9076
420	chr2H	457440000	457560000	120000	HORVU.Clipper.r1.2HG031710;HORVU.Clipper.r1.2HG031720;HORVU.Clipper.r1.2HG031730	37.3175
421	chr2H	457730000	458090000	360000	HORVU.Clipper.r1.2HG031750;HORVU.Clipper.r1.2HG031760;HORVU.Clipper.r1.2HG031770;HORVU.Clipper.r1.2HG031780;HORVU.Clipper.r1.2HG031790	45.0672
422	chr2H	458220000	458320000	100000	NA	38.539
423	chr2H	458390000	458510000	120000	NA	41.31
424	chr2H	458570000	458710000	140000	HORVU.Clipper.r1.2HG031830	40.7499
425	chr2H	458850000	459240000	390000	HORVU.Clipper.r1.2HG031850;HORVU.Clipper.r1.2HG031860	51.1144
426	chr2H	459850000	460010000	160000	NA	36.7682
427	chr2H	460040000	460260000	220000	HORVU.Clipper.r1.2HG031920;HORVU.Clipper.r1.2HG031930	52.7936
428	chr2H	460270000	460460000	190000	NA	44.3812
429	chr2H	460640000	460820000	180000	NA	50.7212
430	chr2H	460850000	460950000	100000	NA	37.5122
431	chr2H	461220000	461500000	280000	HORVU.Clipper.r1.2HG031940;HORVU.Clipper.r1.2HG031950;HORVU.Clipper.r1.2HG031960	36.8093
432	chr2H	461510000	461690000	180000	HORVU.Clipper.r1.2HG031970	38.8239
433	chr2H	461700000	461810000	110000	NA	42.1017
434	chr2H	461830000	462020000	190000	HORVU.Clipper.r1.2HG031980;HORVU.Clipper.r1.2HG031990	41.6898
435	chr2H	462110000	462270000	160000	NA	44.9147
436	chr2H	462400000	462530000	130000	HORVU.Clipper.r1.2HG032010	50.0266
437	chr2H	462840000	462990000	150000	HORVU.Clipper.r1.2HG032030;HORVU.Clipper.r1.2HG032040	38.5509
438	chr2H	464120000	464240000	120000	NA	45.9737
439	chr2H	464250000	464940000	690000	HORVU.Clipper.r1.2HG032150;HORVU.Clipper.r1.2HG032160;HORVU.Clipper.r1.2HG032140;HORVU.Clipper.r1.2HG032170	56.7275
440	chr2H	465260000	465510000	250000	HORVU.Clipper.r1.2HG032210	43.7785
441	chr2H	465570000	465830000	260000	HORVU.Clipper.r1.2HG032220	44.1672
442	chr2H	465910000	466070000	160000	NA	45.7164
443	chr2H	466190000	466350000	160000	NA	40.1564
444	chr2H	466440000	466730000	290000	HORVU.Clipper.r1.2HG032260;HORVU.Clipper.r1.2HG032270;HORVU.Clipper.r1.2HG032280	46.0982
445	chr2H	466880000	467400000	520000	HORVU.Clipper.r1.2HG032320;HORVU.Clipper.r1.2HG032330;HORVU.Clipper.r1.2HG032340;HORVU.Clipper.r1.2HG032310	47.4416
446	chr2H	467600000	467730000	130000	HORVU.Clipper.r1.2HG032360	45.1497
447	chr2H	467800000	467900000	100000	HORVU.Clipper.r1.2HG032380	37.8886
448	chr2H	468010000	468260000	250000	HORVU.Clipper.r1.2HG032400;HORVU.Clipper.r1.2HG032410;HORVU.Clipper.r1.2HG032420	37.5296
449	chr2H	468380000	468480000	100000	HORVU.Clipper.r1.2HG032440	44.2935
450	chr2H	468590000	468750000	160000	NA	61.1265
451	chr2H	468810000	468910000	100000	NA	44.0785
452	chr2H	468990000	469110000	120000	HORVU.Clipper.r1.2HG032500	42.0723
453	chr2H	469130000	469310000	180000	HORVU.Clipper.r1.2HG032510	48.9314
454	chr2H	469400000	469720000	320000	HORVU.Clipper.r1.2HG032530;HORVU.Clipper.r1.2HG032540;HORVU.Clipper.r1.2HG032550	41.5833
455	chr2H	469770000	469880000	110000	HORVU.Clipper.r1.2HG032560	41.2331
456	chr2H	470240000	470340000	100000	HORVU.Clipper.r1.2HG032620;HORVU.Clipper.r1.2HG032630	56.2448
457	chr2H	470550000	470760000	210000	HORVU.Clipper.r1.2HG032640	41.6052
458	chr2H	470890000	470990000	100000	HORVU.Clipper.r1.2HG032670	40.0266
459	chr2H	471310000	471490000	180000	HORVU.Clipper.r1.2HG032690	47.1254
460	chr2H	471580000	471690000	110000	NA	37.6477
461	chr2H	471780000	471880000	100000	HORVU.Clipper.r1.2HG032730	39.1609
462	chr2H	472530000	472670000	140000	HORVU.Clipper.r1.2HG032790;HORVU.Clipper.r1.2HG032810;HORVU.Clipper.r1.2HG032800	40.2825
463	chr2H	472800000	473010000	210000	HORVU.Clipper.r1.2HG032820;HORVU.Clipper.r1.2HG032830;HORVU.Clipper.r1.2HG032840	46.8936
464	chr2H	473320000	473530000	210000	HORVU.Clipper.r1.2HG032860	42.5551
465	chr2H	473640000	473760000	120000	NA	38.7379
466	chr2H	473910000	474020000	110000	NA	37.2702
467	chr2H	474030000	474130000	100000	HORVU.Clipper.r1.2HG032930	38.2921
468	chr2H	475230000	475330000	100000	NA	42.1481
469	chr2H	475540000	475660000	120000	HORVU.Clipper.r1.2HG033030	54.7343
470	chr2H	476050000	476230000	180000	HORVU.Clipper.r1.2HG033080;HORVU.Clipper.r1.2HG033090	44.2017
471	chr2H	476550000	476670000	120000	HORVU.Clipper.r1.2HG033120	38.1359
472	chr2H	476790000	476890000	100000	HORVU.Clipper.r1.2HG033140	40.7945
473	chr2H	477080000	477360000	280000	HORVU.Clipper.r1.2HG033170	45.5646
474	chr2H	477370000	477470000	100000	NA	39.4231
475	chr2H	477640000	477740000	100000	HORVU.Clipper.r1.2HG033180	47.5684
476	chr2H	477920000	478070000	150000	HORVU.Clipper.r1.2HG033210	44.7488
477	chr2H	478630000	478750000	120000	HORVU.Clipper.r1.2HG033280	48.4577
478	chr2H	479680000	479840000	160000	NA	38.4367
479	chr2H	480490000	480590000	100000	HORVU.Clipper.r1.2HG033360;HORVU.Clipper.r1.2HG033370	37.2411
480	chr2H	480700000	480800000	100000	NA	42.9943
481	chr2H	480860000	480970000	110000	NA	37.5414
482	chr2H	481180000	481600000	420000	HORVU.Clipper.r1.2HG033410;HORVU.Clipper.r1.2HG033420;HORVU.Clipper.r1.2HG033430	38.9168
483	chr2H	481610000	481800000	190000	NA	41.3311
484	chr2H	481850000	482090000	240000	HORVU.Clipper.r1.2HG033440	39.1587
485	chr2H	482100000	482270000	170000	HORVU.Clipper.r1.2HG033450;HORVU.Clipper.r1.2HG033460	42.1588
486	chr2H	482590000	482750000	160000	NA	40.055
487	chr2H	482770000	483110000	340000	HORVU.Clipper.r1.2HG033510;HORVU.Clipper.r1.2HG033500	57.9877
488	chr2H	483350000	483470000	120000	HORVU.Clipper.r1.2HG033560;HORVU.Clipper.r1.2HG033550	36.955
489	chr2H	483540000	483730000	190000	NA	50.5879
490	chr2H	483900000	484040000	140000	HORVU.Clipper.r1.2HG033570	40.0033
491	chr2H	484190000	484290000	100000	HORVU.Clipper.r1.2HG033590	38.028
492	chr2H	484340000	484600000	260000	HORVU.Clipper.r1.2HG033610	48.3797
493	chr2H	484660000	484760000	100000	NA	36.9921
494	chr2H	485370000	485470000	100000	HORVU.Clipper.r1.2HG033680;HORVU.Clipper.r1.2HG033690;HORVU.Clipper.r1.2HG033700;HORVU.Clipper.r1.2HG033710;HORVU.Clipper.r1.2HG033670	40.4401
495	chr2H	485760000	485970000	210000	HORVU.Clipper.r1.2HG033750;HORVU.Clipper.r1.2HG033760;HORVU.Clipper.r1.2HG033770;HORVU.Clipper.r1.2HG033790;HORVU.Clipper.r1.2HG033800;HORVU.Clipper.r1.2HG033810;HORVU.Clipper.r1.2HG033820;HORVU.Clipper.r1.2HG033830;HORVU.Clipper.r1.2HG033780;HORVU.Clipper.r1.2HG033840	37.9488
496	chr2H	486100000	486570000	470000	HORVU.Clipper.r1.2HG033870;HORVU.Clipper.r1.2HG033880	38.3123
497	chr2H	486620000	486760000	140000	NA	45.8896
498	chr2H	486820000	487430000	610000	HORVU.Clipper.r1.2HG033900;HORVU.Clipper.r1.2HG033910;HORVU.Clipper.r1.2HG033920;HORVU.Clipper.r1.2HG033940;HORVU.Clipper.r1.2HG033930	45.0058
499	chr2H	487580000	488000000	420000	HORVU.Clipper.r1.2HG033950;HORVU.Clipper.r1.2HG033960;HORVU.Clipper.r1.2HG033970	50.2222
500	chr2H	488020000	488130000	110000	NA	49.0655
501	chr2H	488710000	488830000	120000	NA	52.5198
502	chr2H	488890000	489490000	600000	HORVU.Clipper.r1.2HG034000	37.6863
503	chr2H	489870000	490110000	240000	HORVU.Clipper.r1.2HG034020;HORVU.Clipper.r1.2HG034030	58.5168
504	chr2H	490320000	490440000	120000	HORVU.Clipper.r1.2HG034060	45.4819
505	chr2H	490490000	490590000	100000	NA	38.8762
506	chr2H	490650000	490750000	100000	NA	39.0621
507	chr2H	491660000	491760000	100000	HORVU.Clipper.r1.2HG034170;HORVU.Clipper.r1.2HG034180	38.5604
508	chr2H	491790000	492020000	230000	HORVU.Clipper.r1.2HG034190	41.9134
509	chr2H	492330000	492510000	180000	NA	48.5992
510	chr2H	492660000	492760000	100000	NA	42.7856
511	chr2H	493490000	493670000	180000	HORVU.Clipper.r1.2HG034290	44.531
512	chr2H	493690000	493970000	280000	HORVU.Clipper.r1.2HG034300	40.9601
513	chr2H	494020000	494120000	100000	HORVU.Clipper.r1.2HG034310	42.9309
514	chr2H	494130000	494230000	100000	NA	39.7053
515	chr2H	494580000	494890000	310000	HORVU.Clipper.r1.2HG034390;HORVU.Clipper.r1.2HG034400	42.8746
516	chr2H	494990000	495340000	350000	HORVU.Clipper.r1.2HG034420	43.7192
517	chr2H	495730000	495830000	100000	NA	39.2111
518	chr2H	495870000	495970000	100000	HORVU.Clipper.r1.2HG034490	42.0179
519	chr2H	496300000	496590000	290000	HORVU.Clipper.r1.2HG034530;HORVU.Clipper.r1.2HG034540;HORVU.Clipper.r1.2HG034550	47.6561
520	chr2H	496610000	496710000	100000	NA	48.0527
521	chr2H	496720000	497140000	420000	HORVU.Clipper.r1.2HG034560;HORVU.Clipper.r1.2HG034570;HORVU.Clipper.r1.2HG034580	52.8447
522	chr2H	497190000	497360000	170000	HORVU.Clipper.r1.2HG034600;HORVU.Clipper.r1.2HG034610	55.1999
523	chr2H	497530000	497770000	240000	HORVU.Clipper.r1.2HG034630;HORVU.Clipper.r1.2HG034640	39.7058
524	chr2H	497920000	498240000	320000	HORVU.Clipper.r1.2HG034670;HORVU.Clipper.r1.2HG034680;HORVU.Clipper.r1.2HG034690	68.9063
525	chr2H	498280000	498580000	300000	HORVU.Clipper.r1.2HG034700;HORVU.Clipper.r1.2HG034710;HORVU.Clipper.r1.2HG034720	46.0208
526	chr2H	498650000	498750000	100000	NA	53.1875
527	chr2H	502370000	502600000	230000	NA	46.3322
528	chr2H	502710000	502870000	160000	HORVU.Clipper.r1.2HG035070;HORVU.Clipper.r1.2HG035080;HORVU.Clipper.r1.2HG035060	38.2335
529	chr2H	503590000	503800000	210000	HORVU.Clipper.r1.2HG035130;HORVU.Clipper.r1.2HG035140;HORVU.Clipper.r1.2HG035150;HORVU.Clipper.r1.2HG035160	41.6419
530	chr2H	505490000	505590000	100000	HORVU.Clipper.r1.2HG035270	38.0314
531	chr2H	507020000	507120000	100000	HORVU.Clipper.r1.2HG035350;HORVU.Clipper.r1.2HG035370;HORVU.Clipper.r1.2HG035360	37.0457
532	chr2H	509090000	509190000	100000	NA	43.8494
533	chr2H	509850000	510890000	1040000	HORVU.Clipper.r1.2HG035630;HORVU.Clipper.r1.2HG035640;HORVU.Clipper.r1.2HG035660;HORVU.Clipper.r1.2HG035680;HORVU.Clipper.r1.2HG035690;HORVU.Clipper.r1.2HG035700;HORVU.Clipper.r1.2HG035650;HORVU.Clipper.r1.2HG035670;HORVU.Clipper.r1.2HG035710	125.069
534	chr2H	512630000	512730000	100000	NA	39.8483
535	chr2H	513030000	513140000	110000	NA	45.8745
536	chr2H	513490000	513620000	130000	HORVU.Clipper.r1.2HG035950	47.9929
537	chr2H	514010000	514140000	130000	HORVU.Clipper.r1.2HG035980	48.3682
538	chr2H	514230000	514360000	130000	NA	54.1889
539	chr2H	514370000	514470000	100000	HORVU.Clipper.r1.2HG036010	41.6231
540	chr2H	514800000	514900000	100000	NA	53.188
541	chr2H	515040000	515300000	260000	HORVU.Clipper.r1.2HG036050;HORVU.Clipper.r1.2HG036060	36.9847
542	chr2H	515550000	516080000	530000	HORVU.Clipper.r1.2HG036080	41.3875
543	chr2H	516370000	516610000	240000	HORVU.Clipper.r1.2HG036130;HORVU.Clipper.r1.2HG036140	42.9114
544	chr2H	516700000	516800000	100000	NA	41.5812
545	chr2H	516840000	516970000	130000	HORVU.Clipper.r1.2HG036170	50.1967
546	chr2H	517480000	517580000	100000	HORVU.Clipper.r1.2HG036250;HORVU.Clipper.r1.2HG036260	38.5
547	chr2H	517690000	517810000	120000	NA	49.7315
548	chr2H	517960000	518230000	270000	HORVU.Clipper.r1.2HG036300	47.0552
549	chr2H	518350000	518500000	150000	HORVU.Clipper.r1.2HG036330	37.4498
550	chr2H	518760000	518940000	180000	HORVU.Clipper.r1.2HG036380	42.5458
551	chr2H	519330000	519440000	110000	HORVU.Clipper.r1.2HG036400	59.7593
552	chr2H	519630000	519730000	100000	NA	40.8103
553	chr2H	519800000	520010000	210000	HORVU.Clipper.r1.2HG036420	38.3569
554	chr2H	520180000	520280000	100000	NA	38.1211
555	chr2H	520750000	520850000	100000	HORVU.Clipper.r1.2HG036490	38.9988
556	chr2H	525210000	525310000	100000	HORVU.Clipper.r1.2HG036970;HORVU.Clipper.r1.2HG036980;HORVU.Clipper.r1.2HG036990;HORVU.Clipper.r1.2HG037000;HORVU.Clipper.r1.2HG037010	37.72
557	chr2H	526480000	526630000	150000	HORVU.Clipper.r1.2HG037090	44.3192
558	chr2H	527870000	527970000	100000	NA	41.8466
559	chr2H	528370000	528820000	450000	HORVU.Clipper.r1.2HG037240;HORVU.Clipper.r1.2HG037260;HORVU.Clipper.r1.2HG037270;HORVU.Clipper.r1.2HG037280;HORVU.Clipper.r1.2HG037290;HORVU.Clipper.r1.2HG037300;HORVU.Clipper.r1.2HG037310;HORVU.Clipper.r1.2HG037330;HORVU.Clipper.r1.2HG037340;HORVU.Clipper.r1.2HG037250;HORVU.Clipper.r1.2HG037320	51.3018
560	chr2H	529460000	529560000	100000	HORVU.Clipper.r1.2HG037420	36.7465
561	chr2H	529820000	529920000	100000	HORVU.Clipper.r1.2HG037470	43.9499
562	chr2H	530010000	530110000	100000	NA	39.496
563	chr2H	530200000	530350000	150000	HORVU.Clipper.r1.2HG037520;HORVU.Clipper.r1.2HG037530	40.3774
564	chr2H	530360000	530720000	360000	HORVU.Clipper.r1.2HG037540;HORVU.Clipper.r1.2HG037550	46.2382
565	chr2H	530740000	530860000	120000	NA	40.2494
566	chr2H	533510000	533630000	120000	HORVU.Clipper.r1.2HG037810;HORVU.Clipper.r1.2HG037820;HORVU.Clipper.r1.2HG037830;HORVU.Clipper.r1.2HG037800	56.5756
567	chr2H	534130000	534240000	110000	NA	45.9314
568	chr2H	534270000	534370000	100000	HORVU.Clipper.r1.2HG037870;HORVU.Clipper.r1.2HG037880;HORVU.Clipper.r1.2HG037900;HORVU.Clipper.r1.2HG037890	39.5111
569	chr2H	560830000	561050000	220000	HORVU.Clipper.r1.2HG041270;HORVU.Clipper.r1.2HG041290;HORVU.Clipper.r1.2HG041300;HORVU.Clipper.r1.2HG041280	37.0103
570	chr2H	562510000	562660000	150000	HORVU.Clipper.r1.2HG041450;HORVU.Clipper.r1.2HG041440	49.2999
571	chr2H	562840000	562940000	100000	HORVU.Clipper.r1.2HG041480	38.438
572	chr2H	570490000	570590000	100000	NA	40.0826
573	chr2H	570990000	571130000	140000	HORVU.Clipper.r1.2HG042330;HORVU.Clipper.r1.2HG042340	70.933
574	chr2H	571220000	571320000	100000	HORVU.Clipper.r1.2HG042350;HORVU.Clipper.r1.2HG042370;HORVU.Clipper.r1.2HG042360	53.7329
575	chr2H	571330000	571460000	130000	HORVU.Clipper.r1.2HG042380;HORVU.Clipper.r1.2HG042390;HORVU.Clipper.r1.2HG042400;HORVU.Clipper.r1.2HG042410;HORVU.Clipper.r1.2HG042420;HORVU.Clipper.r1.2HG042430;HORVU.Clipper.r1.2HG042440	53.121
576	chr2H	571680000	571810000	130000	HORVU.Clipper.r1.2HG042470	42.8121
577	chr2H	572680000	572890000	210000	HORVU.Clipper.r1.2HG042620;HORVU.Clipper.r1.2HG042640;HORVU.Clipper.r1.2HG042650;HORVU.Clipper.r1.2HG042630	54.6334
578	chr2H	573120000	573220000	100000	HORVU.Clipper.r1.2HG042680;HORVU.Clipper.r1.2HG042690	39.3257
579	chr2H	574180000	574280000	100000	HORVU.Clipper.r1.2HG042760	52.5298
580	chr2H	577170000	577290000	120000	NA	42.092
581	chr2H	579690000	579800000	110000	NA	40.0473
582	chr2H	583340000	583520000	180000	HORVU.Clipper.r1.2HG043910;HORVU.Clipper.r1.2HG043920	46.0746
583	chr2H	583760000	583860000	100000	HORVU.Clipper.r1.2HG043980;HORVU.Clipper.r1.2HG044000;HORVU.Clipper.r1.2HG043990	45.8007
584	chr2H	598310000	598410000	100000	NA	41.1443
585	chr2H	617340000	617440000	100000	HORVU.Clipper.r1.2HG051460;HORVU.Clipper.r1.2HG051480;HORVU.Clipper.r1.2HG051490;HORVU.Clipper.r1.2HG051470	42.5181
586	chr2H	637510000	637610000	100000	HORVU.Clipper.r1.2HG056030;HORVU.Clipper.r1.2HG056040	39.8776
587	chr3H	8530000	8660000	130000	HORVU.Clipper.r1.3HG001830	53.5249
588	chr3H	9160000	9260000	100000	NA	52.3603
589	chr3H	14930000	15060000	130000	HORVU.Clipper.r1.3HG003660;HORVU.Clipper.r1.3HG003670;HORVU.Clipper.r1.3HG003680;HORVU.Clipper.r1.3HG003690;HORVU.Clipper.r1.3HG003650	58.935
590	chr3H	15350000	15460000	110000	HORVU.Clipper.r1.3HG003760;HORVU.Clipper.r1.3HG003770;HORVU.Clipper.r1.3HG003780	64.9133
591	chr3H	18190000	18330000	140000	HORVU.Clipper.r1.3HG004080;HORVU.Clipper.r1.3HG004090;HORVU.Clipper.r1.3HG004100	52.6722
592	chr3H	19310000	19430000	120000	HORVU.Clipper.r1.3HG004260	52.4326
593	chr3H	19450000	19690000	240000	NA	58.1926
594	chr3H	19830000	20010000	180000	NA	46.093
595	chr3H	20040000	20180000	140000	HORVU.Clipper.r1.3HG004310;HORVU.Clipper.r1.3HG004320;HORVU.Clipper.r1.3HG004330	37.8232
596	chr3H	20200000	20390000	190000	HORVU.Clipper.r1.3HG004350;HORVU.Clipper.r1.3HG004360;HORVU.Clipper.r1.3HG004370;HORVU.Clipper.r1.3HG004390;HORVU.Clipper.r1.3HG004400;HORVU.Clipper.r1.3HG004340;HORVU.Clipper.r1.3HG004380	61.7493
597	chr3H	20520000	20620000	100000	HORVU.Clipper.r1.3HG004450;HORVU.Clipper.r1.3HG004460;HORVU.Clipper.r1.3HG004470;HORVU.Clipper.r1.3HG004480;HORVU.Clipper.r1.3HG004490;HORVU.Clipper.r1.3HG004500	50.835
598	chr3H	21080000	21230000	150000	HORVU.Clipper.r1.3HG004670;HORVU.Clipper.r1.3HG004680;HORVU.Clipper.r1.3HG004650;HORVU.Clipper.r1.3HG004660	74.8624
599	chr3H	21300000	21500000	200000	HORVU.Clipper.r1.3HG004700;HORVU.Clipper.r1.3HG004710;HORVU.Clipper.r1.3HG004690	38.7778
600	chr3H	21710000	21920000	210000	HORVU.Clipper.r1.3HG004740;HORVU.Clipper.r1.3HG004750;HORVU.Clipper.r1.3HG004760;HORVU.Clipper.r1.3HG004770;HORVU.Clipper.r1.3HG004780	47.202
601	chr3H	22190000	22290000	100000	HORVU.Clipper.r1.3HG004880;HORVU.Clipper.r1.3HG004890;HORVU.Clipper.r1.3HG004900;HORVU.Clipper.r1.3HG004910	53.8959
602	chr3H	23060000	23170000	110000	HORVU.Clipper.r1.3HG005200;HORVU.Clipper.r1.3HG005210;HORVU.Clipper.r1.3HG005230;HORVU.Clipper.r1.3HG005220	45.5681
603	chr3H	23870000	24000000	130000	HORVU.Clipper.r1.3HG005410;HORVU.Clipper.r1.3HG005430;HORVU.Clipper.r1.3HG005450;HORVU.Clipper.r1.3HG005460;HORVU.Clipper.r1.3HG005420;HORVU.Clipper.r1.3HG005440	46.6388
604	chr3H	24170000	24290000	120000	NA	39.9354
605	chr3H	24320000	24480000	160000	HORVU.Clipper.r1.3HG005480	55.0876
606	chr3H	35560000	36540000	980000	HORVU.Clipper.r1.3HG007550;HORVU.Clipper.r1.3HG007560;HORVU.Clipper.r1.3HG007570;HORVU.Clipper.r1.3HG007580;HORVU.Clipper.r1.3HG007600;HORVU.Clipper.r1.3HG007610;HORVU.Clipper.r1.3HG007620;HORVU.Clipper.r1.3HG007590;HORVU.Clipper.r1.3HG007630	49.0242
607	chr3H	36610000	36710000	100000	HORVU.Clipper.r1.3HG007640	38.8676
608	chr3H	36750000	36850000	100000	HORVU.Clipper.r1.3HG007650	37.6628
609	chr3H	40360000	40460000	100000	HORVU.Clipper.r1.3HG008100;HORVU.Clipper.r1.3HG008110	39.0807
610	chr3H	41230000	41330000	100000	HORVU.Clipper.r1.3HG008280;HORVU.Clipper.r1.3HG008290;HORVU.Clipper.r1.3HG008300;HORVU.Clipper.r1.3HG008270	36.9395
611	chr3H	53110000	53210000	100000	NA	50.0913
612	chr3H	57220000	57330000	110000	NA	51.2741
613	chr3H	74160000	74260000	100000	NA	38.0588
614	chr3H	92550000	92650000	100000	NA	37.0753
615	chr3H	152710000	152810000	100000	HORVU.Clipper.r1.3HG016160;HORVU.Clipper.r1.3HG016170	42.9038
616	chr3H	158620000	158720000	100000	NA	36.9813
617	chr3H	177470000	177590000	120000	NA	48.4746
618	chr3H	177910000	178010000	100000	HORVU.Clipper.r1.3HG017720;HORVU.Clipper.r1.3HG017730;HORVU.Clipper.r1.3HG017740	37.9269
619	chr3H	331450000	331550000	100000	NA	38.2757
620	chr3H	341670000	341780000	110000	NA	38.0512
621	chr3H	345110000	345210000	100000	NA	40.1054
622	chr3H	360230000	360380000	150000	HORVU.Clipper.r1.3HG023990;HORVU.Clipper.r1.3HG024000	42.3699
623	chr3H	496400000	496500000	100000	NA	47.0312
624	chr3H	498850000	499020000	170000	HORVU.Clipper.r1.3HG033730	62.5263
625	chr3H	499060000	499520000	460000	HORVU.Clipper.r1.3HG033740;HORVU.Clipper.r1.3HG033760;HORVU.Clipper.r1.3HG033750;HORVU.Clipper.r1.3HG033770;HORVU.Clipper.r1.3HG033780	37.3612
626	chr3H	499560000	499660000	100000	HORVU.Clipper.r1.3HG033790	57.1977
627	chr3H	499670000	499770000	100000	HORVU.Clipper.r1.3HG033800;HORVU.Clipper.r1.3HG033810	37.0161
628	chr3H	500040000	500140000	100000	NA	41.2485
629	chr3H	500170000	500880000	710000	HORVU.Clipper.r1.3HG033880;HORVU.Clipper.r1.3HG033890;HORVU.Clipper.r1.3HG033900;HORVU.Clipper.r1.3HG033910;HORVU.Clipper.r1.3HG033920;HORVU.Clipper.r1.3HG033930;HORVU.Clipper.r1.3HG033940	41.2898
630	chr3H	500950000	501140000	190000	HORVU.Clipper.r1.3HG033970;HORVU.Clipper.r1.3HG033980;HORVU.Clipper.r1.3HG033990;HORVU.Clipper.r1.3HG033960	45.7261
631	chr3H	503400000	503500000	100000	HORVU.Clipper.r1.3HG034380	43.5928
632	chr3H	503600000	503700000	100000	HORVU.Clipper.r1.3HG034410	39.3058
633	chr3H	519670000	519830000	160000	NA	47.9053
634	chr3H	520100000	520200000	100000	NA	57.2485
635	chr3H	520710000	520890000	180000	HORVU.Clipper.r1.3HG036510;HORVU.Clipper.r1.3HG036530;HORVU.Clipper.r1.3HG036540;HORVU.Clipper.r1.3HG036520	40.3919
636	chr3H	520930000	521170000	240000	HORVU.Clipper.r1.3HG036560	38.3745
637	chr3H	521180000	521280000	100000	HORVU.Clipper.r1.3HG036570;HORVU.Clipper.r1.3HG036580	52.1718
638	chr3H	521290000	521390000	100000	HORVU.Clipper.r1.3HG036590;HORVU.Clipper.r1.3HG036600	45.7105
639	chr3H	521420000	521570000	150000	HORVU.Clipper.r1.3HG036610	47.2507
640	chr3H	522350000	522510000	160000	HORVU.Clipper.r1.3HG036720;HORVU.Clipper.r1.3HG036740;HORVU.Clipper.r1.3HG036750;HORVU.Clipper.r1.3HG036730	66.6462
641	chr3H	524710000	525220000	510000	HORVU.Clipper.r1.3HG037010;HORVU.Clipper.r1.3HG037020;HORVU.Clipper.r1.3HG037030;HORVU.Clipper.r1.3HG037040;HORVU.Clipper.r1.3HG037050;HORVU.Clipper.r1.3HG037060;HORVU.Clipper.r1.3HG037070	107.107
642	chr3H	525760000	525860000	100000	HORVU.Clipper.r1.3HG037120	37.6533
643	chr3H	526250000	526390000	140000	HORVU.Clipper.r1.3HG037190;HORVU.Clipper.r1.3HG037200;HORVU.Clipper.r1.3HG037210;HORVU.Clipper.r1.3HG037230;HORVU.Clipper.r1.3HG037220	47.316
644	chr3H	530820000	530920000	100000	HORVU.Clipper.r1.3HG037770;HORVU.Clipper.r1.3HG037780;HORVU.Clipper.r1.3HG037790	39.5506
645	chr3H	532500000	532610000	110000	NA	40.7726
646	chr3H	532800000	532900000	100000	HORVU.Clipper.r1.3HG037950	45.7442
647	chr3H	533040000	533140000	100000	NA	37.8149
648	chr3H	533600000	533700000	100000	HORVU.Clipper.r1.3HG038060;HORVU.Clipper.r1.3HG038070	43.304
649	chr3H	533780000	533880000	100000	NA	44.6484
650	chr3H	535540000	535640000	100000	NA	42.5931
651	chr3H	536230000	536340000	110000	HORVU.Clipper.r1.3HG038480	44.6896
652	chr3H	538330000	538470000	140000	NA	43.0362
653	chr3H	540470000	540570000	100000	HORVU.Clipper.r1.3HG039120;HORVU.Clipper.r1.3HG039130	37.9989
654	chr3H	542010000	542130000	120000	HORVU.Clipper.r1.3HG039300;HORVU.Clipper.r1.3HG039310	42.0911
655	chr3H	548090000	548200000	110000	HORVU.Clipper.r1.3HG040000;HORVU.Clipper.r1.3HG040010;HORVU.Clipper.r1.3HG040020	51.4075
656	chr3H	557530000	557640000	110000	HORVU.Clipper.r1.3HG041340	37.0374
657	chr3H	558820000	558920000	100000	NA	37.1831
658	chr3H	559200000	559360000	160000	HORVU.Clipper.r1.3HG041630;HORVU.Clipper.r1.3HG041640;HORVU.Clipper.r1.3HG041650;HORVU.Clipper.r1.3HG041670;HORVU.Clipper.r1.3HG041620;HORVU.Clipper.r1.3HG041660	56.7165
659	chr3H	563200000	563310000	110000	NA	48.5181
660	chr3H	563320000	563420000	100000	HORVU.Clipper.r1.3HG042430;HORVU.Clipper.r1.3HG042440	43.7107
661	chr3H	563440000	563580000	140000	HORVU.Clipper.r1.3HG042450;HORVU.Clipper.r1.3HG042470;HORVU.Clipper.r1.3HG042460	53.9474
662	chr3H	566710000	566810000	100000	HORVU.Clipper.r1.3HG043140;HORVU.Clipper.r1.3HG043150;HORVU.Clipper.r1.3HG043160	42.4267
663	chr3H	571680000	571780000	100000	NA	39.1742
664	chr3H	578570000	578690000	120000	HORVU.Clipper.r1.3HG045450;HORVU.Clipper.r1.3HG045460;HORVU.Clipper.r1.3HG045470;HORVU.Clipper.r1.3HG045480;HORVU.Clipper.r1.3HG045490	39.4614
665	chr3H	578930000	579070000	140000	HORVU.Clipper.r1.3HG045520;HORVU.Clipper.r1.3HG045530;HORVU.Clipper.r1.3HG045540;HORVU.Clipper.r1.3HG045550;HORVU.Clipper.r1.3HG045560;HORVU.Clipper.r1.3HG045570	42.831
666	chr3H	582580000	582680000	100000	HORVU.Clipper.r1.3HG045980	51.6371
667	chr3H	611500000	611720000	220000	HORVU.Clipper.r1.3HG052220;HORVU.Clipper.r1.3HG052240;HORVU.Clipper.r1.3HG052250;HORVU.Clipper.r1.3HG052210;HORVU.Clipper.r1.3HG052230;HORVU.Clipper.r1.3HG052260;HORVU.Clipper.r1.3HG052270	49.2293
668	chr3H	612390000	612490000	100000	HORVU.Clipper.r1.3HG052450;HORVU.Clipper.r1.3HG052460;HORVU.Clipper.r1.3HG052470	38.1388
669	chr3H	614920000	615020000	100000	HORVU.Clipper.r1.3HG053090;HORVU.Clipper.r1.3HG053110;HORVU.Clipper.r1.3HG053120;HORVU.Clipper.r1.3HG053130;HORVU.Clipper.r1.3HG053100	44.5578
670	chr3H	615150000	615370000	220000	HORVU.Clipper.r1.3HG053170;HORVU.Clipper.r1.3HG053180;HORVU.Clipper.r1.3HG053200;HORVU.Clipper.r1.3HG053210;HORVU.Clipper.r1.3HG053220;HORVU.Clipper.r1.3HG053230;HORVU.Clipper.r1.3HG053240;HORVU.Clipper.r1.3HG053190	46.4419
671	chr3H	616610000	616710000	100000	HORVU.Clipper.r1.3HG053560	51.5513
672	chr4H	290000	440000	150000	HORVU.Clipper.r1.4HG000120;HORVU.Clipper.r1.4HG000130;HORVU.Clipper.r1.4HG000140;HORVU.Clipper.r1.4HG000160;HORVU.Clipper.r1.4HG000170;HORVU.Clipper.r1.4HG000180;HORVU.Clipper.r1.4HG000190;HORVU.Clipper.r1.4HG000200;HORVU.Clipper.r1.4HG000210;HORVU.Clipper.r1.4HG000220;HORVU.Clipper.r1.4HG000230;HORVU.Clipper.r1.4HG000150	49.133
673	chr4H	12960000	13060000	100000	HORVU.Clipper.r1.4HG002800;HORVU.Clipper.r1.4HG002810;HORVU.Clipper.r1.4HG002830;HORVU.Clipper.r1.4HG002820	47.9578
674	chr4H	15460000	15580000	120000	HORVU.Clipper.r1.4HG003370	47.1009
675	chr4H	32880000	32980000	100000	HORVU.Clipper.r1.4HG005800;HORVU.Clipper.r1.4HG005810;HORVU.Clipper.r1.4HG005820	39.8772
676	chr4H	35950000	36050000	100000	NA	40.3669
677	chr4H	36240000	36340000	100000	NA	37.6884
678	chr4H	129420000	129520000	100000	NA	37.3082
679	chr4H	185730000	185830000	100000	HORVU.Clipper.r1.4HG015160;HORVU.Clipper.r1.4HG015170	37.7259
680	chr4H	256630000	256730000	100000	HORVU.Clipper.r1.4HG016810	38.9652
681	chr4H	513390000	513490000	100000	HORVU.Clipper.r1.4HG027920;HORVU.Clipper.r1.4HG027930;HORVU.Clipper.r1.4HG027940	38.3428
682	chr4H	567770000	567990000	220000	HORVU.Clipper.r1.4HG034370;HORVU.Clipper.r1.4HG034380;HORVU.Clipper.r1.4HG034390;HORVU.Clipper.r1.4HG034400	38.0884
683	chr4H	569820000	569930000	110000	HORVU.Clipper.r1.4HG034870;HORVU.Clipper.r1.4HG034880;HORVU.Clipper.r1.4HG034860	37.0107
684	chr4H	570220000	570320000	100000	HORVU.Clipper.r1.4HG034920;HORVU.Clipper.r1.4HG034930	37.6872
685	chr4H	588300000	588570000	270000	HORVU.Clipper.r1.4HG037990;HORVU.Clipper.r1.4HG038000;HORVU.Clipper.r1.4HG038010;HORVU.Clipper.r1.4HG038020;HORVU.Clipper.r1.4HG038030;HORVU.Clipper.r1.4HG038060;HORVU.Clipper.r1.4HG038070;HORVU.Clipper.r1.4HG038080;HORVU.Clipper.r1.4HG038090;HORVU.Clipper.r1.4HG038100;HORVU.Clipper.r1.4HG037980;HORVU.Clipper.r1.4HG038040;HORVU.Clipper.r1.4HG038050	61.4078
686	chr4H	588580000	588730000	150000	HORVU.Clipper.r1.4HG038110;HORVU.Clipper.r1.4HG038120;HORVU.Clipper.r1.4HG038130;HORVU.Clipper.r1.4HG038150;HORVU.Clipper.r1.4HG038140	42.1362
687	chr4H	588760000	588910000	150000	HORVU.Clipper.r1.4HG038160;HORVU.Clipper.r1.4HG038170;HORVU.Clipper.r1.4HG038180	68.9746
688	chr4H	589230000	589420000	190000	HORVU.Clipper.r1.4HG038210;HORVU.Clipper.r1.4HG038220;HORVU.Clipper.r1.4HG038240;HORVU.Clipper.r1.4HG038230	47.3654
689	chr4H	589510000	589620000	110000	HORVU.Clipper.r1.4HG038270;HORVU.Clipper.r1.4HG038280;HORVU.Clipper.r1.4HG038300;HORVU.Clipper.r1.4HG038330;HORVU.Clipper.r1.4HG038290;HORVU.Clipper.r1.4HG038310;HORVU.Clipper.r1.4HG038320;HORVU.Clipper.r1.4HG038340	106.37
690	chr4H	590540000	590640000	100000	HORVU.Clipper.r1.4HG038450;HORVU.Clipper.r1.4HG038470;HORVU.Clipper.r1.4HG038460	41.7799
691	chr4H	591390000	591850000	460000	HORVU.Clipper.r1.4HG038710;HORVU.Clipper.r1.4HG038720;HORVU.Clipper.r1.4HG038740;HORVU.Clipper.r1.4HG038750;HORVU.Clipper.r1.4HG038730;HORVU.Clipper.r1.4HG038760	39.6337
692	chr4H	592320000	592420000	100000	NA	38.7884
693	chr4H	593690000	593790000	100000	HORVU.Clipper.r1.4HG039170	45.3555
694	chr4H	594730000	594830000	100000	HORVU.Clipper.r1.4HG039370	42.9496
695	chr4H	595240000	595350000	110000	HORVU.Clipper.r1.4HG039510	39.1757
696	chr4H	595620000	595720000	100000	HORVU.Clipper.r1.4HG039610;HORVU.Clipper.r1.4HG039620	37.6081
697	chr4H	596390000	596510000	120000	HORVU.Clipper.r1.4HG039750	40.9303
698	chr4H	596680000	596780000	100000	HORVU.Clipper.r1.4HG039770;HORVU.Clipper.r1.4HG039780;HORVU.Clipper.r1.4HG039800;HORVU.Clipper.r1.4HG039810;HORVU.Clipper.r1.4HG039820;HORVU.Clipper.r1.4HG039830;HORVU.Clipper.r1.4HG039840;HORVU.Clipper.r1.4HG039790	40.0393
699	chr4H	602220000	602320000	100000	HORVU.Clipper.r1.4HG041010;HORVU.Clipper.r1.4HG041000	36.9151
700	chr5H	12070000	12210000	140000	HORVU.Clipper.r1.5HG002400;HORVU.Clipper.r1.5HG002390	37.6157
701	chr5H	27510000	27620000	110000	HORVU.Clipper.r1.5HG004650;HORVU.Clipper.r1.5HG004660	50.5322
702	chr5H	69740000	69840000	100000	NA	40.7269
703	chr5H	82830000	82930000	100000	NA	48.0185
704	chr5H	86060000	86160000	100000	HORVU.Clipper.r1.5HG009200;HORVU.Clipper.r1.5HG009210	38.7351
705	chr5H	89250000	89370000	120000	NA	38.7984
706	chr5H	95960000	96060000	100000	HORVU.Clipper.r1.5HG009690	39.9277
707	chr5H	99040000	99230000	190000	HORVU.Clipper.r1.5HG009890;HORVU.Clipper.r1.5HG009900;HORVU.Clipper.r1.5HG009910	50.6947
708	chr5H	100740000	100840000	100000	NA	37.8545
709	chr5H	102390000	102490000	100000	NA	40.7203
710	chr5H	104060000	104190000	130000	NA	41.2823
711	chr5H	104500000	104600000	100000	NA	37.058
712	chr5H	105370000	105560000	190000	HORVU.Clipper.r1.5HG010200	37.6738
713	chr5H	105860000	106090000	230000	NA	50.7904
714	chr5H	106900000	107000000	100000	NA	37.7047
715	chr5H	108170000	108320000	150000	HORVU.Clipper.r1.5HG010290	37.5913
716	chr5H	108370000	108470000	100000	HORVU.Clipper.r1.5HG010340	37.5453
717	chr5H	108520000	108760000	240000	HORVU.Clipper.r1.5HG010370;HORVU.Clipper.r1.5HG010380;HORVU.Clipper.r1.5HG010400;HORVU.Clipper.r1.5HG010350;HORVU.Clipper.r1.5HG010360;HORVU.Clipper.r1.5HG010390	36.8506
718	chr5H	110830000	110970000	140000	HORVU.Clipper.r1.5HG010460;HORVU.Clipper.r1.5HG010450	42.3908
719	chr5H	111000000	111130000	130000	NA	40.1183
720	chr5H	112130000	112320000	190000	NA	39.9512
721	chr5H	116090000	116280000	190000	HORVU.Clipper.r1.5HG010820;HORVU.Clipper.r1.5HG010830	44.2782
722	chr5H	116510000	116630000	120000	HORVU.Clipper.r1.5HG010860	48.2181
723	chr5H	116970000	117070000	100000	NA	37.6689
724	chr5H	117600000	117700000	100000	NA	44.3997
725	chr5H	118130000	118230000	100000	HORVU.Clipper.r1.5HG010970	39.9564
726	chr5H	118290000	118430000	140000	NA	44.976
727	chr5H	118680000	118850000	170000	HORVU.Clipper.r1.5HG011020;HORVU.Clipper.r1.5HG011030;HORVU.Clipper.r1.5HG011040	37.6246
728	chr5H	127560000	127660000	100000	NA	37.248
729	chr5H	142070000	142170000	100000	NA	37.4962
730	chr5H	159340000	159480000	140000	NA	43.9181
731	chr5H	186820000	186920000	100000	HORVU.Clipper.r1.5HG013100	48.3818
732	chr5H	206980000	207080000	100000	NA	37.1577
733	chr5H	226770000	226870000	100000	NA	41.2614
734	chr5H	229020000	229120000	100000	NA	40.7845
735	chr5H	272530000	272630000	100000	NA	42.0308
736	chr5H	274530000	274630000	100000	NA	40.5089
737	chr5H	285060000	285180000	120000	HORVU.Clipper.r1.5HG016140	39.0164
738	chr5H	309780000	309880000	100000	HORVU.Clipper.r1.5HG017580;HORVU.Clipper.r1.5HG017590	38.6982
739	chr5H	322140000	322290000	150000	HORVU.Clipper.r1.5HG018260	40.1223
740	chr5H	322340000	322500000	160000	HORVU.Clipper.r1.5HG018270	39.6986
741	chr5H	322620000	322810000	190000	HORVU.Clipper.r1.5HG018290;HORVU.Clipper.r1.5HG018300	41.0392
742	chr5H	323600000	323700000	100000	NA	38.2285
743	chr5H	324370000	324520000	150000	HORVU.Clipper.r1.5HG018410	40.6152
744	chr5H	324580000	324680000	100000	NA	47.298
745	chr5H	325570000	325670000	100000	NA	40.4225
746	chr5H	373370000	373470000	100000	HORVU.Clipper.r1.5HG021480	44.2612
747	chr5H	374190000	374290000	100000	HORVU.Clipper.r1.5HG021510	44.8911
748	chr5H	378220000	378400000	180000	HORVU.Clipper.r1.5HG021800	42.5762
749	chr5H	380360000	380460000	100000	HORVU.Clipper.r1.5HG021970;HORVU.Clipper.r1.5HG021980	40.2687
750	chr5H	382380000	382480000	100000	NA	37.4679
751	chr5H	382840000	382940000	100000	HORVU.Clipper.r1.5HG022130	41.715
752	chr5H	384820000	384930000	110000	HORVU.Clipper.r1.5HG022260;HORVU.Clipper.r1.5HG022270	41.8275
753	chr5H	385520000	385720000	200000	HORVU.Clipper.r1.5HG022310;HORVU.Clipper.r1.5HG022320	55.5699
754	chr5H	386400000	386500000	100000	HORVU.Clipper.r1.5HG022390	41.9097
755	chr5H	401360000	401460000	100000	HORVU.Clipper.r1.5HG023730	39.0951
756	chr5H	401540000	401640000	100000	NA	37.6842
757	chr5H	412050000	412150000	100000	NA	46.1093
758	chr5H	420390000	420550000	160000	HORVU.Clipper.r1.5HG025170;HORVU.Clipper.r1.5HG025180	44.085
759	chr5H	521280000	521430000	150000	HORVU.Clipper.r1.5HG041850	70.4246
760	chr5H	521450000	521550000	100000	HORVU.Clipper.r1.5HG041860;HORVU.Clipper.r1.5HG041870	39.1654
761	chr5H	521660000	521830000	170000	HORVU.Clipper.r1.5HG041890	43.9518
762	chr5H	525110000	525210000	100000	HORVU.Clipper.r1.5HG042740;HORVU.Clipper.r1.5HG042750	40.4332
763	chr5H	527660000	527770000	110000	HORVU.Clipper.r1.5HG043330	37.8404
764	chr5H	566140000	566250000	110000	HORVU.Clipper.r1.5HG051820;HORVU.Clipper.r1.5HG051830	55.9798
765	chr6H	96440000	96800000	360000	HORVU.Clipper.r1.6HG012810	36.76
766	chr6H	98900000	99080000	180000	HORVU.Clipper.r1.6HG012960	45.8758
767	chr6H	99520000	99620000	100000	NA	39.7255
768	chr6H	100660000	100760000	100000	NA	45.3856
769	chr6H	100840000	100950000	110000	HORVU.Clipper.r1.6HG013040;HORVU.Clipper.r1.6HG013050	40.854
770	chr6H	101690000	101860000	170000	HORVU.Clipper.r1.6HG013100;HORVU.Clipper.r1.6HG013110;HORVU.Clipper.r1.6HG013120	44.2879
771	chr6H	104920000	105020000	100000	HORVU.Clipper.r1.6HG013290	41.2577
772	chr6H	105130000	105230000	100000	HORVU.Clipper.r1.6HG013300	39.3121
773	chr6H	105580000	105750000	170000	HORVU.Clipper.r1.6HG013330;HORVU.Clipper.r1.6HG013340;HORVU.Clipper.r1.6HG013350	54.0657
774	chr6H	106180000	106300000	120000	NA	57.1498
775	chr6H	106310000	106410000	100000	HORVU.Clipper.r1.6HG013360;HORVU.Clipper.r1.6HG013370	49.5661
776	chr6H	107020000	107140000	120000	NA	48.1701
777	chr6H	107390000	107510000	120000	HORVU.Clipper.r1.6HG013430;HORVU.Clipper.r1.6HG013440	52.2298
778	chr6H	152640000	152740000	100000	HORVU.Clipper.r1.6HG016350;HORVU.Clipper.r1.6HG016360;HORVU.Clipper.r1.6HG016370;HORVU.Clipper.r1.6HG016380	56.1742
779	chr6H	153060000	153170000	110000	NA	39.1683
780	chr6H	153180000	153380000	200000	NA	41.833
781	chr6H	154330000	154430000	100000	HORVU.Clipper.r1.6HG016530	38.4
782	chr6H	155940000	156040000	100000	HORVU.Clipper.r1.6HG016610	43.8228
783	chr6H	157540000	157640000	100000	NA	43.2619
784	chr6H	158050000	158170000	120000	NA	38.5089
785	chr6H	158290000	158440000	150000	NA	37.379
786	chr6H	158470000	158570000	100000	HORVU.Clipper.r1.6HG016750	38.6074
787	chr6H	158660000	158830000	170000	HORVU.Clipper.r1.6HG016760	41.4993
788	chr6H	159860000	159990000	130000	HORVU.Clipper.r1.6HG016790	56.9909
789	chr6H	161260000	161510000	250000	HORVU.Clipper.r1.6HG016820;HORVU.Clipper.r1.6HG016830	41.388
790	chr6H	162350000	162450000	100000	NA	38.9457
791	chr6H	195960000	196060000	100000	NA	37.2146
792	chr6H	367730000	367830000	100000	HORVU.Clipper.r1.6HG024120;HORVU.Clipper.r1.6HG024130	36.8882
793	chr6H	382860000	382960000	100000	HORVU.Clipper.r1.6HG024980	40.7189
794	chr6H	505680000	505780000	100000	HORVU.Clipper.r1.6HG034480	37.462
795	chr7H	8360000	8460000	100000	NA	48.7166
796	chr7H	14420000	14750000	330000	HORVU.Clipper.r1.7HG003520;HORVU.Clipper.r1.7HG003530;HORVU.Clipper.r1.7HG003540;HORVU.Clipper.r1.7HG003550;HORVU.Clipper.r1.7HG003560;HORVU.Clipper.r1.7HG003510	43.255
797	chr7H	14880000	15100000	220000	HORVU.Clipper.r1.7HG003610;HORVU.Clipper.r1.7HG003620;HORVU.Clipper.r1.7HG003640;HORVU.Clipper.r1.7HG003630	70.5577
798	chr7H	15200000	15300000	100000	HORVU.Clipper.r1.7HG003670;HORVU.Clipper.r1.7HG003680;HORVU.Clipper.r1.7HG003690;HORVU.Clipper.r1.7HG003660	42.0938
799	chr7H	15310000	15640000	330000	HORVU.Clipper.r1.7HG003700;HORVU.Clipper.r1.7HG003710;HORVU.Clipper.r1.7HG003720;HORVU.Clipper.r1.7HG003730;HORVU.Clipper.r1.7HG003740;HORVU.Clipper.r1.7HG003750;HORVU.Clipper.r1.7HG003760	45.5834
800	chr7H	16010000	16150000	140000	HORVU.Clipper.r1.7HG003850;HORVU.Clipper.r1.7HG003860;HORVU.Clipper.r1.7HG003840	86.0572
801	chr7H	16230000	16360000	130000	HORVU.Clipper.r1.7HG003890;HORVU.Clipper.r1.7HG003910;HORVU.Clipper.r1.7HG003920;HORVU.Clipper.r1.7HG003930;HORVU.Clipper.r1.7HG003900	42.5122
802	chr7H	16390000	16500000	110000	HORVU.Clipper.r1.7HG003940;HORVU.Clipper.r1.7HG003950;HORVU.Clipper.r1.7HG003960;HORVU.Clipper.r1.7HG003970;HORVU.Clipper.r1.7HG003980	76.7368
803	chr7H	16510000	16620000	110000	HORVU.Clipper.r1.7HG003990;HORVU.Clipper.r1.7HG004000;HORVU.Clipper.r1.7HG004010;HORVU.Clipper.r1.7HG004020;HORVU.Clipper.r1.7HG004030;HORVU.Clipper.r1.7HG004040	87.0153
804	chr7H	18180000	18290000	110000	HORVU.Clipper.r1.7HG004340	49.7245
805	chr7H	18310000	18410000	100000	HORVU.Clipper.r1.7HG004370;HORVU.Clipper.r1.7HG004390;HORVU.Clipper.r1.7HG004400;HORVU.Clipper.r1.7HG004380	38.7971
806	chr7H	19410000	19730000	320000	HORVU.Clipper.r1.7HG004500;HORVU.Clipper.r1.7HG004510;HORVU.Clipper.r1.7HG004520;HORVU.Clipper.r1.7HG004530;HORVU.Clipper.r1.7HG004540;HORVU.Clipper.r1.7HG004550;HORVU.Clipper.r1.7HG004560;HORVU.Clipper.r1.7HG004570	37.0941
807	chr7H	26420000	26540000	120000	HORVU.Clipper.r1.7HG005740	37.3137
808	chr7H	33400000	33500000	100000	HORVU.Clipper.r1.7HG006980	40.7084
809	chr7H	48830000	48930000	100000	HORVU.Clipper.r1.7HG009160;HORVU.Clipper.r1.7HG009140;HORVU.Clipper.r1.7HG009150	41.4094
810	chr7H	64400000	64500000	100000	HORVU.Clipper.r1.7HG010990	37.1249
811	chr7H	111880000	111980000	100000	NA	37.3371
812	chr7H	112010000	112110000	100000	HORVU.Clipper.r1.7HG015180;HORVU.Clipper.r1.7HG015190	44.4615
813	chr7H	134610000	134730000	120000	NA	44.1533
814	chr7H	137700000	137810000	110000	NA	41.7014
815	chr7H	140730000	140890000	160000	HORVU.Clipper.r1.7HG017270	39.7454
816	chr7H	144070000	144210000	140000	HORVU.Clipper.r1.7HG017520	44.3639
817	chr7H	147160000	147340000	180000	HORVU.Clipper.r1.7HG017800	39.7078
818	chr7H	148310000	148490000	180000	HORVU.Clipper.r1.7HG017870;HORVU.Clipper.r1.7HG017880;HORVU.Clipper.r1.7HG017890	46.4726
819	chr7H	148640000	148910000	270000	HORVU.Clipper.r1.7HG017910;HORVU.Clipper.r1.7HG017930;HORVU.Clipper.r1.7HG017920	43.5902
820	chr7H	149570000	149670000	100000	HORVU.Clipper.r1.7HG017990;HORVU.Clipper.r1.7HG018000;HORVU.Clipper.r1.7HG018010	53.0517
821	chr7H	149750000	149930000	180000	NA	43.9793
822	chr7H	149940000	150040000	100000	HORVU.Clipper.r1.7HG018030;HORVU.Clipper.r1.7HG018040	46.4735
823	chr7H	150250000	150360000	110000	NA	37.5349
824	chr7H	150400000	150560000	160000	HORVU.Clipper.r1.7HG018060;HORVU.Clipper.r1.7HG018070	37.1345
825	chr7H	150660000	151050000	390000	HORVU.Clipper.r1.7HG018080	36.7481
826	chr7H	151100000	151380000	280000	HORVU.Clipper.r1.7HG018090;HORVU.Clipper.r1.7HG018100;HORVU.Clipper.r1.7HG018110;HORVU.Clipper.r1.7HG018120;HORVU.Clipper.r1.7HG018130	41.8342
827	chr7H	151690000	151940000	250000	HORVU.Clipper.r1.7HG018160;HORVU.Clipper.r1.7HG018170	41.543
828	chr7H	151980000	152080000	100000	HORVU.Clipper.r1.7HG018180	39.7356
829	chr7H	152140000	152290000	150000	HORVU.Clipper.r1.7HG018190;HORVU.Clipper.r1.7HG018200	44.2232
830	chr7H	152480000	152610000	130000	HORVU.Clipper.r1.7HG018230	46.9236
831	chr7H	153790000	153900000	110000	NA	41.4923
832	chr7H	154470000	154580000	110000	HORVU.Clipper.r1.7HG018380	46.2259
833	chr7H	154950000	155050000	100000	NA	42.3414
834	chr7H	155630000	155730000	100000	NA	40.5827
835	chr7H	155760000	155910000	150000	NA	38.9643
836	chr7H	156170000	156270000	100000	HORVU.Clipper.r1.7HG018420;HORVU.Clipper.r1.7HG018430;HORVU.Clipper.r1.7HG018410	37.2718
837	chr7H	156990000	157090000	100000	HORVU.Clipper.r1.7HG018490	51.5648
838	chr7H	158450000	158560000	110000	NA	58.4938
839	chr7H	159730000	160010000	280000	HORVU.Clipper.r1.7HG018660	37.1625
840	chr7H	160030000	160190000	160000	NA	41.4752
841	chr7H	160280000	160380000	100000	HORVU.Clipper.r1.7HG018680	45.1474
842	chr7H	161270000	161370000	100000	NA	36.9579
843	chr7H	188400000	188500000	100000	HORVU.Clipper.r1.7HG020560	37.934
844	chr7H	430890000	430990000	100000	NA	38.091
845	chr7H	431280000	431380000	100000	HORVU.Clipper.r1.7HG029530	37.505
846	chr7H	431580000	431720000	140000	NA	38.4685
847	chr7H	432760000	432860000	100000	NA	36.9314
848	chr7H	433310000	433410000	100000	NA	41.6271
849	chr7H	461590000	461750000	160000	HORVU.Clipper.r1.7HG031670;HORVU.Clipper.r1.7HG031680;HORVU.Clipper.r1.7HG031690	43.8496
850	chr7H	481250000	481350000	100000	NA	40.6908
851	chr7H	481600000	481730000	130000	NA	42.0477
852	chr7H	484810000	484910000	100000	NA	44.3175
853	chr7H	492390000	492490000	100000	NA	50.899
854	chr7H	501520000	501620000	100000	HORVU.Clipper.r1.7HG034710	43.3158
855	chr7H	555760000	555880000	120000	HORVU.Clipper.r1.7HG039880;HORVU.Clipper.r1.7HG039890;HORVU.Clipper.r1.7HG039870;HORVU.Clipper.r1.7HG039900	60.6553
856	chr7H	555960000	556070000	110000	HORVU.Clipper.r1.7HG039910;HORVU.Clipper.r1.7HG039920;HORVU.Clipper.r1.7HG039930	40.8642
857	chr7H	556390000	556550000	160000	HORVU.Clipper.r1.7HG039980;HORVU.Clipper.r1.7HG039990	39.4141
858	chr7H	556700000	556840000	140000	HORVU.Clipper.r1.7HG040060	44.553
859	chr7H	557120000	557230000	110000	HORVU.Clipper.r1.7HG040080;HORVU.Clipper.r1.7HG040090;HORVU.Clipper.r1.7HG040100;HORVU.Clipper.r1.7HG040120;HORVU.Clipper.r1.7HG040110	41.6464
860	chr7H	557460000	557560000	100000	HORVU.Clipper.r1.7HG040140	39.5579
861	chr7H	557720000	557820000	100000	HORVU.Clipper.r1.7HG040170;HORVU.Clipper.r1.7HG040180;HORVU.Clipper.r1.7HG040190	49.936
862	chr7H	557970000	558070000	100000	HORVU.Clipper.r1.7HG040210	40.5484
863	chr7H	558130000	558230000	100000	NA	67.2397
864	chr7H	558360000	558600000	240000	HORVU.Clipper.r1.7HG040250;HORVU.Clipper.r1.7HG040240	48.2857
865	chr7H	558680000	558780000	100000	NA	48.9415
866	chr7H	558850000	559100000	250000	HORVU.Clipper.r1.7HG040280;HORVU.Clipper.r1.7HG040290	45.247
867	chr7H	559290000	559400000	110000	HORVU.Clipper.r1.7HG040310;HORVU.Clipper.r1.7HG040320	37.7005
868	chr7H	559900000	560000000	100000	HORVU.Clipper.r1.7HG040380	41.4481
869	chr7H	560390000	560490000	100000	HORVU.Clipper.r1.7HG040430;HORVU.Clipper.r1.7HG040420	42.5742
870	chr7H	561530000	561660000	130000	HORVU.Clipper.r1.7HG040560;HORVU.Clipper.r1.7HG040570	46.2914
871	chr7H	561680000	561810000	130000	HORVU.Clipper.r1.7HG040580	40.0745
872	chr7H	569830000	569930000	100000	HORVU.Clipper.r1.7HG041740;HORVU.Clipper.r1.7HG041750;HORVU.Clipper.r1.7HG041730	40.2768
873	chr7H	580340000	580700000	360000	HORVU.Clipper.r1.7HG043170;HORVU.Clipper.r1.7HG043180;HORVU.Clipper.r1.7HG043200;HORVU.Clipper.r1.7HG043210;HORVU.Clipper.r1.7HG043220;HORVU.Clipper.r1.7HG043190	43.2419
874	chr7H	581770000	581890000	120000	HORVU.Clipper.r1.7HG043420	42.2564
875	chr7H	589990000	590120000	130000	HORVU.Clipper.r1.7HG044940;HORVU.Clipper.r1.7HG044950;HORVU.Clipper.r1.7HG044960	37.9991

## Sheet: Table S4
Table S4: Selected regions between AME and EUR. NA: Not Available
CHROM	Start	End	Length	Gene ID	CLR_value
chr1H	7130000	7230000	100000	HORVU.Clipper.r1.1HG001680	27.1773
chr1H	7240000	7340000	100000	HORVU.Clipper.r1.1HG001700;HORVU.Clipper.r1.1HG001710;HORVU.Clipper.r1.1HG001690	48.3211
chr1H	9230000	9330000	100000	NA	41.2778
chr1H	9480000	9580000	100000	HORVU.Clipper.r1.1HG002220	19.5288
chr1H	35190000	35400000	210000	HORVU.Clipper.r1.1HG005850;HORVU.Clipper.r1.1HG005860;HORVU.Clipper.r1.1HG005870	34.6829
chr1H	334330000	334430000	100000	HORVU.Clipper.r1.1HG020760	29.7113
chr1H	334920000	335020000	100000	NA	18.8405
chr1H	335040000	335140000	100000	NA	27.3533
chr1H	335420000	335530000	110000	NA	28.2778
chr1H	341060000	341160000	100000	NA	20.1225
chr1H	373640000	373740000	100000	NA	27.3459
chr1H	374820000	374920000	100000	HORVU.Clipper.r1.1HG023900;HORVU.Clipper.r1.1HG023890	21.7314
chr1H	388500000	388600000	100000	HORVU.Clipper.r1.1HG025040;HORVU.Clipper.r1.1HG025050	20.9693
chr1H	388630000	388770000	140000	NA	23.6591
chr1H	392720000	392820000	100000	NA	21.9959
chr1H	392830000	392930000	100000	HORVU.Clipper.r1.1HG025410	24.8405
chr1H	485150000	485260000	110000	HORVU.Clipper.r1.1HG037590;HORVU.Clipper.r1.1HG037600;HORVU.Clipper.r1.1HG037610;HORVU.Clipper.r1.1HG037620	27.7057
chr1H	485810000	485910000	100000	HORVU.Clipper.r1.1HG037800;HORVU.Clipper.r1.1HG037810;HORVU.Clipper.r1.1HG037820;HORVU.Clipper.r1.1HG037830	19.5128
chr1H	486490000	486590000	100000	HORVU.Clipper.r1.1HG037930;HORVU.Clipper.r1.1HG037940;HORVU.Clipper.r1.1HG037950;HORVU.Clipper.r1.1HG037960;HORVU.Clipper.r1.1HG037970;HORVU.Clipper.r1.1HG037980	22.7989
chr2H	29210000	29310000	100000	HORVU.Clipper.r1.2HG007180;HORVU.Clipper.r1.2HG007190;HORVU.Clipper.r1.2HG007200	18.5548
chr2H	210220000	210330000	110000	HORVU.Clipper.r1.2HG022110	19.1363
chr2H	269670000	269770000	100000	NA	19.2855
chr2H	415560000	415660000	100000	HORVU.Clipper.r1.2HG029390;HORVU.Clipper.r1.2HG029400	19.2374
chr2H	509880000	510080000	200000	NA	30.3312
chr2H	510130000	510330000	200000	NA	37.7978
chr2H	560280000	560380000	100000	NA	20.0079
chr2H	567220000	567320000	100000	NA	19.3957
chr2H	577550000	577650000	100000	NA	24.7106
chr2H	580390000	580560000	170000	HORVU.Clipper.r1.2HG043500;HORVU.Clipper.r1.2HG043510	19.9972
chr2H	580820000	580920000	100000	HORVU.Clipper.r1.2HG043520	21.7205
chr2H	581300000	581400000	100000	HORVU.Clipper.r1.2HG043570;HORVU.Clipper.r1.2HG043560	18.8685
chr2H	581530000	581630000	100000	NA	22.4085
chr2H	581750000	581850000	100000	HORVU.Clipper.r1.2HG043590	21.9646
chr2H	586110000	586210000	100000	HORVU.Clipper.r1.2HG044330;HORVU.Clipper.r1.2HG044340	19.673
chr2H	586450000	586550000	100000	HORVU.Clipper.r1.2HG044410	19.8455
chr2H	610440000	610540000	100000	HORVU.Clipper.r1.2HG049710;HORVU.Clipper.r1.2HG049720;HORVU.Clipper.r1.2HG049740;HORVU.Clipper.r1.2HG049730	19.7297
chr2H	610630000	610750000	120000	HORVU.Clipper.r1.2HG049760;HORVU.Clipper.r1.2HG049770;HORVU.Clipper.r1.2HG049780	33.239
chr2H	611960000	612060000	100000	HORVU.Clipper.r1.2HG050110;HORVU.Clipper.r1.2HG050120;HORVU.Clipper.r1.2HG050130;HORVU.Clipper.r1.2HG050140;HORVU.Clipper.r1.2HG050160;HORVU.Clipper.r1.2HG050170;HORVU.Clipper.r1.2HG050150	18.5396
chr2H	623120000	623360000	240000	HORVU.Clipper.r1.2HG052700;HORVU.Clipper.r1.2HG052710;HORVU.Clipper.r1.2HG052730;HORVU.Clipper.r1.2HG052740;HORVU.Clipper.r1.2HG052720;HORVU.Clipper.r1.2HG052750	21.1543
chr2H	635360000	635460000	100000	HORVU.Clipper.r1.2HG055420;HORVU.Clipper.r1.2HG055430;HORVU.Clipper.r1.2HG055440	24.2327
chr2H	648960000	649060000	100000	NA	21.3329
chr3H	7980000	8090000	110000	NA	22.2064
chr3H	10010000	10110000	100000	HORVU.Clipper.r1.3HG002080;HORVU.Clipper.r1.3HG002090;HORVU.Clipper.r1.3HG002100;HORVU.Clipper.r1.3HG002110;HORVU.Clipper.r1.3HG002120	39.1601
chr3H	10130000	10230000	100000	HORVU.Clipper.r1.3HG002130;HORVU.Clipper.r1.3HG002140;HORVU.Clipper.r1.3HG002150;HORVU.Clipper.r1.3HG002160	18.6138
chr3H	14960000	15060000	100000	HORVU.Clipper.r1.3HG003660;HORVU.Clipper.r1.3HG003670;HORVU.Clipper.r1.3HG003680;HORVU.Clipper.r1.3HG003690;HORVU.Clipper.r1.3HG003650	28.7617
chr3H	21770000	21870000	100000	HORVU.Clipper.r1.3HG004750;HORVU.Clipper.r1.3HG004760	48.3581
chr3H	436930000	437030000	100000	NA	18.9059
chr3H	498850000	498960000	110000	HORVU.Clipper.r1.3HG033730	21.72
chr3H	499090000	499190000	100000	HORVU.Clipper.r1.3HG033740;HORVU.Clipper.r1.3HG033750	19.0398
chr3H	499360000	499470000	110000	NA	19.9568
chr3H	499560000	499660000	100000	HORVU.Clipper.r1.3HG033790	18.7276
chr3H	500040000	500220000	180000	HORVU.Clipper.r1.3HG033870;HORVU.Clipper.r1.3HG033880	25.7103
chr3H	500420000	500520000	100000	NA	23.5639
chr3H	500550000	500880000	330000	HORVU.Clipper.r1.3HG033930;HORVU.Clipper.r1.3HG033940	32.6752
chr3H	523580000	523680000	100000	HORVU.Clipper.r1.3HG036850;HORVU.Clipper.r1.3HG036860;HORVU.Clipper.r1.3HG036840	32.4672
chr3H	524710000	524810000	100000	HORVU.Clipper.r1.3HG037010;HORVU.Clipper.r1.3HG037020	28.6354
chr3H	524820000	524990000	170000	HORVU.Clipper.r1.3HG037030	140.574
chr3H	525050000	525150000	100000	HORVU.Clipper.r1.3HG037060	18.8283
chr3H	525220000	525520000	300000	HORVU.Clipper.r1.3HG037080;HORVU.Clipper.r1.3HG037090;HORVU.Clipper.r1.3HG037100	22.5125
chr3H	525600000	525700000	100000	HORVU.Clipper.r1.3HG037110	73.1101
chr3H	525720000	525850000	130000	HORVU.Clipper.r1.3HG037120	65.0514
chr3H	525930000	526040000	110000	HORVU.Clipper.r1.3HG037130;HORVU.Clipper.r1.3HG037140;HORVU.Clipper.r1.3HG037150	34.6639
chr3H	526470000	526570000	100000	HORVU.Clipper.r1.3HG037240	32.5421
chr3H	526970000	527110000	140000	HORVU.Clipper.r1.3HG037270;HORVU.Clipper.r1.3HG037280	29.3622
chr3H	527120000	527420000	300000	HORVU.Clipper.r1.3HG037290;HORVU.Clipper.r1.3HG037300	26.867
chr3H	527440000	527750000	310000	HORVU.Clipper.r1.3HG037340;HORVU.Clipper.r1.3HG037350	23.2466
chr3H	528680000	528810000	130000	HORVU.Clipper.r1.3HG037520	35.6928
chr3H	528940000	529040000	100000	HORVU.Clipper.r1.3HG037570;HORVU.Clipper.r1.3HG037580	20.3318
chr3H	529340000	529440000	100000	NA	29.6363
chr3H	532400000	532640000	240000	HORVU.Clipper.r1.3HG037900;HORVU.Clipper.r1.3HG037910;HORVU.Clipper.r1.3HG037920	30.0893
chr3H	532680000	532780000	100000	HORVU.Clipper.r1.3HG037930;HORVU.Clipper.r1.3HG037940	21.887
chr3H	532960000	533110000	150000	HORVU.Clipper.r1.3HG037960	25.7068
chr3H	533250000	533350000	100000	HORVU.Clipper.r1.3HG037980;HORVU.Clipper.r1.3HG037990	18.5369
chr3H	533890000	533990000	100000	HORVU.Clipper.r1.3HG038100;HORVU.Clipper.r1.3HG038090	23.0862
chr3H	534570000	534670000	100000	HORVU.Clipper.r1.3HG038230;HORVU.Clipper.r1.3HG038240	20.525
chr3H	535380000	535730000	350000	HORVU.Clipper.r1.3HG038390;HORVU.Clipper.r1.3HG038400;HORVU.Clipper.r1.3HG038410;HORVU.Clipper.r1.3HG038430;HORVU.Clipper.r1.3HG038440;HORVU.Clipper.r1.3HG038420	23.9625
chr3H	546550000	546650000	100000	HORVU.Clipper.r1.3HG039750;HORVU.Clipper.r1.3HG039760	21.8213
chr3H	557960000	558170000	210000	HORVU.Clipper.r1.3HG041420;HORVU.Clipper.r1.3HG041430;HORVU.Clipper.r1.3HG041440;HORVU.Clipper.r1.3HG041450;HORVU.Clipper.r1.3HG041460;HORVU.Clipper.r1.3HG041470	25.4589
chr3H	558460000	558720000	260000	HORVU.Clipper.r1.3HG041530;HORVU.Clipper.r1.3HG041540;HORVU.Clipper.r1.3HG041550;HORVU.Clipper.r1.3HG041560;HORVU.Clipper.r1.3HG041580;HORVU.Clipper.r1.3HG041570;HORVU.Clipper.r1.3HG041590	54.877
chr3H	558770000	558900000	130000	NA	40.617
chr3H	566710000	566840000	130000	HORVU.Clipper.r1.3HG043140;HORVU.Clipper.r1.3HG043150;HORVU.Clipper.r1.3HG043160	36.4592
chr3H	566880000	566980000	100000	NA	20.2892
chr3H	567040000	567140000	100000	HORVU.Clipper.r1.3HG043220	19.4487
chr3H	567320000	567440000	120000	HORVU.Clipper.r1.3HG043270;HORVU.Clipper.r1.3HG043280	24.3974
chr3H	567670000	567920000	250000	HORVU.Clipper.r1.3HG043340	28.2606
chr3H	567950000	568130000	180000	HORVU.Clipper.r1.3HG043350;HORVU.Clipper.r1.3HG043370;HORVU.Clipper.r1.3HG043360	27.3148
chr3H	569340000	569440000	100000	HORVU.Clipper.r1.3HG043610;HORVU.Clipper.r1.3HG043620	32.3042
chr3H	595200000	595300000	100000	HORVU.Clipper.r1.3HG048820	21.5944
chr3H	621830000	621940000	110000	HORVU.Clipper.r1.3HG054880	20.1194
chr4H	2330000	2520000	190000	HORVU.Clipper.r1.4HG000470;HORVU.Clipper.r1.4HG000480;HORVU.Clipper.r1.4HG000490;HORVU.Clipper.r1.4HG000500;HORVU.Clipper.r1.4HG000510;HORVU.Clipper.r1.4HG000520;HORVU.Clipper.r1.4HG000530;HORVU.Clipper.r1.4HG000540;HORVU.Clipper.r1.4HG000550	25.1027
chr4H	4500000	4600000	100000	HORVU.Clipper.r1.4HG000950;HORVU.Clipper.r1.4HG000970;HORVU.Clipper.r1.4HG000980;HORVU.Clipper.r1.4HG000990;HORVU.Clipper.r1.4HG001000;HORVU.Clipper.r1.4HG000960	23.4018
chr4H	5590000	5690000	100000	HORVU.Clipper.r1.4HG001230;HORVU.Clipper.r1.4HG001240;HORVU.Clipper.r1.4HG001250	25.3257
chr4H	12160000	12260000	100000	HORVU.Clipper.r1.4HG002630;HORVU.Clipper.r1.4HG002640	20.6301
chr4H	36210000	36310000	100000	HORVU.Clipper.r1.4HG006190;HORVU.Clipper.r1.4HG006200	22.7276
chr4H	40780000	40880000	100000	NA	20.4866
chr4H	41310000	41410000	100000	HORVU.Clipper.r1.4HG006700	20.5627
chr4H	42700000	42850000	150000	HORVU.Clipper.r1.4HG006860;HORVU.Clipper.r1.4HG006870	23.4521
chr4H	42990000	43090000	100000	HORVU.Clipper.r1.4HG006890	21.3495
chr4H	44290000	44410000	120000	NA	18.7527
chr4H	44550000	44700000	150000	NA	18.6551
chr4H	44790000	44890000	100000	HORVU.Clipper.r1.4HG007060	19.1495
chr4H	45170000	45280000	110000	HORVU.Clipper.r1.4HG007130	24.4245
chr4H	45380000	45480000	100000	HORVU.Clipper.r1.4HG007140	22.4752
chr4H	46710000	46810000	100000	NA	22.2345
chr4H	47920000	48020000	100000	HORVU.Clipper.r1.4HG007360;HORVU.Clipper.r1.4HG007350	19.9757
chr4H	52600000	52710000	110000	NA	20.6462
chr4H	52850000	52950000	100000	HORVU.Clipper.r1.4HG007820;HORVU.Clipper.r1.4HG007810	21.2265
chr4H	53030000	53130000	100000	NA	29.4828
chr4H	53420000	53520000	100000	NA	23.5593
chr4H	53570000	53770000	200000	HORVU.Clipper.r1.4HG007840;HORVU.Clipper.r1.4HG007850	23.295
chr4H	55370000	55500000	130000	HORVU.Clipper.r1.4HG008080	28.6011
chr4H	56250000	56370000	120000	NA	25.3704
chr4H	56450000	56550000	100000	HORVU.Clipper.r1.4HG008130	23.2508
chr4H	56810000	56960000	150000	NA	26.7775
chr4H	57290000	57420000	130000	HORVU.Clipper.r1.4HG008190;HORVU.Clipper.r1.4HG008200	20.6257
chr4H	57760000	57940000	180000	NA	19.8481
chr4H	58410000	58650000	240000	HORVU.Clipper.r1.4HG008290;HORVU.Clipper.r1.4HG008300	30.172
chr4H	58980000	59080000	100000	HORVU.Clipper.r1.4HG008320	19.316
chr4H	59130000	59230000	100000	HORVU.Clipper.r1.4HG008340	28.6432
chr4H	59460000	59710000	250000	NA	22.5504
chr4H	59960000	60060000	100000	NA	19.7733
chr4H	60650000	60830000	180000	NA	20.2611
chr4H	60880000	61000000	120000	HORVU.Clipper.r1.4HG008420;HORVU.Clipper.r1.4HG008410	27.902
chr4H	61330000	61430000	100000	HORVU.Clipper.r1.4HG008450	27.926
chr4H	61690000	61800000	110000	NA	23.4921
chr4H	62280000	62450000	170000	HORVU.Clipper.r1.4HG008540	27.9813
chr4H	62590000	62690000	100000	NA	19.7216
chr4H	63180000	63340000	160000	HORVU.Clipper.r1.4HG008570	19.375
chr4H	63590000	63750000	160000	HORVU.Clipper.r1.4HG008580;HORVU.Clipper.r1.4HG008590;HORVU.Clipper.r1.4HG008600	26.8886
chr4H	63760000	64050000	290000	HORVU.Clipper.r1.4HG008620;HORVU.Clipper.r1.4HG008630;HORVU.Clipper.r1.4HG008640	28.2827
chr4H	64250000	64350000	100000	NA	20.4522
chr4H	64490000	64590000	100000	NA	27.5103
chr4H	65110000	65230000	120000	NA	22.3526
chr4H	65320000	65420000	100000	NA	24.875
chr4H	65520000	65650000	130000	HORVU.Clipper.r1.4HG008770	33.7793
chr4H	65790000	66430000	640000	HORVU.Clipper.r1.4HG008790;HORVU.Clipper.r1.4HG008800;HORVU.Clipper.r1.4HG008810;HORVU.Clipper.r1.4HG008820	26.1635
chr4H	66440000	66550000	110000	NA	33.7454
chr4H	66630000	66790000	160000	HORVU.Clipper.r1.4HG008840	27.1271
chr4H	66810000	67020000	210000	NA	24.9533
chr4H	67060000	67380000	320000	HORVU.Clipper.r1.4HG008850;HORVU.Clipper.r1.4HG008860	24.1165
chr4H	67430000	67530000	100000	HORVU.Clipper.r1.4HG008870;HORVU.Clipper.r1.4HG008880	23.0744
chr4H	67540000	67730000	190000	NA	27.8551
chr4H	67920000	68200000	280000	NA	41.2683
chr4H	68520000	68670000	150000	HORVU.Clipper.r1.4HG008950;HORVU.Clipper.r1.4HG008960;HORVU.Clipper.r1.4HG008970	29.1956
chr4H	68720000	69050000	330000	NA	29.6964
chr4H	69060000	69160000	100000	HORVU.Clipper.r1.4HG008990;HORVU.Clipper.r1.4HG009000	20.3551
chr4H	69270000	69410000	140000	HORVU.Clipper.r1.4HG009060;HORVU.Clipper.r1.4HG009070;HORVU.Clipper.r1.4HG009050	23.5958
chr4H	69710000	69870000	160000	NA	25.7793
chr4H	69880000	69980000	100000	NA	27.5632
chr4H	70270000	70370000	100000	NA	19.8525
chr4H	70670000	70870000	200000	HORVU.Clipper.r1.4HG009120	33.1812
chr4H	70910000	71030000	120000	HORVU.Clipper.r1.4HG009130	23.6269
chr4H	71110000	71210000	100000	NA	23.4679
chr4H	71250000	71360000	110000	NA	32.6313
chr4H	71370000	71840000	470000	HORVU.Clipper.r1.4HG009170;HORVU.Clipper.r1.4HG009190;HORVU.Clipper.r1.4HG009200;HORVU.Clipper.r1.4HG009210;HORVU.Clipper.r1.4HG009220;HORVU.Clipper.r1.4HG009230;HORVU.Clipper.r1.4HG009180	22.3632
chr4H	71930000	72040000	110000	NA	22.2959
chr4H	72050000	72370000	320000	HORVU.Clipper.r1.4HG009250;HORVU.Clipper.r1.4HG009260	26.838
chr4H	72550000	72900000	350000	HORVU.Clipper.r1.4HG009280	22.9879
chr4H	73040000	73400000	360000	HORVU.Clipper.r1.4HG009300;HORVU.Clipper.r1.4HG009310;HORVU.Clipper.r1.4HG009320	37.6479
chr4H	73540000	73750000	210000	HORVU.Clipper.r1.4HG009340	28.9513
chr4H	73810000	73910000	100000	NA	19.9791
chr4H	73970000	74150000	180000	NA	21.3218
chr4H	74480000	74980000	500000	HORVU.Clipper.r1.4HG009410;HORVU.Clipper.r1.4HG009420;HORVU.Clipper.r1.4HG009430;HORVU.Clipper.r1.4HG009440	20.97
chr4H	75040000	75140000	100000	NA	21.6713
chr4H	75320000	75420000	100000	NA	19.1512
chr4H	75680000	76020000	340000	HORVU.Clipper.r1.4HG009500;HORVU.Clipper.r1.4HG009510;HORVU.Clipper.r1.4HG009520	26.9882
chr4H	76040000	76150000	110000	NA	28.1843
chr4H	76500000	76680000	180000	NA	21.1803
chr4H	76700000	76920000	220000	NA	27.2341
chr4H	76930000	77030000	100000	HORVU.Clipper.r1.4HG009560	27.1943
chr4H	77100000	77400000	300000	NA	30.7927
chr4H	77460000	77650000	190000	HORVU.Clipper.r1.4HG009580;HORVU.Clipper.r1.4HG009590	30.004
chr4H	77890000	78090000	200000	HORVU.Clipper.r1.4HG009620;HORVU.Clipper.r1.4HG009630;HORVU.Clipper.r1.4HG009610	19.0146
chr4H	78290000	78390000	100000	NA	19.7902
chr4H	78470000	78650000	180000	NA	24.787
chr4H	78680000	78790000	110000	NA	28.3914
chr4H	78890000	78990000	100000	NA	19.5419
chr4H	79140000	79240000	100000	NA	26.0742
chr4H	79280000	79440000	160000	HORVU.Clipper.r1.4HG009680	18.8526
chr4H	79730000	79840000	110000	HORVU.Clipper.r1.4HG009710;HORVU.Clipper.r1.4HG009700	23.3891
chr4H	98900000	99000000	100000	NA	20.2778
chr4H	99080000	99220000	140000	NA	19.6216
chr4H	99290000	99490000	200000	NA	21.8895
chr4H	99540000	99640000	100000	NA	18.8395
chr4H	99790000	99890000	100000	NA	19.6266
chr4H	100080000	100180000	100000	NA	19.1126
chr4H	100270000	100410000	140000	NA	24.1953
chr4H	101250000	101350000	100000	NA	20.5037
chr4H	101640000	101880000	240000	NA	20.0601
chr4H	102540000	102640000	100000	HORVU.Clipper.r1.4HG011270;HORVU.Clipper.r1.4HG011280;HORVU.Clipper.r1.4HG011290;HORVU.Clipper.r1.4HG011300	19.9609
chr4H	103010000	103110000	100000	HORVU.Clipper.r1.4HG011370;HORVU.Clipper.r1.4HG011380	29.4392
chr4H	103370000	103560000	190000	NA	21.7418
chr4H	104150000	104260000	110000	NA	24.8985
chr4H	104600000	104720000	120000	NA	21.6462
chr4H	104750000	104850000	100000	NA	27.6838
chr4H	104910000	105010000	100000	NA	34.3749
chr4H	105080000	105190000	110000	NA	26.8045
chr4H	105360000	105540000	180000	HORVU.Clipper.r1.4HG011500;HORVU.Clipper.r1.4HG011510	20.3911
chr4H	105750000	105850000	100000	HORVU.Clipper.r1.4HG011530;HORVU.Clipper.r1.4HG011540;HORVU.Clipper.r1.4HG011550	28.2761
chr4H	106180000	106490000	310000	HORVU.Clipper.r1.4HG011580;HORVU.Clipper.r1.4HG011590;HORVU.Clipper.r1.4HG011600	23.6981
chr4H	106750000	106860000	110000	NA	19.6535
chr4H	106870000	107160000	290000	NA	27.744
chr4H	107270000	107440000	170000	NA	30.2267
chr4H	107560000	107710000	150000	NA	25.415
chr4H	108050000	108180000	130000	NA	27.8171
chr4H	108460000	108560000	100000	NA	26.8092
chr4H	108620000	108830000	210000	NA	22.913
chr4H	108840000	108940000	100000	NA	22.3994
chr4H	109150000	109270000	120000	HORVU.Clipper.r1.4HG011730;HORVU.Clipper.r1.4HG011740	20.6831
chr4H	109890000	110140000	250000	NA	25.512
chr4H	110420000	110520000	100000	NA	22.0203
chr4H	110860000	111110000	250000	NA	24.3963
chr4H	111130000	111230000	100000	HORVU.Clipper.r1.4HG011810;HORVU.Clipper.r1.4HG011820;HORVU.Clipper.r1.4HG011830	20.0811
chr4H	111390000	111540000	150000	HORVU.Clipper.r1.4HG011840;HORVU.Clipper.r1.4HG011850;HORVU.Clipper.r1.4HG011860	19.4688
chr4H	111710000	111820000	110000	NA	22.4584
chr4H	111860000	112070000	210000	NA	18.931
chr4H	112390000	112490000	100000	HORVU.Clipper.r1.4HG011920	19.0042
chr4H	112630000	112860000	230000	HORVU.Clipper.r1.4HG011950	24.139
chr4H	112910000	113010000	100000	NA	28.3967
chr4H	113310000	113410000	100000	NA	20.8111
chr4H	113450000	113550000	100000	HORVU.Clipper.r1.4HG012010;HORVU.Clipper.r1.4HG012020;HORVU.Clipper.r1.4HG012030;HORVU.Clipper.r1.4HG012040	36.4525
chr4H	113630000	113730000	100000	HORVU.Clipper.r1.4HG012050	19.2383
chr4H	113800000	113900000	100000	HORVU.Clipper.r1.4HG012060	23.289
chr4H	114670000	114790000	120000	HORVU.Clipper.r1.4HG012110	22.637
chr4H	114830000	115010000	180000	NA	19.1258
chr4H	115210000	115520000	310000	HORVU.Clipper.r1.4HG012140;HORVU.Clipper.r1.4HG012150;HORVU.Clipper.r1.4HG012160;HORVU.Clipper.r1.4HG012130	20.8244
chr4H	115820000	116130000	310000	HORVU.Clipper.r1.4HG012210	31.5701
chr4H	116460000	116560000	100000	NA	25.9511
chr4H	116900000	117040000	140000	NA	26.7598
chr4H	117080000	117180000	100000	HORVU.Clipper.r1.4HG012270	22.3462
chr4H	117190000	117290000	100000	NA	26.4908
chr4H	117680000	117780000	100000	NA	19.0298
chr4H	118320000	118430000	110000	NA	19.9906
chr4H	118630000	118730000	100000	NA	18.9343
chr4H	118910000	119010000	100000	NA	19.8661
chr4H	119940000	120050000	110000	HORVU.Clipper.r1.4HG012390	19.6856
chr4H	120090000	120190000	100000	NA	19.3204
chr4H	120220000	120370000	150000	NA	25.5946
chr4H	120480000	120580000	100000	NA	20.0518
chr4H	120630000	120810000	180000	HORVU.Clipper.r1.4HG012400	29.9695
chr4H	120830000	120930000	100000	HORVU.Clipper.r1.4HG012410	23.3674
chr4H	121070000	121170000	100000	NA	21.4541
chr4H	121550000	121650000	100000	NA	21.9357
chr4H	121830000	121950000	120000	NA	27.1308
chr4H	122040000	122140000	100000	HORVU.Clipper.r1.4HG012490;HORVU.Clipper.r1.4HG012500	19.497
chr4H	122210000	122330000	120000	NA	18.6627
chr4H	122360000	122560000	200000	HORVU.Clipper.r1.4HG012510;HORVU.Clipper.r1.4HG012520	23.7585
chr4H	123120000	123220000	100000	NA	23.4792
chr4H	123390000	123490000	100000	NA	27.3281
chr4H	123540000	123970000	430000	HORVU.Clipper.r1.4HG012570	21.8586
chr4H	124020000	124120000	100000	NA	22.9886
chr4H	124290000	124430000	140000	NA	20.2706
chr4H	124490000	124590000	100000	HORVU.Clipper.r1.4HG012590;HORVU.Clipper.r1.4HG012600;HORVU.Clipper.r1.4HG012610	19.1032
chr4H	124800000	124900000	100000	NA	20.3421
chr4H	124970000	125080000	110000	NA	31.0603
chr4H	125280000	125580000	300000	HORVU.Clipper.r1.4HG012630	21.1784
chr4H	125590000	125710000	120000	NA	30.1932
chr4H	125880000	125980000	100000	NA	30.1332
chr4H	126170000	126350000	180000	NA	19.2305
chr4H	126540000	126680000	140000	NA	23.6159
chr4H	126770000	127350000	580000	HORVU.Clipper.r1.4HG012710	30.7786
chr4H	127500000	127610000	110000	NA	27.8594
chr4H	127640000	127740000	100000	HORVU.Clipper.r1.4HG012740;HORVU.Clipper.r1.4HG012750	20.0692
chr4H	127760000	127870000	110000	NA	23.6577
chr4H	127880000	127980000	100000	HORVU.Clipper.r1.4HG012760	18.655
chr4H	128410000	128730000	320000	HORVU.Clipper.r1.4HG012790	21.621
chr4H	128740000	128840000	100000	NA	23.0436
chr4H	129400000	129500000	100000	NA	18.7059
chr4H	129560000	129670000	110000	HORVU.Clipper.r1.4HG012830;HORVU.Clipper.r1.4HG012850;HORVU.Clipper.r1.4HG012840	25.0569
chr4H	130080000	130330000	250000	NA	27.987
chr4H	130540000	130640000	100000	HORVU.Clipper.r1.4HG012960;HORVU.Clipper.r1.4HG012970	23.2376
chr4H	130680000	130860000	180000	NA	19.3725
chr4H	130980000	131160000	180000	HORVU.Clipper.r1.4HG012990;HORVU.Clipper.r1.4HG013000	21.723
chr4H	131240000	131390000	150000	NA	24.0303
chr4H	131600000	131700000	100000	NA	18.6411
chr4H	131710000	132190000	480000	NA	21.1595
chr4H	132360000	132530000	170000	HORVU.Clipper.r1.4HG013060	25.047
chr4H	132560000	132780000	220000	HORVU.Clipper.r1.4HG013070	26.1454
chr4H	133140000	133240000	100000	NA	22.3492
chr4H	133700000	133820000	120000	NA	22.4243
chr4H	134210000	134310000	100000	NA	25.6795
chr4H	134420000	134520000	100000	HORVU.Clipper.r1.4HG013130	19.6705
chr4H	134700000	134840000	140000	NA	33.2871
chr4H	135230000	135400000	170000	HORVU.Clipper.r1.4HG013170	21.6624
chr4H	135550000	135730000	180000	NA	30.2016
chr4H	135740000	135880000	140000	NA	21.861
chr4H	135940000	136040000	100000	NA	27.4613
chr4H	136200000	136390000	190000	NA	25.8202
chr4H	136630000	136740000	110000	HORVU.Clipper.r1.4HG013230;HORVU.Clipper.r1.4HG013240	19.2071
chr4H	136790000	137090000	300000	HORVU.Clipper.r1.4HG013270	18.7286
chr4H	137150000	137580000	430000	HORVU.Clipper.r1.4HG013290	22.1756
chr4H	137640000	137740000	100000	HORVU.Clipper.r1.4HG013310	30.6718
chr4H	137910000	138010000	100000	NA	20.3408
chr4H	138020000	138120000	100000	NA	21.7193
chr4H	138260000	138360000	100000	NA	20.7363
chr4H	138570000	138810000	240000	NA	24.4407
chr4H	139060000	139230000	170000	HORVU.Clipper.r1.4HG013380	22.8831
chr4H	139360000	139680000	320000	HORVU.Clipper.r1.4HG013390;HORVU.Clipper.r1.4HG013400;HORVU.Clipper.r1.4HG013410;HORVU.Clipper.r1.4HG013420;HORVU.Clipper.r1.4HG013430;HORVU.Clipper.r1.4HG013440;HORVU.Clipper.r1.4HG013450	19.0881
chr4H	139750000	139860000	110000	NA	42.9508
chr4H	139980000	140080000	100000	NA	26.8934
chr4H	140150000	140280000	130000	NA	26.4989
chr4H	140330000	140520000	190000	NA	25.681
chr4H	140560000	140790000	230000	NA	26.6629
chr4H	140940000	141170000	230000	NA	23.638
chr4H	141270000	141380000	110000	NA	19.2731
chr4H	141430000	141860000	430000	NA	29.3358
chr4H	141980000	142260000	280000	NA	19.7239
chr4H	142300000	142610000	310000	NA	23.6152
chr4H	142720000	142820000	100000	NA	20.5862
chr4H	142890000	142990000	100000	NA	22.7208
chr4H	143150000	143340000	190000	NA	23.3689
chr4H	143580000	143790000	210000	NA	31.1719
chr4H	144380000	144480000	100000	NA	20.1832
chr4H	144680000	144790000	110000	NA	21.0894
chr4H	145080000	145180000	100000	HORVU.Clipper.r1.4HG013650	24.6982
chr4H	145670000	145890000	220000	HORVU.Clipper.r1.4HG013680;HORVU.Clipper.r1.4HG013690;HORVU.Clipper.r1.4HG013670	28.1899
chr4H	145950000	146060000	110000	NA	24.7033
chr4H	146120000	146220000	100000	NA	20.2023
chr4H	146350000	146450000	100000	NA	23.9794
chr4H	146460000	146650000	190000	NA	24.8278
chr4H	146710000	146810000	100000	HORVU.Clipper.r1.4HG013760	19.9023
chr4H	147310000	147680000	370000	HORVU.Clipper.r1.4HG013780;HORVU.Clipper.r1.4HG013790	36.1491
chr4H	147750000	147870000	120000	HORVU.Clipper.r1.4HG013800	24.4236
chr4H	147940000	148040000	100000	NA	20.2278
chr4H	148160000	148260000	100000	NA	20.5786
chr4H	148270000	148460000	190000	NA	26.1475
chr4H	148630000	148730000	100000	NA	24.6221
chr4H	149450000	149550000	100000	NA	21.8426
chr4H	149930000	150110000	180000	NA	27.3301
chr4H	150480000	150700000	220000	NA	19.3565
chr4H	150800000	151060000	260000	NA	21.5295
chr4H	151290000	151390000	100000	HORVU.Clipper.r1.4HG013940	21.898
chr4H	151980000	152100000	120000	HORVU.Clipper.r1.4HG013990	29.089
chr4H	152560000	152660000	100000	NA	18.6725
chr4H	152700000	152880000	180000	HORVU.Clipper.r1.4HG014040	19.9489
chr4H	152960000	153060000	100000	NA	29.5883
chr4H	153230000	153330000	100000	HORVU.Clipper.r1.4HG014050	22.6387
chr4H	153550000	153770000	220000	NA	19.0245
chr4H	153870000	154190000	320000	HORVU.Clipper.r1.4HG014100;HORVU.Clipper.r1.4HG014110	20.3977
chr4H	154280000	154380000	100000	NA	24.4439
chr4H	154410000	154550000	140000	HORVU.Clipper.r1.4HG014120	20.1734
chr4H	154750000	154940000	190000	NA	29.4838
chr4H	155400000	155720000	320000	NA	20.0751
chr4H	155830000	156240000	410000	HORVU.Clipper.r1.4HG014210;HORVU.Clipper.r1.4HG014200	20.3108
chr4H	156280000	156500000	220000	NA	19.5339
chr4H	156640000	156850000	210000	HORVU.Clipper.r1.4HG014250	27.2559
chr4H	156870000	157090000	220000	NA	27.161
chr4H	157110000	157210000	100000	HORVU.Clipper.r1.4HG014270;HORVU.Clipper.r1.4HG014260	20.7216
chr4H	157230000	157380000	150000	NA	24.5318
chr4H	157700000	157800000	100000	NA	18.6528
chr4H	157930000	158030000	100000	NA	20.1189
chr4H	158050000	158260000	210000	HORVU.Clipper.r1.4HG014310	26.4842
chr4H	158270000	158380000	110000	NA	22.4385
chr4H	158420000	158530000	110000	NA	20.6164
chr4H	158810000	158950000	140000	HORVU.Clipper.r1.4HG014360	22.118
chr4H	159190000	159290000	100000	HORVU.Clipper.r1.4HG014430	19.7911
chr4H	159550000	160010000	460000	NA	25.8258
chr4H	160260000	160360000	100000	NA	21.8238
chr4H	160410000	160510000	100000	NA	32.1006
chr4H	160910000	161090000	180000	NA	22.329
chr4H	161400000	161500000	100000	NA	28.2118
chr4H	161550000	161800000	250000	NA	26.9729
chr4H	161850000	161950000	100000	NA	19.0948
chr4H	162460000	162560000	100000	NA	23.7782
chr4H	162850000	163050000	200000	HORVU.Clipper.r1.4HG014550	27.6599
chr4H	163150000	163320000	170000	NA	23.2646
chr4H	163860000	163970000	110000	HORVU.Clipper.r1.4HG014610	30.1724
chr4H	164120000	164370000	250000	HORVU.Clipper.r1.4HG014620	33.1826
chr4H	164690000	164880000	190000	NA	20.9164
chr4H	165010000	165110000	100000	NA	36.564
chr4H	165870000	165970000	100000	NA	27.0543
chr4H	166080000	166180000	100000	NA	18.9596
chr4H	166210000	166320000	110000	NA	18.6145
chr4H	166330000	166430000	100000	NA	27.6311
chr4H	166560000	166660000	100000	NA	18.8919
chr4H	166800000	166900000	100000	NA	23.1084
chr4H	167120000	167220000	100000	NA	23.25
chr4H	167240000	167530000	290000	HORVU.Clipper.r1.4HG014720	20.9953
chr4H	167550000	167660000	110000	NA	29.3541
chr4H	167710000	167810000	100000	NA	18.8591
chr4H	168310000	168410000	100000	NA	45.2256
chr4H	168540000	168640000	100000	NA	21.8049
chr4H	168710000	168850000	140000	NA	25.4495
chr4H	168930000	169620000	690000	NA	21.3985
chr4H	169710000	169850000	140000	NA	26.6553
chr4H	170060000	170290000	230000	HORVU.Clipper.r1.4HG014760;HORVU.Clipper.r1.4HG014770	20.4179
chr4H	170630000	170760000	130000	NA	24.2542
chr4H	171000000	171100000	100000	HORVU.Clipper.r1.4HG014820	19.9005
chr4H	171290000	171460000	170000	NA	19.9198
chr4H	171720000	172080000	360000	NA	25.743
chr4H	172100000	172200000	100000	NA	20.0906
chr4H	172360000	172480000	120000	NA	28.9023
chr4H	172740000	172840000	100000	NA	19.8516
chr4H	173600000	173850000	250000	HORVU.Clipper.r1.4HG014900;HORVU.Clipper.r1.4HG014910	23.9591
chr4H	173910000	174020000	110000	HORVU.Clipper.r1.4HG014920	23.8569
chr4H	174180000	174370000	190000	NA	20.5484
chr4H	174380000	174500000	120000	NA	24.4247
chr4H	174630000	174810000	180000	HORVU.Clipper.r1.4HG014930	19.1527
chr4H	174880000	175160000	280000	NA	21.0021
chr4H	175310000	175440000	130000	NA	21.2197
chr4H	175460000	175750000	290000	NA	32.3844
chr4H	176280000	176380000	100000	NA	22.552
chr4H	176420000	176630000	210000	NA	28.0443
chr4H	176650000	176930000	280000	NA	21.715
chr4H	176990000	177220000	230000	NA	20.2383
chr4H	177280000	177380000	100000	NA	18.6456
chr4H	177840000	177940000	100000	HORVU.Clipper.r1.4HG015000	19.5025
chr4H	177960000	178060000	100000	NA	20.6941
chr4H	178110000	178290000	180000	NA	19.1264
chr4H	178560000	178980000	420000	NA	20.9991
chr4H	179350000	179480000	130000	NA	20.1806
chr4H	179860000	179990000	130000	NA	50.3353
chr4H	180040000	180670000	630000	NA	19.3123
chr4H	180680000	180860000	180000	NA	18.894
chr4H	181140000	181320000	180000	NA	20.9366
chr4H	181580000	181930000	350000	HORVU.Clipper.r1.4HG015050	29.0724
chr4H	182020000	182200000	180000	NA	18.9717
chr4H	182220000	182320000	100000	HORVU.Clipper.r1.4HG015070;HORVU.Clipper.r1.4HG015060	19.5037
chr4H	182430000	183190000	760000	HORVU.Clipper.r1.4HG015080	20.0659
chr4H	183220000	183450000	230000	HORVU.Clipper.r1.4HG015090	26.9356
chr4H	183700000	183800000	100000	NA	20.687
chr4H	183890000	183990000	100000	HORVU.Clipper.r1.4HG015110	24.7598
chr4H	184190000	184380000	190000	NA	31.3782
chr4H	184400000	184510000	110000	NA	34.1832
chr4H	184610000	184770000	160000	NA	24.5845
chr4H	184870000	185020000	150000	NA	21.8564
chr4H	185110000	185310000	200000	NA	27.3358
chr4H	185420000	185660000	240000	NA	30.3428
chr4H	185800000	185900000	100000	NA	23.9372
chr4H	185950000	186050000	100000	NA	19.1938
chr4H	186140000	186420000	280000	HORVU.Clipper.r1.4HG015180	23.162
chr4H	186460000	186820000	360000	NA	33.7378
chr4H	186910000	187040000	130000	NA	24.9241
chr4H	187510000	187670000	160000	NA	19.5183
chr4H	187910000	188100000	190000	NA	18.7669
chr4H	188160000	188440000	280000	NA	40.4857
chr4H	188460000	188700000	240000	NA	20.4046
chr4H	188930000	189200000	270000	NA	21.0604
chr4H	189330000	189430000	100000	HORVU.Clipper.r1.4HG015220	21.3109
chr4H	189580000	189860000	280000	NA	20.3143
chr4H	190040000	190200000	160000	NA	19.2038
chr4H	190260000	190590000	330000	HORVU.Clipper.r1.4HG015240	25.9423
chr4H	190700000	190940000	240000	NA	20.5346
chr4H	191020000	191120000	100000	NA	21.384
chr4H	191250000	191710000	460000	HORVU.Clipper.r1.4HG015270;HORVU.Clipper.r1.4HG015280	30.9509
chr4H	191820000	191980000	160000	NA	27.3788
chr4H	192140000	192360000	220000	NA	29.1873
chr4H	192710000	192810000	100000	HORVU.Clipper.r1.4HG015330	22.8549
chr4H	193050000	193150000	100000	NA	21.2705
chr4H	193180000	193310000	130000	NA	19.9136
chr4H	193990000	194130000	140000	NA	19.5705
chr4H	194520000	194720000	200000	HORVU.Clipper.r1.4HG015390	30.439
chr4H	194870000	194970000	100000	NA	20.1285
chr4H	195070000	195170000	100000	NA	19.5603
chr4H	195230000	195470000	240000	NA	25.2156
chr4H	195490000	195720000	230000	NA	22.008
chr4H	195750000	195880000	130000	HORVU.Clipper.r1.4HG015430	40.3888
chr4H	195910000	196080000	170000	NA	22.1177
chr4H	196720000	196820000	100000	NA	27.1342
chr4H	197010000	197150000	140000	NA	30.8676
chr4H	197510000	197610000	100000	NA	18.8008
chr4H	197720000	198150000	430000	HORVU.Clipper.r1.4HG015460;HORVU.Clipper.r1.4HG015470;HORVU.Clipper.r1.4HG015480	28.1764
chr4H	198440000	198550000	110000	NA	32.8297
chr4H	198800000	198900000	100000	HORVU.Clipper.r1.4HG015510	26.4336
chr4H	198970000	199070000	100000	NA	22.7034
chr4H	199120000	199250000	130000	NA	25.5099
chr4H	199290000	199620000	330000	HORVU.Clipper.r1.4HG015520	21.3578
chr4H	199680000	200280000	600000	NA	22.0185
chr4H	200370000	200960000	590000	NA	23.1556
chr4H	201140000	201260000	120000	NA	19.8928
chr4H	201310000	201780000	470000	HORVU.Clipper.r1.4HG015540	24.7882
chr4H	201810000	202630000	820000	NA	20.0987
chr4H	202650000	202760000	110000	NA	20.6157
chr4H	202860000	203170000	310000	NA	25.7541
chr4H	203270000	203570000	300000	HORVU.Clipper.r1.4HG015570	20.587
chr4H	203900000	204120000	220000	NA	21.59
chr4H	204460000	204560000	100000	NA	23.4173
chr4H	204640000	204910000	270000	HORVU.Clipper.r1.4HG015590	18.9666
chr4H	204960000	205080000	120000	NA	21.103
chr4H	205200000	205360000	160000	NA	41.5215
chr4H	205370000	205510000	140000	NA	25.7152
chr4H	205800000	205980000	180000	NA	23.1409
chr4H	205990000	206090000	100000	NA	20.7125
chr4H	206290000	206450000	160000	NA	23.6416
chr4H	206480000	206660000	180000	NA	22.3004
chr4H	206740000	206840000	100000	NA	18.8109
chr4H	207150000	207360000	210000	NA	29.8452
chr4H	207490000	207690000	200000	HORVU.Clipper.r1.4HG015650	21.8102
chr4H	207700000	208000000	300000	NA	28.3358
chr4H	208550000	208700000	150000	HORVU.Clipper.r1.4HG015690	19.634
chr4H	208760000	208940000	180000	NA	23.6598
chr4H	209070000	209170000	100000	HORVU.Clipper.r1.4HG015700	18.6821
chr4H	209210000	209310000	100000	NA	21.8488
chr4H	209700000	209860000	160000	HORVU.Clipper.r1.4HG015720	20.3812
chr4H	210120000	210250000	130000	NA	29.5685
chr4H	210410000	210530000	120000	NA	20.2506
chr4H	210570000	210700000	130000	NA	35.9239
chr4H	210830000	211060000	230000	NA	18.6975
chr4H	211560000	211660000	100000	HORVU.Clipper.r1.4HG015810	28.6807
chr4H	211670000	211820000	150000	NA	22.929
chr4H	211920000	212040000	120000	HORVU.Clipper.r1.4HG015820;HORVU.Clipper.r1.4HG015830	34.8163
chr4H	212070000	212630000	560000	NA	28.0797
chr4H	213080000	213180000	100000	NA	25.1727
chr4H	213300000	213400000	100000	NA	20.2944
chr4H	213570000	214190000	620000	HORVU.Clipper.r1.4HG015850	19.2141
chr4H	214240000	214520000	280000	NA	31.7194
chr4H	215190000	215400000	210000	NA	21.1808
chr4H	215570000	215870000	300000	NA	19.502
chr4H	215900000	216130000	230000	NA	30.4821
chr4H	216260000	216550000	290000	NA	19.6726
chr4H	216760000	216940000	180000	NA	20.2654
chr4H	217030000	217230000	200000	NA	26.3634
chr4H	217430000	217530000	100000	NA	27.2875
chr4H	217840000	217980000	140000	NA	22.6645
chr4H	218340000	218580000	240000	HORVU.Clipper.r1.4HG015940	20.3307
chr4H	218730000	218830000	100000	NA	26.0293
chr4H	219270000	219800000	530000	HORVU.Clipper.r1.4HG015970	22.6202
chr4H	219830000	220060000	230000	HORVU.Clipper.r1.4HG015980	20.2184
chr4H	220080000	220180000	100000	NA	22.5502
chr4H	220230000	220490000	260000	NA	21.9284
chr4H	220500000	220750000	250000	NA	25.8497
chr4H	220900000	221000000	100000	NA	26.2552
chr4H	221140000	221240000	100000	NA	21.2436
chr4H	221310000	221600000	290000	HORVU.Clipper.r1.4HG016020	20.0775
chr4H	221770000	221920000	150000	NA	20.2081
chr4H	222010000	222130000	120000	NA	28.3634
chr4H	222260000	222540000	280000	NA	23.3
chr4H	222640000	222880000	240000	HORVU.Clipper.r1.4HG016040	31.3083
chr4H	223010000	223230000	220000	HORVU.Clipper.r1.4HG016050	22.1544
chr4H	223580000	223700000	120000	NA	19.3043
chr4H	223710000	224060000	350000	NA	24.1875
chr4H	224070000	224170000	100000	NA	29.3066
chr4H	224210000	224390000	180000	NA	23.7301
chr4H	224450000	224720000	270000	NA	27.7224
chr4H	225050000	225160000	110000	HORVU.Clipper.r1.4HG016070	23.6438
chr4H	225300000	225400000	100000	NA	20.7628
chr4H	225640000	225780000	140000	NA	25.3696
chr4H	225800000	226010000	210000	NA	27.5642
chr4H	226120000	226380000	260000	NA	19.9671
chr4H	226450000	226550000	100000	HORVU.Clipper.r1.4HG016090	21.3135
chr4H	226720000	226830000	110000	NA	25.7987
chr4H	226850000	227090000	240000	HORVU.Clipper.r1.4HG016110;HORVU.Clipper.r1.4HG016100	22.2521
chr4H	227100000	227270000	170000	NA	18.5247
chr4H	227280000	227400000	120000	NA	20.8989
chr4H	227480000	227590000	110000	NA	20.1037
chr4H	227660000	228060000	400000	NA	32.5236
chr4H	228180000	228310000	130000	NA	19.8603
chr4H	228620000	228720000	100000	NA	22.1487
chr4H	228930000	229030000	100000	NA	25.2493
chr4H	229270000	229390000	120000	NA	18.9784
chr4H	229410000	229520000	110000	NA	19.4763
chr4H	229560000	229660000	100000	NA	19.4755
chr4H	229670000	229770000	100000	NA	23.2511
chr4H	229800000	229900000	100000	NA	22.1992
chr4H	229980000	230080000	100000	NA	20.4275
chr4H	230160000	230260000	100000	HORVU.Clipper.r1.4HG016170	22.1044
chr4H	230320000	230430000	110000	NA	29.2228
chr4H	230590000	230720000	130000	NA	20.2202
chr4H	230900000	231020000	120000	NA	22.7412
chr4H	231060000	231160000	100000	NA	29.3417
chr4H	231710000	231810000	100000	NA	21.5532
chr4H	231990000	232320000	330000	NA	35.7483
chr4H	232610000	232710000	100000	NA	26.7551
chr4H	232760000	233520000	760000	HORVU.Clipper.r1.4HG016230	26.02
chr4H	233540000	233660000	120000	NA	27.7135
chr4H	233670000	233770000	100000	NA	20.3797
chr4H	234060000	235090000	1030000	HORVU.Clipper.r1.4HG016250;HORVU.Clipper.r1.4HG016260;HORVU.Clipper.r1.4HG016280;HORVU.Clipper.r1.4HG016290;HORVU.Clipper.r1.4HG016270	23.5393
chr4H	235130000	235400000	270000	NA	22.7437
chr4H	235500000	235740000	240000	NA	22.5717
chr4H	235780000	236010000	230000	HORVU.Clipper.r1.4HG016300	19.7004
chr4H	236360000	236580000	220000	HORVU.Clipper.r1.4HG016320	22.0523
chr4H	236700000	236820000	120000	NA	29.3317
chr4H	237040000	237140000	100000	NA	22.9986
chr4H	237150000	237370000	220000	HORVU.Clipper.r1.4HG016350	30.2849
chr4H	237600000	237750000	150000	HORVU.Clipper.r1.4HG016370	27.4086
chr4H	237770000	237900000	130000	NA	26.791
chr4H	237970000	238140000	170000	HORVU.Clipper.r1.4HG016390;HORVU.Clipper.r1.4HG016380	22.5499
chr4H	238200000	238300000	100000	NA	22.0868
chr4H	238390000	238490000	100000	NA	19.433
chr4H	238580000	238700000	120000	NA	20.3694
chr4H	238960000	239220000	260000	NA	18.9178
chr4H	239280000	239380000	100000	NA	21.6759
chr4H	239560000	239720000	160000	NA	21.1521
chr4H	239790000	239990000	200000	NA	21.0215
chr4H	240160000	240400000	240000	HORVU.Clipper.r1.4HG016430	21.1984
chr4H	240610000	240890000	280000	HORVU.Clipper.r1.4HG016440;HORVU.Clipper.r1.4HG016450;HORVU.Clipper.r1.4HG016460	25.2266
chr4H	241250000	241390000	140000	NA	19.6711
chr4H	241410000	241590000	180000	NA	24.4747
chr4H	242310000	242460000	150000	NA	25.5907
chr4H	242550000	242790000	240000	NA	28.6441
chr4H	243600000	244010000	410000	NA	26.1476
chr4H	244020000	244280000	260000	NA	20.6521
chr4H	244480000	244580000	100000	HORVU.Clipper.r1.4HG016550	19.4478
chr4H	244720000	244980000	260000	NA	24.8548
chr4H	245020000	245190000	170000	NA	20.2516
chr4H	245200000	245580000	380000	HORVU.Clipper.r1.4HG016560	18.6434
chr4H	245650000	245980000	330000	NA	21.5563
chr4H	246040000	246210000	170000	HORVU.Clipper.r1.4HG016570;HORVU.Clipper.r1.4HG016580	19.951
chr4H	246260000	246360000	100000	NA	21.4394
chr4H	246460000	246640000	180000	NA	20.3558
chr4H	246740000	246840000	100000	NA	18.6549
chr4H	246990000	247160000	170000	NA	21.8917
chr4H	247210000	247320000	110000	NA	19.8527
chr4H	247380000	247500000	120000	NA	28.721
chr4H	247520000	247900000	380000	HORVU.Clipper.r1.4HG016610;HORVU.Clipper.r1.4HG016600	23.251
chr4H	248060000	248250000	190000	NA	18.5496
chr4H	248310000	248610000	300000	HORVU.Clipper.r1.4HG016630	26.9391
chr4H	249010000	249110000	100000	NA	22.4572
chr4H	249140000	249300000	160000	HORVU.Clipper.r1.4HG016650	34.5459
chr4H	249380000	249660000	280000	NA	24.7389
chr4H	249690000	249930000	240000	NA	23.3609
chr4H	249950000	250060000	110000	NA	22.3853
chr4H	250180000	250280000	100000	NA	25.9137
chr4H	250290000	250450000	160000	NA	20.1272
chr4H	250480000	250640000	160000	NA	20.2202
chr4H	250660000	250760000	100000	NA	28.3452
chr4H	250810000	250960000	150000	NA	22.6941
chr4H	250970000	251090000	120000	NA	26.0509
chr4H	251350000	251620000	270000	HORVU.Clipper.r1.4HG016670	20.5717
chr4H	251670000	251780000	110000	NA	33.9332
chr4H	251890000	252070000	180000	NA	18.9238
chr4H	252230000	252680000	450000	NA	28.2744
chr4H	252690000	252830000	140000	NA	20.0939
chr4H	253030000	253140000	110000	NA	22.9686
chr4H	253150000	253250000	100000	NA	19.5474
chr4H	253870000	253970000	100000	NA	19.5379
chr4H	254040000	254290000	250000	NA	34.1064
chr4H	254300000	254460000	160000	HORVU.Clipper.r1.4HG016750	18.6194
chr4H	254500000	254750000	250000	HORVU.Clipper.r1.4HG016760	24.6697
chr4H	254820000	254940000	120000	NA	19.7039
chr4H	254950000	255180000	230000	NA	26.2374
chr4H	255510000	255610000	100000	NA	22.6504
chr4H	255880000	256230000	350000	NA	19.0487
chr4H	256280000	256470000	190000	NA	19.4111
chr4H	256530000	256630000	100000	NA	31.5523
chr4H	256950000	257050000	100000	NA	19.733
chr4H	257260000	257400000	140000	HORVU.Clipper.r1.4HG016830	19.0937
chr4H	257440000	257850000	410000	HORVU.Clipper.r1.4HG016840;HORVU.Clipper.r1.4HG016850;HORVU.Clipper.r1.4HG016860	31.3704
chr4H	257910000	258050000	140000	NA	25.9001
chr4H	258060000	258160000	100000	NA	18.6327
chr4H	258260000	258440000	180000	NA	20.6104
chr4H	258540000	258700000	160000	NA	19.4775
chr4H	259310000	259460000	150000	NA	19.1335
chr4H	259520000	259710000	190000	HORVU.Clipper.r1.4HG016900	24.0042
chr4H	259720000	259880000	160000	NA	19.1545
chr4H	259900000	260030000	130000	NA	21.8741
chr4H	260250000	260350000	100000	HORVU.Clipper.r1.4HG016920;HORVU.Clipper.r1.4HG016930	19.9559
chr4H	260540000	260730000	190000	NA	24.4506
chr4H	261120000	261220000	100000	NA	19.2294
chr4H	261250000	261420000	170000	NA	31.5308
chr4H	261450000	261550000	100000	NA	23.4782
chr4H	261570000	261670000	100000	NA	23.3391
chr4H	261900000	262000000	100000	HORVU.Clipper.r1.4HG016980	20.1199
chr4H	262010000	262110000	100000	NA	26.4729
chr4H	262320000	262730000	410000	NA	26.0544
chr4H	262740000	263130000	390000	NA	19.5326
chr4H	263290000	263390000	100000	NA	23.9386
chr4H	263640000	263740000	100000	HORVU.Clipper.r1.4HG017020	28.4391
chr4H	264020000	264120000	100000	NA	35.8267
chr4H	264250000	264390000	140000	NA	19.7863
chr4H	264510000	264610000	100000	NA	24.4979
chr4H	264660000	264770000	110000	NA	19.1199
chr4H	264800000	265030000	230000	NA	38.9132
chr4H	265070000	265490000	420000	NA	34.5601
chr4H	265990000	266230000	240000	NA	23.599
chr4H	266400000	266630000	230000	NA	21.9608
chr4H	266640000	266740000	100000	NA	20.0912
chr4H	266780000	266970000	190000	NA	21.4188
chr4H	267150000	267250000	100000	NA	22.6546
chr4H	267400000	268000000	600000	NA	26.1006
chr4H	268280000	268630000	350000	NA	22.6107
chr4H	268690000	268880000	190000	NA	30.2681
chr4H	268950000	269100000	150000	NA	25.3183
chr4H	269120000	269220000	100000	NA	33.6964
chr4H	269240000	269460000	220000	NA	22.2007
chr4H	269500000	269890000	390000	NA	23.8129
chr4H	269910000	270010000	100000	HORVU.Clipper.r1.4HG017060;HORVU.Clipper.r1.4HG017070;HORVU.Clipper.r1.4HG017080	20.8298
chr4H	270170000	270300000	130000	HORVU.Clipper.r1.4HG017110	28.7004
chr4H	270530000	270730000	200000	NA	19.1663
chr4H	271220000	271590000	370000	NA	20.9911
chr4H	271620000	271800000	180000	HORVU.Clipper.r1.4HG017140	28.9741
chr4H	271940000	272040000	100000	NA	37.7949
chr4H	272890000	272990000	100000	NA	24.3886
chr4H	273180000	273370000	190000	NA	24.6995
chr4H	273500000	273600000	100000	NA	19.5597
chr4H	273780000	273880000	100000	NA	23.2565
chr4H	273930000	274100000	170000	NA	20.6727
chr4H	274220000	274320000	100000	NA	19.3107
chr4H	274400000	274500000	100000	HORVU.Clipper.r1.4HG017210	19.0229
chr4H	274520000	274650000	130000	NA	28.4503
chr4H	274970000	275080000	110000	NA	23.2201
chr4H	275350000	275450000	100000	NA	20.5989
chr4H	275570000	275670000	100000	NA	26.1191
chr4H	275800000	275980000	180000	NA	20.9111
chr4H	276070000	276260000	190000	NA	21.3401
chr4H	276370000	276500000	130000	HORVU.Clipper.r1.4HG017240;HORVU.Clipper.r1.4HG017250	20.0782
chr4H	276960000	277080000	120000	NA	29.8242
chr4H	277320000	277420000	100000	NA	22.2381
chr4H	277450000	277560000	110000	NA	20.515
chr4H	277570000	277910000	340000	NA	23.2533
chr4H	277940000	278040000	100000	NA	21.1907
chr4H	278250000	278440000	190000	NA	18.749
chr4H	278590000	278690000	100000	NA	22.7988
chr4H	279320000	279420000	100000	NA	22.734
chr4H	280040000	280140000	100000	NA	26.7071
chr4H	280210000	280340000	130000	HORVU.Clipper.r1.4HG017360;HORVU.Clipper.r1.4HG017370	24.9586
chr4H	280390000	280500000	110000	NA	27.1437
chr4H	280620000	280740000	120000	NA	28.9461
chr4H	281230000	281350000	120000	NA	22.7147
chr4H	281450000	281560000	110000	NA	25.2993
chr4H	281940000	282040000	100000	NA	22.0769
chr4H	282200000	282320000	120000	NA	26.1473
chr4H	282430000	282590000	160000	NA	19.4945
chr4H	282740000	282930000	190000	NA	24.9301
chr4H	283130000	283230000	100000	NA	18.7413
chr4H	283350000	283500000	150000	NA	25.9441
chr4H	283840000	283990000	150000	NA	21.3305
chr4H	287010000	287210000	200000	HORVU.Clipper.r1.4HG017600;HORVU.Clipper.r1.4HG017610	24.3242
chr4H	287550000	287770000	220000	NA	21.9537
chr4H	287920000	288080000	160000	NA	27.627
chr4H	288090000	288310000	220000	NA	20.2236
chr4H	288730000	288960000	230000	HORVU.Clipper.r1.4HG017640	26.6619
chr4H	289000000	289120000	120000	NA	20.7373
chr4H	289170000	289270000	100000	HORVU.Clipper.r1.4HG017650	21.5927
chr4H	289340000	289700000	360000	HORVU.Clipper.r1.4HG017660;HORVU.Clipper.r1.4HG017670;HORVU.Clipper.r1.4HG017690;HORVU.Clipper.r1.4HG017680	25.0789
chr4H	290020000	290200000	180000	NA	21.686
chr4H	290350000	291170000	820000	HORVU.Clipper.r1.4HG017730;HORVU.Clipper.r1.4HG017720	29.9367
chr4H	291330000	291540000	210000	NA	24.2582
chr4H	291620000	291720000	100000	NA	26.5847
chr4H	291990000	292110000	120000	NA	22.6387
chr4H	292190000	292300000	110000	NA	19.2403
chr4H	292590000	292690000	100000	NA	26.9249
chr4H	292740000	292970000	230000	NA	27.0537
chr4H	293070000	293440000	370000	NA	19.9021
chr4H	293810000	293930000	120000	NA	33.9149
chr4H	294230000	294370000	140000	NA	20.191
chr4H	294820000	295030000	210000	NA	23.0413
chr4H	295230000	295670000	440000	HORVU.Clipper.r1.4HG017840;HORVU.Clipper.r1.4HG017850;HORVU.Clipper.r1.4HG017860	32.6012
chr4H	295790000	295960000	170000	NA	33.2462
chr4H	295970000	296070000	100000	NA	20.2319
chr4H	296080000	296280000	200000	NA	24.7249
chr4H	296290000	296660000	370000	NA	29.2162
chr4H	296940000	297060000	120000	NA	19.2592
chr4H	297120000	297400000	280000	NA	19.4536
chr4H	297470000	297570000	100000	NA	23.1875
chr4H	297610000	297710000	100000	HORVU.Clipper.r1.4HG017890	22.159
chr4H	297770000	298040000	270000	HORVU.Clipper.r1.4HG017900;HORVU.Clipper.r1.4HG017910	19.7811
chr4H	298150000	298410000	260000	HORVU.Clipper.r1.4HG017920	24.5121
chr4H	298830000	298940000	110000	NA	22.1108
chr4H	299230000	299330000	100000	HORVU.Clipper.r1.4HG017960	21.9014
chr4H	299380000	299480000	100000	HORVU.Clipper.r1.4HG017980	22.2442
chr4H	299750000	299850000	100000	NA	19.8597
chr4H	299860000	300000000	140000	NA	23.8462
chr4H	300130000	300440000	310000	HORVU.Clipper.r1.4HG017990;HORVU.Clipper.r1.4HG018010;HORVU.Clipper.r1.4HG018020;HORVU.Clipper.r1.4HG018030;HORVU.Clipper.r1.4HG018040;HORVU.Clipper.r1.4HG018050;HORVU.Clipper.r1.4HG018060;HORVU.Clipper.r1.4HG018000	20.7939
chr4H	300720000	300820000	100000	NA	23.1125
chr4H	300970000	301070000	100000	NA	22.8321
chr4H	301130000	301230000	100000	NA	29.4676
chr4H	301270000	301370000	100000	NA	21.1151
chr4H	301390000	301980000	590000	NA	21.2023
chr4H	302050000	302300000	250000	NA	23.3575
chr4H	302340000	302480000	140000	NA	21.1215
chr4H	302610000	302720000	110000	NA	28.4373
chr4H	302970000	303130000	160000	NA	26.1261
chr4H	303150000	303300000	150000	NA	30.0365
chr4H	303400000	303620000	220000	NA	24.7363
chr4H	303800000	304150000	350000	NA	22.815
chr4H	304230000	304560000	330000	NA	27.6438
chr4H	304700000	304820000	120000	NA	38.0248
chr4H	304990000	305250000	260000	NA	20.9208
chr4H	305430000	305600000	170000	NA	20.273
chr4H	305750000	305870000	120000	NA	25.3097
chr4H	305970000	306210000	240000	NA	20.1888
chr4H	306220000	306320000	100000	NA	23.4742
chr4H	306350000	306500000	150000	NA	22.7779
chr4H	306580000	306790000	210000	HORVU.Clipper.r1.4HG018150	25.0249
chr4H	306840000	306940000	100000	NA	22.5648
chr4H	307020000	307140000	120000	NA	20.2282
chr4H	307350000	307450000	100000	NA	20.7418
chr4H	307480000	307640000	160000	NA	19.1738
chr4H	307850000	307950000	100000	HORVU.Clipper.r1.4HG018170	23.9084
chr4H	308020000	308470000	450000	NA	21.6168
chr4H	308500000	309010000	510000	NA	19.1469
chr4H	309220000	309580000	360000	NA	25.0029
chr4H	309730000	310280000	550000	HORVU.Clipper.r1.4HG018180;HORVU.Clipper.r1.4HG018190;HORVU.Clipper.r1.4HG018200	20.5569
chr4H	310310000	310410000	100000	NA	19.7791
chr4H	310470000	310790000	320000	NA	47.8671
chr4H	310880000	311390000	510000	NA	19.1292
chr4H	311570000	311670000	100000	NA	23.0464
chr4H	311940000	312370000	430000	HORVU.Clipper.r1.4HG018230	22.2025
chr4H	312390000	312750000	360000	NA	24.5764
chr4H	312760000	313090000	330000	NA	34.0289
chr4H	313110000	313210000	100000	NA	24.9837
chr4H	313320000	313420000	100000	HORVU.Clipper.r1.4HG018240	24.5946
chr4H	316090000	316190000	100000	NA	21.9354
chr4H	316500000	316600000	100000	NA	22.6747
chr4H	316680000	316840000	160000	NA	35.1459
chr4H	317060000	317160000	100000	NA	20.406
chr4H	317180000	317280000	100000	NA	19.0247
chr4H	317470000	317570000	100000	NA	25.4116
chr4H	317900000	318110000	210000	NA	20.371
chr4H	318130000	318280000	150000	NA	29.8423
chr4H	318300000	318400000	100000	NA	20.7593
chr4H	318420000	319250000	830000	NA	22.514
chr4H	319260000	319630000	370000	NA	25.6868
chr4H	319830000	320110000	280000	HORVU.Clipper.r1.4HG018330	21.7304
chr4H	320540000	320760000	220000	NA	22.2681
chr4H	320910000	321010000	100000	NA	20.6235
chr4H	321040000	321140000	100000	NA	19.1856
chr4H	321240000	321420000	180000	NA	30.9591
chr4H	321530000	321650000	120000	NA	24.2962
chr4H	321790000	321900000	110000	HORVU.Clipper.r1.4HG018370	24.5549
chr4H	322190000	322380000	190000	NA	24.1596
chr4H	322470000	322660000	190000	NA	19.8991
chr4H	322720000	322860000	140000	NA	19.6173
chr4H	323070000	323260000	190000	NA	18.7278
chr4H	323350000	323590000	240000	NA	24.4337
chr4H	323600000	323780000	180000	HORVU.Clipper.r1.4HG018430;HORVU.Clipper.r1.4HG018440	18.7787
chr4H	324010000	324530000	520000	NA	22.2234
chr4H	324600000	324700000	100000	NA	19.1661
chr4H	324710000	324880000	170000	NA	33.5668
chr4H	325080000	325190000	110000	HORVU.Clipper.r1.4HG018460	27.8897
chr4H	325260000	325370000	110000	NA	24.3092
chr4H	325540000	325830000	290000	NA	23.7242
chr4H	326060000	326280000	220000	NA	26.1456
chr4H	326290000	326520000	230000	NA	33.9912
chr4H	326550000	326690000	140000	NA	22.3766
chr4H	326700000	327060000	360000	HORVU.Clipper.r1.4HG018510;HORVU.Clipper.r1.4HG018520	23.7073
chr4H	327300000	327440000	140000	NA	30.9889
chr4H	327490000	327730000	240000	NA	23.1386
chr4H	327800000	327940000	140000	NA	26.1023
chr4H	328000000	328290000	290000	NA	24.0834
chr4H	328300000	328460000	160000	NA	29.9929
chr4H	328730000	328840000	110000	HORVU.Clipper.r1.4HG018540	23.436
chr4H	329030000	329140000	110000	NA	24.7531
chr4H	329210000	329520000	310000	NA	25.249
chr4H	329590000	329740000	150000	NA	21.7403
chr4H	329850000	329950000	100000	NA	19.0259
chr4H	330220000	330330000	110000	NA	32.0949
chr4H	330520000	330690000	170000	NA	19.1494
chr4H	330730000	330910000	180000	NA	44.9359
chr4H	330930000	331120000	190000	NA	19.2762
chr4H	331140000	331370000	230000	NA	22.788
chr4H	331410000	331610000	200000	HORVU.Clipper.r1.4HG018570	40.4536
chr4H	331630000	331730000	100000	NA	23.7427
chr4H	331780000	331890000	110000	NA	31.2693
chr4H	331920000	332150000	230000	HORVU.Clipper.r1.4HG018580;HORVU.Clipper.r1.4HG018590	30.2027
chr4H	332170000	332420000	250000	NA	19.8389
chr4H	332610000	332760000	150000	NA	42.1776
chr4H	332930000	333100000	170000	NA	21.5655
chr4H	333440000	333560000	120000	HORVU.Clipper.r1.4HG018630	25.3313
chr4H	333640000	333850000	210000	HORVU.Clipper.r1.4HG018640	20.6115
chr4H	334160000	334280000	120000	NA	23.08
chr4H	334290000	334470000	180000	NA	20.3267
chr4H	334540000	334640000	100000	NA	22.5543
chr4H	334720000	335160000	440000	NA	21.199
chr4H	335190000	335440000	250000	NA	29.0945
chr4H	335690000	335840000	150000	NA	31.5523
chr4H	335870000	336050000	180000	NA	19.9431
chr4H	336220000	336320000	100000	HORVU.Clipper.r1.4HG018660;HORVU.Clipper.r1.4HG018670	20.899
chr4H	336420000	336580000	160000	HORVU.Clipper.r1.4HG018680;HORVU.Clipper.r1.4HG018690	22.2982
chr4H	336660000	336760000	100000	NA	18.6064
chr4H	336880000	337030000	150000	NA	19.9683
chr4H	337080000	337180000	100000	HORVU.Clipper.r1.4HG018700	28.3594
chr4H	337250000	337390000	140000	NA	18.6346
chr4H	337440000	337830000	390000	NA	18.6926
chr4H	338030000	338250000	220000	NA	22.1335
chr4H	338540000	338840000	300000	NA	25.0335
chr4H	338970000	339130000	160000	NA	24.1911
chr4H	339200000	339350000	150000	NA	28.1326
chr4H	339750000	340000000	250000	NA	21.2647
chr4H	340390000	341030000	640000	NA	22.7152
chr4H	341070000	341450000	380000	HORVU.Clipper.r1.4HG018770;HORVU.Clipper.r1.4HG018780	20.4851
chr4H	341630000	341730000	100000	NA	29.1563
chr4H	341750000	342260000	510000	NA	25.7307
chr4H	342430000	343180000	750000	NA	19.3218
chr4H	343260000	343460000	200000	HORVU.Clipper.r1.4HG018790;HORVU.Clipper.r1.4HG018800	31.1598
chr4H	343490000	343810000	320000	NA	21.9024
chr4H	343860000	343960000	100000	NA	28.5332
chr4H	344340000	344550000	210000	NA	31.1765
chr4H	344640000	344910000	270000	NA	22.1939
chr4H	345080000	345190000	110000	NA	27.2976
chr4H	345270000	345480000	210000	NA	22.3927
chr4H	345620000	345760000	140000	NA	19.6066
chr4H	345870000	346120000	250000	HORVU.Clipper.r1.4HG018870;HORVU.Clipper.r1.4HG018880	24.1927
chr4H	346240000	346440000	200000	NA	20.4098
chr4H	346460000	346570000	110000	NA	22.9699
chr4H	346610000	346890000	280000	NA	26.1931
chr4H	346910000	347290000	380000	HORVU.Clipper.r1.4HG018890	26.2777
chr4H	347320000	347520000	200000	HORVU.Clipper.r1.4HG018900	23.2446
chr4H	347570000	348080000	510000	HORVU.Clipper.r1.4HG018910	26.1305
chr4H	348360000	348810000	450000	HORVU.Clipper.r1.4HG018940;HORVU.Clipper.r1.4HG018950;HORVU.Clipper.r1.4HG018960	21.7572
chr4H	349160000	349260000	100000	NA	20.3206
chr4H	349490000	349660000	170000	NA	20.5382
chr4H	349670000	349930000	260000	NA	26.6847
chr4H	350080000	350180000	100000	NA	28.0926
chr4H	350190000	350290000	100000	NA	20.8583
chr4H	350390000	350500000	110000	HORVU.Clipper.r1.4HG019000	25.6334
chr4H	350790000	350900000	110000	NA	19.7825
chr4H	350980000	351080000	100000	NA	36.1315
chr4H	351150000	351290000	140000	NA	27.678
chr4H	351300000	351400000	100000	NA	19.1313
chr4H	351770000	352010000	240000	NA	23.4972
chr4H	352150000	352460000	310000	NA	18.5512
chr4H	352490000	352600000	110000	NA	27.2281
chr4H	352790000	353120000	330000	NA	21.5574
chr4H	353150000	353250000	100000	NA	20.5967
chr4H	353510000	353610000	100000	HORVU.Clipper.r1.4HG019070	26.1025
chr4H	353920000	354020000	100000	NA	18.8521
chr4H	354290000	354460000	170000	NA	41.443
chr4H	354540000	354640000	100000	NA	18.8537
chr4H	354850000	355010000	160000	NA	20.2655
chr4H	355280000	355380000	100000	NA	25.4614
chr4H	355420000	355550000	130000	NA	23.1649
chr4H	355920000	356020000	100000	NA	23.8473
chr4H	356240000	356340000	100000	NA	20.6939
chr4H	356850000	357100000	250000	NA	22.1931
chr4H	357510000	357640000	130000	NA	26.9171
chr4H	357790000	357960000	170000	NA	19.0328
chr4H	358190000	358390000	200000	HORVU.Clipper.r1.4HG019270	21.0662
chr4H	358460000	358670000	210000	NA	20.7254
chr4H	359260000	359470000	210000	NA	21.4206
chr4H	359610000	359710000	100000	NA	25.8887
chr4H	359740000	359840000	100000	HORVU.Clipper.r1.4HG019300	18.7377
chr4H	359950000	360180000	230000	HORVU.Clipper.r1.4HG019310;HORVU.Clipper.r1.4HG019320;HORVU.Clipper.r1.4HG019330;HORVU.Clipper.r1.4HG019340	19.4322
chr4H	360390000	360500000	110000	NA	23.3468
chr4H	360530000	360630000	100000	NA	25.9998
chr4H	360840000	361030000	190000	NA	29.1959
chr4H	361210000	361320000	110000	NA	19.2606
chr4H	361410000	361770000	360000	NA	25.1743
chr4H	361920000	362160000	240000	NA	21.694
chr4H	362440000	362540000	100000	HORVU.Clipper.r1.4HG019380	24.6703
chr4H	362600000	362710000	110000	HORVU.Clipper.r1.4HG019400;HORVU.Clipper.r1.4HG019410	22.0867
chr4H	362760000	363140000	380000	HORVU.Clipper.r1.4HG019420;HORVU.Clipper.r1.4HG019430	28.8219
chr4H	363190000	363350000	160000	NA	19.3194
chr4H	363600000	363880000	280000	NA	29.5329
chr4H	364170000	364270000	100000	NA	21.6005
chr4H	364380000	364480000	100000	NA	19.1235
chr4H	364500000	364700000	200000	NA	19.0593
chr4H	364780000	364880000	100000	NA	22.3939
chr4H	364920000	365020000	100000	NA	25.2005
chr4H	365330000	365440000	110000	HORVU.Clipper.r1.4HG019470;HORVU.Clipper.r1.4HG019480	22.5246
chr4H	365510000	365620000	110000	NA	23.8004
chr4H	365780000	365960000	180000	NA	23.3838
chr4H	366020000	366150000	130000	NA	22.599
chr4H	366190000	366450000	260000	NA	20.9157
chr4H	366520000	366990000	470000	NA	20.9393
chr4H	367550000	367690000	140000	NA	22.8262
chr4H	367950000	368250000	300000	HORVU.Clipper.r1.4HG019510	21.1521
chr4H	368260000	368410000	150000	NA	30.7983
chr4H	368710000	368810000	100000	NA	29.0195
chr4H	369040000	369320000	280000	HORVU.Clipper.r1.4HG019530	28.5606
chr4H	369400000	369520000	120000	NA	24.1459
chr4H	369710000	369810000	100000	NA	22.1689
chr4H	369900000	370000000	100000	NA	24.8103
chr4H	370110000	370220000	110000	NA	29.3038
chr4H	370250000	370350000	100000	NA	19.1738
chr4H	370450000	370550000	100000	HORVU.Clipper.r1.4HG019550	25.6259
chr4H	370620000	370720000	100000	NA	24.8939
chr4H	370750000	371070000	320000	NA	27.3416
chr4H	371100000	371200000	100000	NA	27.3595
chr4H	371340000	371610000	270000	NA	18.7489
chr4H	371670000	371780000	110000	NA	25.7521
chr4H	371860000	371970000	110000	NA	23.7649
chr4H	372090000	372240000	150000	HORVU.Clipper.r1.4HG019570	20.4514
chr4H	372420000	372530000	110000	NA	25.3714
chr4H	372880000	373030000	150000	NA	18.9218
chr4H	373270000	373370000	100000	NA	22.0378
chr4H	373580000	373800000	220000	NA	23.0816
chr4H	374160000	374350000	190000	HORVU.Clipper.r1.4HG019610	21.0731
chr4H	374630000	374730000	100000	NA	30.471
chr4H	374910000	375220000	310000	HORVU.Clipper.r1.4HG019620	29.1949
chr4H	375390000	375490000	100000	NA	19.4813
chr4H	375550000	375650000	100000	NA	27.4801
chr4H	375730000	375840000	110000	NA	20.5637
chr4H	375880000	375980000	100000	NA	27.7109
chr4H	376120000	376220000	100000	HORVU.Clipper.r1.4HG019660	25.3729
chr4H	376770000	376880000	110000	NA	27.3664
chr4H	376930000	377030000	100000	HORVU.Clipper.r1.4HG019730	20.0537
chr4H	377250000	377500000	250000	NA	19.4998
chr4H	377520000	377620000	100000	NA	20.5398
chr4H	377730000	377840000	110000	HORVU.Clipper.r1.4HG019750	20.6795
chr4H	378020000	378130000	110000	HORVU.Clipper.r1.4HG019780;HORVU.Clipper.r1.4HG019790	22.8094
chr4H	378180000	378280000	100000	NA	21.1058
chr4H	378300000	378520000	220000	NA	30.666
chr4H	378570000	378670000	100000	NA	18.6118
chr4H	378750000	379060000	310000	NA	22.9404
chr4H	379090000	379200000	110000	NA	22.4448
chr4H	379580000	379770000	190000	NA	26.0912
chr4H	379980000	380280000	300000	HORVU.Clipper.r1.4HG019860	24.8684
chr4H	380340000	380720000	380000	NA	20.1209
chr4H	380760000	380880000	120000	NA	23.1754
chr4H	380930000	381110000	180000	HORVU.Clipper.r1.4HG019880	28.7646
chr4H	381230000	381370000	140000	NA	20.927
chr4H	382180000	382500000	320000	NA	25.2232
chr4H	382540000	382660000	120000	NA	19.7954
chr4H	382680000	382820000	140000	NA	18.9678
chr4H	382850000	383050000	200000	NA	27.8849
chr4H	383410000	383520000	110000	NA	18.5892
chr4H	383630000	384110000	480000	NA	31.0816
chr4H	384240000	384400000	160000	HORVU.Clipper.r1.4HG019940	20.5981
chr4H	384470000	384570000	100000	NA	33.5102
chr4H	384630000	384730000	100000	HORVU.Clipper.r1.4HG019950	21.1414
chr4H	384930000	385140000	210000	HORVU.Clipper.r1.4HG019970	22.3103
chr4H	385340000	385450000	110000	HORVU.Clipper.r1.4HG019980;HORVU.Clipper.r1.4HG019990;HORVU.Clipper.r1.4HG020000	21.7038
chr4H	385470000	385590000	120000	NA	27.5204
chr4H	385740000	385890000	150000	NA	26.5867
chr4H	386330000	386450000	120000	NA	19.586
chr4H	386480000	386660000	180000	HORVU.Clipper.r1.4HG020020	22.9636
chr4H	387030000	387140000	110000	NA	20.9299
chr4H	387210000	387420000	210000	NA	22.7704
chr4H	387500000	387640000	140000	NA	20.3689
chr4H	387850000	387950000	100000	NA	27.0095
chr4H	388010000	388200000	190000	NA	26.8299
chr4H	388280000	388450000	170000	NA	20.8425
chr4H	388560000	388990000	430000	HORVU.Clipper.r1.4HG020100;HORVU.Clipper.r1.4HG020110	23.1064
chr4H	389070000	389280000	210000	HORVU.Clipper.r1.4HG020120	19.0026
chr4H	389320000	389510000	190000	NA	21.5412
chr4H	389640000	389770000	130000	NA	20.6631
chr4H	390080000	390220000	140000	NA	21.5367
chr4H	390250000	390350000	100000	NA	22.397
chr4H	390390000	390500000	110000	HORVU.Clipper.r1.4HG020150	31.485
chr4H	391250000	391640000	390000	HORVU.Clipper.r1.4HG020230	40.4634
chr4H	391910000	392060000	150000	NA	20.4392
chr4H	392280000	392440000	160000	NA	19.6011
chr4H	392570000	392940000	370000	HORVU.Clipper.r1.4HG020270	19.79
chr4H	392970000	393070000	100000	NA	21.128
chr4H	393200000	393300000	100000	NA	20.0662
chr4H	393860000	393960000	100000	NA	19.4059
chr4H	393990000	394180000	190000	NA	30.1824
chr4H	394350000	394470000	120000	NA	29.0137
chr4H	394510000	394650000	140000	NA	20.2701
chr4H	394960000	395120000	160000	HORVU.Clipper.r1.4HG020340	25.6815
chr4H	395430000	395590000	160000	HORVU.Clipper.r1.4HG020360	21.8589
chr4H	396150000	396350000	200000	NA	23.3258
chr4H	396440000	396550000	110000	HORVU.Clipper.r1.4HG020420	21.3684
chr4H	396650000	396770000	120000	NA	20.567
chr4H	396810000	396910000	100000	NA	27.1949
chr4H	396940000	397040000	100000	NA	19.6454
chr4H	397080000	397180000	100000	NA	19.6991
chr4H	397210000	397310000	100000	NA	22.7353
chr4H	397960000	398080000	120000	HORVU.Clipper.r1.4HG020530	24.5425
chr4H	398140000	398240000	100000	NA	28.2864
chr4H	398410000	398570000	160000	HORVU.Clipper.r1.4HG020540	24.5457
chr4H	400040000	400140000	100000	HORVU.Clipper.r1.4HG020620	32.8621
chr4H	400230000	400350000	120000	NA	22.9654
chr4H	401350000	401450000	100000	NA	19.5765
chr4H	401660000	401760000	100000	NA	25.1448
chr4H	401890000	402050000	160000	NA	27.7773
chr4H	402990000	403090000	100000	NA	19.1693
chr4H	403250000	403350000	100000	NA	21.6082
chr4H	403630000	403730000	100000	NA	19.7499
chr4H	451210000	451310000	100000	NA	23.517
chr4H	454760000	454870000	110000	NA	28.5683
chr4H	454920000	455020000	100000	HORVU.Clipper.r1.4HG023680	18.8082
chr4H	455040000	455150000	110000	HORVU.Clipper.r1.4HG023690;HORVU.Clipper.r1.4HG023700;HORVU.Clipper.r1.4HG023710;HORVU.Clipper.r1.4HG023720	20.5483
chr4H	455430000	455530000	100000	HORVU.Clipper.r1.4HG023760	28.3917
chr4H	513920000	514020000	100000	NA	20.4704
chr4H	514130000	514230000	100000	HORVU.Clipper.r1.4HG027970;HORVU.Clipper.r1.4HG027980	24.7364
chr4H	527870000	527970000	100000	HORVU.Clipper.r1.4HG029060;HORVU.Clipper.r1.4HG029070	21.4164
chr4H	536510000	536710000	200000	HORVU.Clipper.r1.4HG029790;HORVU.Clipper.r1.4HG029810;HORVU.Clipper.r1.4HG029800;HORVU.Clipper.r1.4HG029820	28.4923
chr4H	536820000	537000000	180000	HORVU.Clipper.r1.4HG029840;HORVU.Clipper.r1.4HG029850;HORVU.Clipper.r1.4HG029830	20.6402
chr4H	537030000	537260000	230000	HORVU.Clipper.r1.4HG029870;HORVU.Clipper.r1.4HG029880	24.7643
chr4H	537310000	537450000	140000	NA	19.1527
chr4H	537610000	537730000	120000	HORVU.Clipper.r1.4HG029930;HORVU.Clipper.r1.4HG029940;HORVU.Clipper.r1.4HG029950	47.4441
chr4H	537810000	538080000	270000	HORVU.Clipper.r1.4HG029970;HORVU.Clipper.r1.4HG029980;HORVU.Clipper.r1.4HG029990;HORVU.Clipper.r1.4HG030000	45.8076
chr4H	538120000	538220000	100000	HORVU.Clipper.r1.4HG030040;HORVU.Clipper.r1.4HG030050	36.6012
chr4H	538250000	538350000	100000	HORVU.Clipper.r1.4HG030060	21.9442
chr4H	540070000	540170000	100000	HORVU.Clipper.r1.4HG030300	18.839
chr4H	540250000	540350000	100000	NA	26.8444
chr4H	542170000	542270000	100000	HORVU.Clipper.r1.4HG030550;HORVU.Clipper.r1.4HG030560	18.8681
chr4H	575660000	575880000	220000	HORVU.Clipper.r1.4HG035760;HORVU.Clipper.r1.4HG035770;HORVU.Clipper.r1.4HG035780;HORVU.Clipper.r1.4HG035790	29.0467
chr4H	596580000	596680000	100000	NA	20.8779
chr4H	598010000	598140000	130000	HORVU.Clipper.r1.4HG040060;HORVU.Clipper.r1.4HG040070;HORVU.Clipper.r1.4HG040080;HORVU.Clipper.r1.4HG040090;HORVU.Clipper.r1.4HG040100	24.874
chr4H	598730000	598860000	130000	HORVU.Clipper.r1.4HG040330;HORVU.Clipper.r1.4HG040340	26.1443
chr4H	599330000	599430000	100000	NA	20.6644
chr5H	35630000	35760000	130000	HORVU.Clipper.r1.5HG005530	29.7557
chr5H	35770000	36320000	550000	HORVU.Clipper.r1.5HG005550;HORVU.Clipper.r1.5HG005560;HORVU.Clipper.r1.5HG005540	38.846
chr5H	36370000	36490000	120000	HORVU.Clipper.r1.5HG005570	32.563
chr5H	36780000	36880000	100000	NA	22.5832
chr5H	36950000	37050000	100000	HORVU.Clipper.r1.5HG005580	22.3396
chr5H	37110000	37350000	240000	HORVU.Clipper.r1.5HG005600	39.007
chr5H	37400000	37630000	230000	HORVU.Clipper.r1.5HG005610;HORVU.Clipper.r1.5HG005620	31.7838
chr5H	52610000	52710000	100000	NA	26.4646
chr5H	58350000	58450000	100000	HORVU.Clipper.r1.5HG007380	31.4645
chr5H	60990000	61090000	100000	HORVU.Clipper.r1.5HG007720;HORVU.Clipper.r1.5HG007730	22.5337
chr5H	61130000	61230000	100000	HORVU.Clipper.r1.5HG007740	31.2779
chr5H	113620000	113720000	100000	NA	21.8179
chr5H	157660000	157760000	100000	NA	19.5003
chr5H	176140000	176240000	100000	NA	21.2211
chr5H	182910000	183010000	100000	NA	25.7401
chr5H	184680000	184780000	100000	NA	22.0472
chr5H	186980000	187080000	100000	NA	26.0625
chr5H	197040000	197140000	100000	HORVU.Clipper.r1.5HG013350	18.8239
chr5H	199330000	199430000	100000	NA	22.6772
chr5H	215050000	215150000	100000	HORVU.Clipper.r1.5HG013810	23.9826
chr5H	219100000	219200000	100000	NA	19.6057
chr5H	219540000	219640000	100000	NA	18.6502
chr5H	226580000	226680000	100000	NA	33.1235
chr5H	228140000	228240000	100000	HORVU.Clipper.r1.5HG014060;HORVU.Clipper.r1.5HG014070	32.857
chr5H	310720000	310820000	100000	NA	24.5377
chr5H	310880000	311170000	290000	HORVU.Clipper.r1.5HG017620;HORVU.Clipper.r1.5HG017630	25.6156
chr5H	311370000	311490000	120000	NA	33.3483
chr5H	311780000	311990000	210000	HORVU.Clipper.r1.5HG017710;HORVU.Clipper.r1.5HG017700	18.6539
chr5H	312050000	312150000	100000	NA	21.8529
chr5H	312260000	312360000	100000	HORVU.Clipper.r1.5HG017750	21.9619
chr5H	313940000	314040000	100000	NA	19.999
chr5H	314630000	314730000	100000	HORVU.Clipper.r1.5HG017810	32.8061
chr5H	318820000	319170000	350000	HORVU.Clipper.r1.5HG018080	50.303
chr5H	320080000	320200000	120000	HORVU.Clipper.r1.5HG018150	28.5027
chr5H	320740000	320840000	100000	NA	22.1641
chr5H	321610000	321710000	100000	HORVU.Clipper.r1.5HG018230;HORVU.Clipper.r1.5HG018240;HORVU.Clipper.r1.5HG018250	30.7422
chr5H	328330000	328430000	100000	HORVU.Clipper.r1.5HG018720	23.2018
chr5H	329280000	329380000	100000	HORVU.Clipper.r1.5HG018790	20.3863
chr5H	330020000	330120000	100000	NA	19.6645
chr5H	347130000	347230000	100000	NA	20.8377
chr5H	347530000	347630000	100000	NA	22.1151
chr5H	394400000	394500000	100000	NA	20.5419
chr5H	394940000	395040000	100000	NA	19.496
chr5H	395170000	395270000	100000	HORVU.Clipper.r1.5HG023180;HORVU.Clipper.r1.5HG023190;HORVU.Clipper.r1.5HG023170	26.2124
chr5H	395360000	395460000	100000	NA	19.8634
chr5H	395490000	395590000	100000	HORVU.Clipper.r1.5HG023210;HORVU.Clipper.r1.5HG023200	23.6389
chr5H	397150000	397340000	190000	HORVU.Clipper.r1.5HG023350;HORVU.Clipper.r1.5HG023360	19.1893
chr5H	401410000	401510000	100000	NA	22.7937
chr5H	402050000	402150000	100000	HORVU.Clipper.r1.5HG023780;HORVU.Clipper.r1.5HG023790;HORVU.Clipper.r1.5HG023770	32.5707
chr5H	402730000	402830000	100000	NA	29.0773
chr5H	403230000	403370000	140000	NA	27.1677
chr5H	403900000	404000000	100000	HORVU.Clipper.r1.5HG023900	19.8398
chr5H	404330000	404470000	140000	NA	21.6
chr5H	404730000	404840000	110000	NA	29.1214
chr5H	426230000	426350000	120000	HORVU.Clipper.r1.5HG025760;HORVU.Clipper.r1.5HG025770	18.6378
chr5H	433790000	433890000	100000	NA	18.7401
chr5H	434680000	434800000	120000	NA	27.7991
chr5H	439100000	439200000	100000	HORVU.Clipper.r1.5HG027200;HORVU.Clipper.r1.5HG027210;HORVU.Clipper.r1.5HG027220;HORVU.Clipper.r1.5HG027190	19.975
chr5H	529020000	529120000	100000	HORVU.Clipper.r1.5HG043600;HORVU.Clipper.r1.5HG043610;HORVU.Clipper.r1.5HG043620;HORVU.Clipper.r1.5HG043630;HORVU.Clipper.r1.5HG043650;HORVU.Clipper.r1.5HG043660;HORVU.Clipper.r1.5HG043590;HORVU.Clipper.r1.5HG043640	45.2488
chr5H	539140000	539320000	180000	HORVU.Clipper.r1.5HG045810;HORVU.Clipper.r1.5HG045820;HORVU.Clipper.r1.5HG045800	21.5957
chr5H	562490000	562610000	120000	HORVU.Clipper.r1.5HG051120;HORVU.Clipper.r1.5HG051130;HORVU.Clipper.r1.5HG051150;HORVU.Clipper.r1.5HG051110;HORVU.Clipper.r1.5HG051140	26.4285
chr5H	574860000	574960000	100000	HORVU.Clipper.r1.5HG053870;HORVU.Clipper.r1.5HG053880	20.5299
chr5H	576240000	576350000	110000	HORVU.Clipper.r1.5HG054330;HORVU.Clipper.r1.5HG054340;HORVU.Clipper.r1.5HG054350;HORVU.Clipper.r1.5HG054310;HORVU.Clipper.r1.5HG054320	33.9454
chr5H	576660000	576760000	100000	HORVU.Clipper.r1.5HG054440;HORVU.Clipper.r1.5HG054460;HORVU.Clipper.r1.5HG054450	53.0405
chr5H	579690000	579790000	100000	HORVU.Clipper.r1.5HG055120;HORVU.Clipper.r1.5HG055130;HORVU.Clipper.r1.5HG055150;HORVU.Clipper.r1.5HG055160;HORVU.Clipper.r1.5HG055180;HORVU.Clipper.r1.5HG055190;HORVU.Clipper.r1.5HG055200;HORVU.Clipper.r1.5HG055140;HORVU.Clipper.r1.5HG055170	23.571
chr5H	579870000	580020000	150000	HORVU.Clipper.r1.5HG055240;HORVU.Clipper.r1.5HG055260;HORVU.Clipper.r1.5HG055250	20.4888
chr5H	580730000	580880000	150000	HORVU.Clipper.r1.5HG055520;HORVU.Clipper.r1.5HG055540;HORVU.Clipper.r1.5HG055560;HORVU.Clipper.r1.5HG055530;HORVU.Clipper.r1.5HG055550;HORVU.Clipper.r1.5HG055570	37.2351
chr5H	581010000	581110000	100000	NA	22.5605
chr5H	581460000	581570000	110000	HORVU.Clipper.r1.5HG055600;HORVU.Clipper.r1.5HG055610;HORVU.Clipper.r1.5HG055620	23.9537
chr5H	581830000	581930000	100000	HORVU.Clipper.r1.5HG055680;HORVU.Clipper.r1.5HG055690	29.0603
chr5H	581960000	582120000	160000	HORVU.Clipper.r1.5HG055710	22.3557
chr5H	582470000	582570000	100000	HORVU.Clipper.r1.5HG055810	24.6966
chr6H	6010000	6150000	140000	HORVU.Clipper.r1.6HG000900;HORVU.Clipper.r1.6HG000910;HORVU.Clipper.r1.6HG000920;HORVU.Clipper.r1.6HG000930;HORVU.Clipper.r1.6HG000940;HORVU.Clipper.r1.6HG000950;HORVU.Clipper.r1.6HG000960;HORVU.Clipper.r1.6HG000980;HORVU.Clipper.r1.6HG000970	52.5924
chr6H	7730000	7830000	100000	HORVU.Clipper.r1.6HG001380;HORVU.Clipper.r1.6HG001390;HORVU.Clipper.r1.6HG001400;HORVU.Clipper.r1.6HG001410	52.3019
chr6H	7840000	7940000	100000	NA	39.3417
chr6H	8430000	8550000	120000	HORVU.Clipper.r1.6HG001480;HORVU.Clipper.r1.6HG001490;HORVU.Clipper.r1.6HG001510;HORVU.Clipper.r1.6HG001520;HORVU.Clipper.r1.6HG001530;HORVU.Clipper.r1.6HG001540;HORVU.Clipper.r1.6HG001500	23.8693
chr6H	53410000	53510000	100000	NA	22.7414
chr6H	94700000	94800000	100000	NA	31.2921
chr6H	138880000	138980000	100000	NA	20.9081
chr6H	178580000	178680000	100000	HORVU.Clipper.r1.6HG017750	19.3458
chr6H	197520000	197620000	100000	HORVU.Clipper.r1.6HG018660;HORVU.Clipper.r1.6HG018670	24.0864
chr6H	200040000	200140000	100000	NA	18.6762
chr6H	218210000	218310000	100000	NA	22.1327
chr6H	234050000	234150000	100000	NA	21.2133
chr6H	239510000	239610000	100000	NA	18.5389
chr6H	242260000	242360000	100000	NA	18.917
chr6H	280610000	280710000	100000	NA	19.5475
chr6H	281320000	281420000	100000	NA	20.2503
chr6H	296250000	296350000	100000	HORVU.Clipper.r1.6HG021130;HORVU.Clipper.r1.6HG021140;HORVU.Clipper.r1.6HG021150	21.1708
chr6H	306390000	306490000	100000	NA	20.7848
chr6H	313470000	313570000	100000	NA	21.8673
chr6H	314380000	314480000	100000	NA	20.6449
chr6H	318140000	318250000	110000	NA	23.5083
chr6H	340130000	340290000	160000	HORVU.Clipper.r1.6HG022860;HORVU.Clipper.r1.6HG022870	20.1095
chr6H	385130000	385230000	100000	NA	21.5264
chr6H	419150000	419250000	100000	HORVU.Clipper.r1.6HG027220	20.3731
chr6H	426640000	426740000	100000	NA	22.9781
chr6H	443490000	443650000	160000	HORVU.Clipper.r1.6HG028540;HORVU.Clipper.r1.6HG028550	43.9392
chr6H	459710000	459810000	100000	NA	24.4259
chr6H	459890000	460060000	170000	NA	19.4203
chr6H	461900000	462000000	100000	NA	23.534
chr6H	485690000	485790000	100000	HORVU.Clipper.r1.6HG032190	19.0362
chr6H	542000000	542100000	100000	HORVU.Clipper.r1.6HG040540;HORVU.Clipper.r1.6HG040550	25.8273
chr6H	548840000	548990000	150000	HORVU.Clipper.r1.6HG041860;HORVU.Clipper.r1.6HG041870	54.9098
chr6H	549660000	549760000	100000	HORVU.Clipper.r1.6HG042090;HORVU.Clipper.r1.6HG042100;HORVU.Clipper.r1.6HG042110	36.4713
chr6H	549800000	549900000	100000	HORVU.Clipper.r1.6HG042140;HORVU.Clipper.r1.6HG042150;HORVU.Clipper.r1.6HG042160;HORVU.Clipper.r1.6HG042170	18.753
chr6H	550830000	550950000	120000	HORVU.Clipper.r1.6HG042440;HORVU.Clipper.r1.6HG042450;HORVU.Clipper.r1.6HG042460;HORVU.Clipper.r1.6HG042470	32.5584
chr6H	551060000	551160000	100000	HORVU.Clipper.r1.6HG042530;HORVU.Clipper.r1.6HG042540;HORVU.Clipper.r1.6HG042550;HORVU.Clipper.r1.6HG042520	19.5902
chr6H	554220000	554400000	180000	HORVU.Clipper.r1.6HG043550;HORVU.Clipper.r1.6HG043560;HORVU.Clipper.r1.6HG043570	23.7329
chr6H	556420000	556670000	250000	HORVU.Clipper.r1.6HG044090;HORVU.Clipper.r1.6HG044100;HORVU.Clipper.r1.6HG044110;HORVU.Clipper.r1.6HG044130;HORVU.Clipper.r1.6HG044120	37.8146
chr6H	556680000	557150000	470000	HORVU.Clipper.r1.6HG044150;HORVU.Clipper.r1.6HG044160;HORVU.Clipper.r1.6HG044190;HORVU.Clipper.r1.6HG044200;HORVU.Clipper.r1.6HG044220;HORVU.Clipper.r1.6HG044230;HORVU.Clipper.r1.6HG044240;HORVU.Clipper.r1.6HG044260;HORVU.Clipper.r1.6HG044270;HORVU.Clipper.r1.6HG044280;HORVU.Clipper.r1.6HG044290;HORVU.Clipper.r1.6HG044310;HORVU.Clipper.r1.6HG044320;HORVU.Clipper.r1.6HG044140;HORVU.Clipper.r1.6HG0…	19.0072
chr7H	22200000	22300000	100000	HORVU.Clipper.r1.7HG005260;HORVU.Clipper.r1.7HG005270;HORVU.Clipper.r1.7HG005280	21.6898
chr7H	22950000	23050000	100000	NA	18.5562
chr7H	28590000	28750000	160000	HORVU.Clipper.r1.7HG006170;HORVU.Clipper.r1.7HG006180;HORVU.Clipper.r1.7HG006150;HORVU.Clipper.r1.7HG006160	21.8794
chr7H	37350000	37450000	100000	HORVU.Clipper.r1.7HG007650;HORVU.Clipper.r1.7HG007660;HORVU.Clipper.r1.7HG007670	28.5585
chr7H	37460000	37570000	110000	HORVU.Clipper.r1.7HG007680;HORVU.Clipper.r1.7HG007690	27.2581
chr7H	39460000	39570000	110000	HORVU.Clipper.r1.7HG008000	25.2381
chr7H	57060000	57160000	100000	HORVU.Clipper.r1.7HG010220	18.7062
chr7H	57490000	57730000	240000	HORVU.Clipper.r1.7HG010280;HORVU.Clipper.r1.7HG010300;HORVU.Clipper.r1.7HG010290	39.3743
chr7H	88130000	88230000	100000	HORVU.Clipper.r1.7HG013080;HORVU.Clipper.r1.7HG013090;HORVU.Clipper.r1.7HG013100;HORVU.Clipper.r1.7HG013110	18.8664
chr7H	112270000	112370000	100000	NA	21.3555
chr7H	471630000	471730000	100000	NA	22.6935
chr7H	475870000	476140000	270000	HORVU.Clipper.r1.7HG032720;HORVU.Clipper.r1.7HG032730;HORVU.Clipper.r1.7HG032740;HORVU.Clipper.r1.7HG032710	21.3843
chr7H	476260000	476360000	100000	NA	25.2786
chr7H	476420000	476670000	250000	HORVU.Clipper.r1.7HG032770	20.088
chr7H	476750000	476890000	140000	HORVU.Clipper.r1.7HG032780	26.1197
chr7H	477220000	477390000	170000	HORVU.Clipper.r1.7HG032820;HORVU.Clipper.r1.7HG032830;HORVU.Clipper.r1.7HG032840;HORVU.Clipper.r1.7HG032850	25.4442
chr7H	477440000	477540000	100000	HORVU.Clipper.r1.7HG032860	22.2877
chr7H	477850000	478130000	280000	NA	36.522
chr7H	478210000	478310000	100000	HORVU.Clipper.r1.7HG032880	30.4943
chr7H	478350000	478470000	120000	HORVU.Clipper.r1.7HG032890	21.9165
chr7H	478630000	478940000	310000	HORVU.Clipper.r1.7HG032900	18.574
chr7H	478950000	479050000	100000	NA	27.8729
chr7H	479400000	479610000	210000	HORVU.Clipper.r1.7HG032960	29.8115
chr7H	515890000	516000000	110000	HORVU.Clipper.r1.7HG035820	19.8988
chr7H	517030000	517130000	100000	HORVU.Clipper.r1.7HG035870	18.9798
chr7H	517560000	517660000	100000	NA	23.0495
chr7H	598360000	598460000	100000	HORVU.Clipper.r1.7HG046860;HORVU.Clipper.r1.7HG046870;HORVU.Clipper.r1.7HG046880;HORVU.Clipper.r1.7HG046890	19.9634
chr7H	610440000	610540000	100000	HORVU.Clipper.r1.7HG050030;HORVU.Clipper.r1.7HG050040	25.6791

## Sheet: Table S5
Table S5: Genes in the AUS vs EUR selected regions. NA: Not Available
GeneID	Annotation	Known phenology or drought related genes or homologous genes functionally characterized in rice	Function
HORVU.Clipper.r1.2HG025040	sp|Q7XIM0|CDPKH_ORYSJ Calcium-dependent protein kinase 17 OS=Oryza sativa subsp. japonica GN=CPK17 PE=2 SV=1	Drought related	Abiotic stress
HORVU.Clipper.r1.4HG038100	NA	Drought related	Abiotic stress
HORVU.Clipper.r1.4HG039620	sp|P93733|PLDB1_ARATH Phospholipase D beta 1 OS=Arabidopsis thaliana GN=PLDBETA1 PE=1 SV=4	Drought related	Abiotic stress
HORVU.Clipper.r1.4HG039780	sp|Q9FJ90|ERF25_ARATH Ethylene-responsive transcription factor ERF025 OS=Arabidopsis thaliana GN=ERF025 PE=2 SV=1	Drought related	Abiotic stress
HORVU.Clipper.r1.5HG010290	sp|Q2QNS6|CSLD4_ORYSJ Cellulose synthase-like protein D4 OS=Oryza sativa subsp. japonica GN=CSLD4 PE=2 SV=1	OsCD1|OsCSLD4|NRL1|ND1|sle1|DNL1	Abiotic stress
HORVU.Clipper.r1.5HG010390	sp|P49372|ALL1_APIGR Major allergen Api g 1, isoallergen 1 OS=Apium graveolens PE=1 SV=1	RSOsPR10|OsPBZ14	Abiotic stress
HORVU.Clipper.r1.5HG022390	sp|Q9LN71|RING1_ARATH E3 ubiquitin-protein ligase At1g12760 OS=Arabidopsis thaliana GN=At1g12760 PE=1 SV=1	OsHTAS	Abiotic stress
HORVU.Clipper.r1.5HG041870	sp|Q850M0|KCO1_ORYSJ Two pore potassium channel a OS=Oryza sativa subsp. japonica GN=TPKA PE=1 SV=1	OsTPKa	Abiotic stress
HORVU.Clipper.r1.6HG016790	sp|Q4LB21|METK4_HORVU S-adenosylmethionine synthase 4 OS=Hordeum vulgare GN=SAM4 PE=2 SV=1	OsSAM3	Abiotic stress
HORVU.Clipper.r1.7HG003860	sp|A5H8G4|PER1_MAIZE Peroxidase 1 OS=Zea mays GN=PER1 PE=1 SV=1	Drought related	Abiotic stress
HORVU.Clipper.r1.7HG003920	sp|Q5VSB7|SODF2_ORYSJ Superoxide dismutase [Fe] 2, chloroplastic OS=Oryza sativa subsp. japonica GN=Os06g0143000 PE=2 SV=1	OsFSD1	Abiotic stress
HORVU.Clipper.r1.7HG018060	sp|Q70KG3|RAF1B_WHEAT Protein RAFTIN 1B OS=Triticum aestivum GN=RAFTIN1B PE=1 SV=1	RAFTIN1	Abiotic stress
HORVU.Clipper.r1.7HG004370	sp|Q5QN75|M2K1_ORYSJ Mitogen-activated protein kinase kinase 1 OS=Oryza sativa subsp. japonica GN=MKK1 PE=1 SV=1	OsMKK1|OsMEK2	Abiotic stress and biotic stress
HORVU.Clipper.r1.7HG043220	sp|Q653U3|ARFQ_ORYSJ Auxin response factor 17 OS=Oryza sativa subsp. japonica GN=ARF17 PE=2 SV=1	OsARF17	Auxin response, resistance
HORVU.Clipper.r1.5HG010370	NA	OsPR10a|PBZ1	Biotic stress
HORVU.Clipper.r1.5HG010380	sp|P17641|PRS1_SOLTU Pathogenesis-related protein STH-21 OS=Solanum tuberosum GN=STH-21 PE=2 SV=1	OsPBZ19	Biotic stress
HORVU.Clipper.r1.7HG040210	sp|Q0WVM4|Y2239_ARATH Probable LRR receptor-like serine/threonine-protein kinase At2g23950 OS=Arabidopsis thaliana GN=At2g23950 PE=2 SV=1	COE1	Brassinosteroid
HORVU.Clipper.r1.2HG017190	sp|Q8GVE1|CIGR2_ORYSJ Chitin-inducible gibberellin-responsive protein 2 OS=Oryza sativa subsp. japonica GN=CIGR2 PE=2 SV=1	Phenology related	Flowering
HORVU.Clipper.r1.2HG034670	sp|Q7XQU7|P2C41_ORYSJ Probable protein phosphatase 2C 41 OS=Oryza sativa subsp. japonica GN=Os04g0452000 PE=2 SV=2	Phenology related	Flowering
HORVU.Clipper.r1.2HG034680	sp|Q43125|CRY1_ARATH Cryptochrome-1 OS=Arabidopsis thaliana GN=CRY1 PE=1 SV=2	Phenology related(HvCry1b)	Flowering
HORVU.Clipper.r1.2HG042680	NA	Phenology related(HvCBF11)	Flowering
HORVU.Clipper.r1.3HG004260	sp|Q9AWS7|Y1407_ORYSJ Putative AP2/ERF and B3 domain-containing protein Os01g0140700 OS=Oryza sativa subsp. japonica GN=Os01g0140700 PE=3 SV=1	Phenology related	Flowering
HORVU.Clipper.r1.4HG000120	sp|P93822|ERF97_ARATH Ethylene-responsive transcription factor 14 OS=Arabidopsis thaliana GN=ERF14 PE=2 SV=1	Phenology related	Flowering
HORVU.Clipper.r1.4HG015160	sp|Q570U6|EF4L4_ARATH Protein ELF4-LIKE 4 OS=Arabidopsis thaliana GN=EFL4 PE=2 SV=1	Phenology related(HvELF4-like3)	Flowering
HORVU.Clipper.r1.5HG016140	sp|Q9XH43|CET2_TOBAC CEN-like protein 2 OS=Nicotiana tabacum GN=CET2 PE=2 SV=1	Phenology related(HvTFL1)	Flowering
HORVU.Clipper.r1.5HG041890	sp|Q6Q9H6|MAD34_ORYSJ MADS-box transcription factor 34 OS=Oryza sativa subsp. japonica GN=MADS34 PE=2 SV=2	OsMADS34|PAP2	Flowering
HORVU.Clipper.r1.5HG009900	sp|Q0VMF9|RS6_ALCBS 30S ribosomal protein S6 OS=Alcanivorax borkumensis (strain ATCC 700651 / DSM 11573 / NCIMB 13689 / SK2) GN=rpsF PE=3 SV=1	TCD11	Leaf, temperature, chloroplast development
HORVU.Clipper.r1.1HG003160	sp|Q9XES1|ECA4_ARATH Calcium-transporting ATPase 4, endoplasmic reticulum-type OS=Arabidopsis thaliana GN=ECA4 PE=2 SV=2	NA	NA
HORVU.Clipper.r1.1HG003170	NA	NA	NA
HORVU.Clipper.r1.1HG003180	NA	NA	NA
HORVU.Clipper.r1.1HG003190	sp|Q8BL95|CU059_MOUSE UPF0769 protein C21orf59 homolog OS=Mus musculus PE=1 SV=1	NA	NA
HORVU.Clipper.r1.1HG003230	sp|Q67WM9|OS9_ORYSJ Protein OS-9 homolog OS=Oryza sativa subsp. japonica GN=OS9 PE=2 SV=1	NA	NA
HORVU.Clipper.r1.1HG003240	sp|B8AXB6|UFL1_ORYSI E3 UFM1-protein ligase 1 homolog OS=Oryza sativa subsp. indica GN=OsI_18219 PE=3 SV=1	NA	NA
HORVU.Clipper.r1.1HG003250	sp|B8AXB6|UFL1_ORYSI E3 UFM1-protein ligase 1 homolog OS=Oryza sativa subsp. indica GN=OsI_18219 PE=3 SV=1	NA	NA
HORVU.Clipper.r1.1HG007600	sp|P42211|ASPRX_ORYSJ Aspartic proteinase OS=Oryza sativa subsp. japonica GN=RAP PE=2 SV=2	NA	NA
HORVU.Clipper.r1.1HG007610	NA	NA	NA
HORVU.Clipper.r1.1HG007620	sp|Q9SX65|DNAT1_ARATH 1,4-dihydroxy-2-naphthoyl-CoA thioesterase 1 OS=Arabidopsis thaliana GN=DHNAT1 PE=1 SV=1	NA	NA
HORVU.Clipper.r1.1HG007640	NA	NA	NA
HORVU.Clipper.r1.1HG007980	NA	NA	NA
HORVU.Clipper.r1.1HG007990	NA	NA	NA
HORVU.Clipper.r1.1HG019800	sp|F4K2A1|FPGS1_ARATH Folylpolyglutamate synthase OS=Arabidopsis thaliana GN=FPGS1 PE=1 SV=1	NA	NA
HORVU.Clipper.r1.1HG021880	NA	NA	NA
HORVU.Clipper.r1.1HG021920	sp|Q9LKJ1|HIBC1_ARATH 3-hydroxyisobutyryl-CoA hydrolase 1 OS=Arabidopsis thaliana GN=CHY1 PE=1 SV=1	NA	NA
HORVU.Clipper.r1.1HG021930	sp|Q9FIR1|AHL8_ARATH AT-hook motif nuclear-localized protein 8 OS=Arabidopsis thaliana GN=AHL8 PE=2 SV=1	NA	NA
HORVU.Clipper.r1.1HG022660	sp|Q7XBS0|DUR3_ORYSJ Urea-proton symporter DUR3 OS=Oryza sativa subsp. japonica GN=DUR3 PE=1 SV=1	NA	NA
HORVU.Clipper.r1.1HG022670	NA	NA	NA
HORVU.Clipper.r1.1HG022680	NA	NA	NA
HORVU.Clipper.r1.1HG022690	sp|Q94B60|CLPP4_ARATH ATP-dependent Clp protease proteolytic subunit 4, chloroplastic OS=Arabidopsis thaliana GN=CLPP4 PE=1 SV=1	NA	NA
HORVU.Clipper.r1.1HG022700	NA	NA	NA
HORVU.Clipper.r1.1HG022900	sp|Q00416|SEN1_YEAST Helicase SEN1 OS=Saccharomyces cerevisiae (strain ATCC 204508 / S288c) GN=SEN1 PE=1 SV=2	NA	NA
HORVU.Clipper.r1.1HG023890	sp|Q8VZP6|GUX8_ARATH Putative glucuronosyltransferase PGSIP8 OS=Arabidopsis thaliana GN=PGSIP8 PE=2 SV=1	NA	NA
HORVU.Clipper.r1.1HG023900	sp|B8EPC5|YQGF_METSB Putative pre-16S rRNA nuclease OS=Methylocella silvestris (strain DSM 15510 / CIP 108128 / LMG 27833 / NCIMB 13906 / BL2) GN=Msil_0742 PE=3 SV=1	NA	NA
HORVU.Clipper.r1.1HG023910	sp|Q9M202|ZAT9_ARATH Zinc finger protein ZAT9 OS=Arabidopsis thaliana GN=ZAT9 PE=2 SV=1	NA	NA
HORVU.Clipper.r1.1HG024370	sp|Q8VYB1|MED31_ARATH Mediator of RNA polymerase II transcription subunit 31 OS=Arabidopsis thaliana GN=MED31 PE=1 SV=1	NA	NA
HORVU.Clipper.r1.1HG024380	sp|Q9SZH4|PEP_ARATH RNA-binding KH domain-containing protein PEPPER OS=Arabidopsis thaliana GN=PEP PE=1 SV=1	NA	NA
HORVU.Clipper.r1.1HG024390	sp|Q7XC35|CCP41_ORYSJ Cyclin-P4-1 OS=Oryza sativa subsp. japonica GN=CYCP4-1 PE=2 SV=1	NA	NA
HORVU.Clipper.r1.1HG024400	NA	NA	NA
HORVU.Clipper.r1.1HG024410	sp|P93554|NDK1_SACOF Nucleoside diphosphate kinase 1 OS=Saccharum officinarum GN=NDPK1 PE=1 SV=1	NA	NA
HORVU.Clipper.r1.1HG024420	sp|Q336R9|MSRA4_ORYSJ Peptide methionine sulfoxide reductase A4, chloroplastic OS=Oryza sativa subsp. japonica GN=MSRA4 PE=2 SV=2	NA	NA
HORVU.Clipper.r1.1HG024430	sp|O00311|CDC7_HUMAN Cell division cycle 7-related protein kinase OS=Homo sapiens GN=CDC7 PE=1 SV=1	NA	NA
HORVU.Clipper.r1.1HG024500	sp|Q20390|PPT1_CAEEL Palmitoyl-protein thioesterase 1 OS=Caenorhabditis elegans GN=ppt-1 PE=2 SV=2	NA	NA
HORVU.Clipper.r1.1HG024640	NA	NA	NA
HORVU.Clipper.r1.1HG024840	NA	NA	NA
HORVU.Clipper.r1.1HG024850	sp|A2A1A0|NCS1_COPJA S-norcoclaurine synthase 1 OS=Coptis japonica GN=NCS1 PE=1 SV=1	NA	NA
HORVU.Clipper.r1.1HG024860	NA	NA	NA
HORVU.Clipper.r1.1HG025100	sp|Q84KI6|SQD1_SPIOL UDP-sulfoquinovose synthase, chloroplastic OS=Spinacia oleracea GN=SQD1 PE=1 SV=1	NA	NA
HORVU.Clipper.r1.1HG025110	NA	NA	NA
HORVU.Clipper.r1.1HG025120	sp|Q9M146|MGP4_ARATH UDP-D-xylose:L-fucose alpha-1,3-D-xylosyltransferase MGP4 OS=Arabidopsis thaliana GN=MGP4 PE=2 SV=1	NA	NA
HORVU.Clipper.r1.1HG025250	sp|Q9ZU46|ZAR1_ARATH Receptor protein kinase-like protein ZAR1 OS=Arabidopsis thaliana GN=ZAR1 PE=1 SV=1	NA	NA
HORVU.Clipper.r1.1HG026240	NA	NA	NA
HORVU.Clipper.r1.1HG030320	sp|Q65X70|GPDH3_ORYSJ Probable glycerol-3-phosphate dehydrogenase [NAD(+)] 3, cytosolic OS=Oryza sativa subsp. japonica GN=Os05g0495700 PE=2 SV=1	NA	NA
HORVU.Clipper.r1.1HG030330	sp|Q65X71|ACA6_ORYSJ Probable calcium-transporting ATPase 6, plasma membrane-type OS=Oryza sativa subsp. japonica GN=Os05g0495600 PE=3 SV=1	NA	NA
HORVU.Clipper.r1.1HG030340	sp|P98205|ALA2_ARATH Phospholipid-transporting ATPase 2 OS=Arabidopsis thaliana GN=ALA2 PE=1 SV=1	NA	NA
HORVU.Clipper.r1.1HG030400	sp|Q9LPL3|YUC11_ARATH Probable indole-3-pyruvate monooxygenase YUCCA11 OS=Arabidopsis thaliana GN=YUC11 PE=2 SV=1	NA	NA
HORVU.Clipper.r1.1HG030410	sp|Q68DV7|RNF43_HUMAN E3 ubiquitin-protein ligase RNF43 OS=Homo sapiens GN=RNF43 PE=1 SV=1	NA	NA
HORVU.Clipper.r1.1HG030790	sp|Q9CQE7|ERGI3_MOUSE Endoplasmic reticulum-Golgi intermediate compartment protein 3 OS=Mus musculus GN=Ergic3 PE=1 SV=1	NA	NA
HORVU.Clipper.r1.1HG030800	NA	NA	NA
HORVU.Clipper.r1.1HG030880	sp|P51823|ARF2_ORYSJ ADP-ribosylation factor 2 OS=Oryza sativa subsp. japonica GN=ARF PE=2 SV=2	NA	NA
HORVU.Clipper.r1.1HG030890	sp|Q41819|IABG_MAIZE Indole-3-acetate beta-glucosyltransferase OS=Zea mays GN=IAGLU PE=1 SV=1	NA	NA
HORVU.Clipper.r1.1HG035740	sp|Q0E0Q3|PARP3_ORYSJ Poly [ADP-ribose] polymerase 3 OS=Oryza sativa subsp. japonica GN=PARP3 PE=2 SV=1	NA	NA
HORVU.Clipper.r1.1HG035750	NA	NA	NA
HORVU.Clipper.r1.1HG039820	NA	NA	NA
HORVU.Clipper.r1.1HG039830	sp|Q6L4I2|GUN15_ORYSJ Endoglucanase 15 OS=Oryza sativa subsp. japonica GN=Os05g0212300 PE=2 SV=1	NA	NA
HORVU.Clipper.r1.1HG040570	NA	NA	NA
HORVU.Clipper.r1.1HG040580	sp|Q6AUG0|U2AFB_ORYSJ Splicing factor U2af small subunit B OS=Oryza sativa subsp. japonica GN=U2AF35B PE=2 SV=1	NA	NA
HORVU.Clipper.r1.1HG040590	sp|P0CG86|RS271_HORVU Ubiquitin-40S ribosomal protein S27a OS=Hordeum vulgare GN=MUB1 PE=3 SV=1	NA	NA
HORVU.Clipper.r1.1HG040600	NA	NA	NA
HORVU.Clipper.r1.1HG042900	sp|Q8L7F9|B3GTF_ARATH Beta-1,3-galactosyltransferase GALT1 OS=Arabidopsis thaliana GN=GALT1 PE=1 SV=1	NA	NA
HORVU.Clipper.r1.1HG042910	NA	NA	NA
HORVU.Clipper.r1.1HG042920	NA	NA	NA
HORVU.Clipper.r1.1HG042930	sp|O82355|LEA2R_ARATH Desiccation-related protein At2g46140 OS=Arabidopsis thaliana GN=At2g46140 PE=1 SV=1	NA	NA
HORVU.Clipper.r1.1HG042940	sp|Q9ASQ7|SLAH2_ARATH S-type anion channel SLAH2 OS=Arabidopsis thaliana GN=SLAH2 PE=2 SV=1	NA	NA
HORVU.Clipper.r1.1HG042950	sp|Q9LK73|U88A1_ARATH UDP-glycosyltransferase 88A1 OS=Arabidopsis thaliana GN=UGT88A1 PE=2 SV=1	NA	NA
HORVU.Clipper.r1.1HG042960	sp|Q9ASQ7|SLAH2_ARATH S-type anion channel SLAH2 OS=Arabidopsis thaliana GN=SLAH2 PE=2 SV=1	NA	NA
HORVU.Clipper.r1.1HG043070	sp|P25848|PHY1_CERPU Light-sensor Protein kinase OS=Ceratodon purpureus GN=PHY1 PE=3 SV=3	NA	NA
HORVU.Clipper.r1.1HG043080	sp|O04619|ADNT1_ARATH Mitochondrial adenine nucleotide transporter ADNT1 OS=Arabidopsis thaliana GN=ADNT1 PE=1 SV=1	NA	NA
HORVU.Clipper.r1.1HG043090	sp|Q6F2Z1|STT3A_ORYSJ Dolichyl-diphosphooligosaccharide--protein glycosyltransferase subunit STT3A OS=Oryza sativa subsp. japonica GN=STT3A PE=2 SV=1	NA	NA
HORVU.Clipper.r1.1HG043100	sp|Q6I581|GH35_ORYSJ Jasmonic acid-amido synthetase JAR1 OS=Oryza sativa subsp. japonica GN=GH3.5 PE=2 SV=1	NA	NA
HORVU.Clipper.r1.1HG043110	NA	NA	NA
HORVU.Clipper.r1.1HG043120	sp|Q8L4X4|GAT2_ARATH Probable GABA transporter 2 OS=Arabidopsis thaliana GN=At5g41800 PE=1 SV=1	NA	NA
HORVU.Clipper.r1.1HG043130	sp|Q9P775|YBEG_SCHPO Uncharacterized WD repeat-containing protein C17D11.16 OS=Schizosaccharomyces pombe (strain 972 / ATCC 24843) GN=SPBC1711.16 PE=1 SV=1	NA	NA
HORVU.Clipper.r1.1HG043140	NA	NA	NA
HORVU.Clipper.r1.1HG043340	sp|Q9FLS0|FB253_ARATH F-box protein At5g07610 OS=Arabidopsis thaliana GN=At5g07610 PE=2 SV=1	NA	NA
HORVU.Clipper.r1.1HG043350	sp|Q4I8Q4|APTH1_GIBZE Acyl-protein thioesterase 1 OS=Gibberella zeae (strain PH-1 / ATCC MYA-4620 / FGSC 9075 / NRRL 31084) GN=FGRRES_06404_M PE=3 SV=1	NA	NA
HORVU.Clipper.r1.1HG043360	NA	NA	NA
HORVU.Clipper.r1.1HG043680	sp|Q9FWQ2|TPP2_ORYSJ Probable trehalose-phosphate phosphatase 2 OS=Oryza sativa subsp. japonica GN=TPP2 PE=1 SV=1	NA	NA
HORVU.Clipper.r1.1HG043690	NA	NA	NA
HORVU.Clipper.r1.1HG043700	NA	NA	NA
HORVU.Clipper.r1.1HG043710	sp|Q9ZQE5|PP153_ARATH Pentatricopeptide repeat-containing protein At2g15690 OS=Arabidopsis thaliana GN=PCMP-H66 PE=2 SV=2	NA	NA
HORVU.Clipper.r1.1HG043720	sp|Q9SJG2|Y2296_ARATH Probable receptor-like protein kinase At2g42960 OS=Arabidopsis thaliana GN=At2g42960 PE=3 SV=1	NA	NA
HORVU.Clipper.r1.1HG043740	sp|Q10J20|D14L_ORYSJ Probable esterase D14L OS=Oryza sativa subsp. japonica GN=D14L PE=1 SV=1	NA	NA
HORVU.Clipper.r1.1HG043750	sp|Q9M7R0|ALL8_OLEEU Calcium-binding allergen Ole e 8 OS=Olea europaea PE=1 SV=1	NA	NA
HORVU.Clipper.r1.1HG043760	sp|Q9SU00|CML2_ARATH Calmodulin-like protein 2 OS=Arabidopsis thaliana GN=CML2 PE=2 SV=1	NA	NA
HORVU.Clipper.r1.1HG043770	sp|P93749|Y2197_ARATH Probable protein kinase At2g41970 OS=Arabidopsis thaliana GN=At2g41970 PE=2 SV=1	NA	NA
HORVU.Clipper.r1.1HG043780	NA	NA	NA
HORVU.Clipper.r1.1HG043790	sp|P42211|ASPRX_ORYSJ Aspartic proteinase OS=Oryza sativa subsp. japonica GN=RAP PE=2 SV=2	NA	NA
HORVU.Clipper.r1.1HG043800	sp|Q0DFG8|LOGL8_ORYSJ Probable cytokinin riboside 5'-monophosphate phosphoribohydrolase LOGL8 OS=Oryza sativa subsp. japonica GN=LOGL8 PE=2 SV=3	NA	NA
HORVU.Clipper.r1.2HG004860	NA	NA	NA
HORVU.Clipper.r1.2HG004880	sp|Q64LD2|WDR25_HUMAN WD repeat-containing protein 25 OS=Homo sapiens GN=WDR25 PE=1 SV=3	NA	NA
HORVU.Clipper.r1.2HG004890	sp|Q7XWP1|CPSF1_ORYSJ Probable cleavage and polyadenylation specificity factor subunit 1 OS=Oryza sativa subsp. japonica GN=Os04g0252200 PE=3 SV=2	NA	NA
HORVU.Clipper.r1.2HG004900	sp|Q7XWP3|SEC1A_ORYSJ Probable protein transport Sec1a OS=Oryza sativa subsp. japonica GN=Os04g0252400 PE=3 SV=2	NA	NA
HORVU.Clipper.r1.2HG005290	sp|Q9M1V2|SOT5_ARATH Cytosolic sulfotransferase 5 OS=Arabidopsis thaliana GN=SOT5 PE=1 SV=1	NA	NA
HORVU.Clipper.r1.2HG005300	NA	NA	NA
HORVU.Clipper.r1.2HG005310	sp|Q6X1C0|GLT2_CROSA Crocetin glucosyltransferase 2 OS=Crocus sativus GN=GLT2 PE=1 SV=1	NA	NA
HORVU.Clipper.r1.2HG005320	NA	NA	NA
HORVU.Clipper.r1.2HG005330	sp|Q9FNJ5|FDL31_ARATH F-box/FBD/LRR-repeat protein At5g22660 OS=Arabidopsis thaliana GN=At5g22660 PE=2 SV=1	NA	NA
HORVU.Clipper.r1.2HG005340	sp|Q9FQ03|XRN3_ARATH 5'-3' exoribonuclease 3 OS=Arabidopsis thaliana GN=XRN3 PE=2 SV=1	NA	NA
HORVU.Clipper.r1.2HG005350	sp|Q9FQ03|XRN3_ARATH 5'-3' exoribonuclease 3 OS=Arabidopsis thaliana GN=XRN3 PE=2 SV=1	NA	NA
HORVU.Clipper.r1.2HG005360	sp|Q8LG98|OTUBL_ARATH Ubiquitin thioesterase otubain-like OS=Arabidopsis thaliana GN=At1g28120 PE=2 SV=2	NA	NA
HORVU.Clipper.r1.2HG005370	sp|Q8LG98|OTUBL_ARATH Ubiquitin thioesterase otubain-like OS=Arabidopsis thaliana GN=At1g28120 PE=2 SV=2	NA	NA
HORVU.Clipper.r1.2HG005380	NA	NA	NA
HORVU.Clipper.r1.2HG005390	sp|Q1PFI4|FB69_ARATH F-box protein At1g60400 OS=Arabidopsis thaliana GN=At1g60400 PE=2 SV=2	NA	NA
HORVU.Clipper.r1.2HG006320	sp|Q9LY46|TBL29_ARATH Protein ESKIMO 1 OS=Arabidopsis thaliana GN=ESK1 PE=1 SV=1	NA	NA
HORVU.Clipper.r1.2HG006330	sp|Q84NP7|AMPD_ORYSJ Probable AMP deaminase OS=Oryza sativa subsp. japonica GN=AMPD PE=2 SV=1	NA	NA
HORVU.Clipper.r1.2HG006830	NA	NA	NA
HORVU.Clipper.r1.2HG006840	sp|O04251|Y4211_ARATH BRCT domain-containing protein At4g02110 OS=Arabidopsis thaliana GN=At4g02110 PE=3 SV=3	NA	NA
HORVU.Clipper.r1.2HG007780	sp|Q6Z4P2|APY2_ORYSJ Probable apyrase 2 OS=Oryza sativa subsp. japonica GN=APY2 PE=2 SV=1	NA	NA
HORVU.Clipper.r1.2HG007790	NA	NA	NA
HORVU.Clipper.r1.2HG007940	sp|Q9LVM0|Y5830_ARATH Probable inactive receptor kinase At5g58300 OS=Arabidopsis thaliana GN=At5g58300 PE=2 SV=1	NA	NA
HORVU.Clipper.r1.2HG007950	sp|O24473|IF2B_WHEAT Eukaryotic translation initiation factor 2 subunit beta OS=Triticum aestivum PE=1 SV=1	NA	NA
HORVU.Clipper.r1.2HG007960	sp|Q39030|KPK2_ARATH Serine/threonine-protein kinase AtPK2/AtPK19 OS=Arabidopsis thaliana GN=ATPK2 PE=1 SV=2	NA	NA
HORVU.Clipper.r1.2HG008020	sp|A7LXU3|BGH3B_BACO1 Beta-glucosidase BoGH3B OS=Bacteroides ovatus (strain ATCC 8483 / DSM 1896 / JCM 5824 / NCTC 11153) GN=BACOVA_02659 PE=1 SV=1	NA	NA
HORVU.Clipper.r1.2HG009140	sp|A2YPR8|OBGC1_ORYSI Probable GTP-binding protein OBGC1, chloroplastic OS=Oryza sativa subsp. indica GN=OBGC1 PE=3 SV=1	NA	NA
HORVU.Clipper.r1.2HG009150	sp|Q40082|XYLA_HORVU Xylose isomerase OS=Hordeum vulgare GN=XYLA PE=1 SV=1	NA	NA
HORVU.Clipper.r1.2HG009160	sp|Q766Z3|REV3_ARATH DNA polymerase zeta catalytic subunit OS=Arabidopsis thaliana GN=REV3 PE=2 SV=1	NA	NA
HORVU.Clipper.r1.2HG011130	NA	NA	NA
HORVU.Clipper.r1.2HG011140	NA	NA	NA
HORVU.Clipper.r1.2HG014830	sp|Q8H3A7|XPOT_ORYSJ Exportin-T OS=Oryza sativa subsp. japonica GN=Os07g0613300 PE=2 SV=1	NA	NA
HORVU.Clipper.r1.2HG015760	sp|Q0DWQ7|CCB12_ORYSJ Cyclin-B1-2 OS=Oryza sativa subsp. japonica GN=CYCB1-2 PE=3 SV=1	NA	NA
HORVU.Clipper.r1.2HG015770	sp|Q5NBT9|TPR1_ORYSJ Protein TPR1 OS=Oryza sativa subsp. japonica GN=TPR1 PE=1 SV=1	NA	NA
HORVU.Clipper.r1.2HG015780	NA	NA	NA
HORVU.Clipper.r1.2HG015940	sp|Q9BRT8|CBWD1_HUMAN COBW domain-containing protein 1 OS=Homo sapiens GN=CBWD1 PE=2 SV=1	NA	NA
HORVU.Clipper.r1.2HG016370	sp|Q7FAE1|MOMAS_ORYSJ Momilactone A synthase OS=Oryza sativa subsp. japonica GN=Os04g0179200 PE=2 SV=1	NA	NA
HORVU.Clipper.r1.2HG016720	sp|Q8GWV5|PUB3_ARATH U-box domain-containing protein 3 OS=Arabidopsis thaliana GN=PUB3 PE=2 SV=2	NA	NA
HORVU.Clipper.r1.2HG016750	sp|Q9SJT1|SAE2_ARATH SUMO-activating enzyme subunit 2 OS=Arabidopsis thaliana GN=SAE2 PE=1 SV=1	NA	NA
HORVU.Clipper.r1.2HG016760	NA	NA	NA
HORVU.Clipper.r1.2HG016770	sp|F4K933|ET2_ARATH Protein EFFECTOR OF TRANSCRIPTION 2 OS=Arabidopsis thaliana GN=ET2 PE=1 SV=1	NA	NA
HORVU.Clipper.r1.2HG016780	NA	NA	NA
HORVU.Clipper.r1.2HG016790	NA	NA	NA
HORVU.Clipper.r1.2HG016800	NA	NA	NA
HORVU.Clipper.r1.2HG016820	NA	NA	NA
HORVU.Clipper.r1.2HG016830	NA	NA	NA
HORVU.Clipper.r1.2HG016850	NA	NA	NA
HORVU.Clipper.r1.2HG016880	NA	NA	NA
HORVU.Clipper.r1.2HG016890	sp|Q94CD1|HHT1_ARATH Omega-hydroxypalmitate O-feruloyl transferase OS=Arabidopsis thaliana GN=HHT1 PE=1 SV=1	NA	NA
HORVU.Clipper.r1.2HG016900	NA	NA	NA
HORVU.Clipper.r1.2HG016910	NA	NA	NA
HORVU.Clipper.r1.2HG016920	sp|Q9FJW4|NDUS4_ARATH NADH dehydrogenase [ubiquinone] iron-sulfur protein 4, mitochondrial OS=Arabidopsis thaliana GN=FRO1 PE=2 SV=1	NA	NA
HORVU.Clipper.r1.2HG016930	NA	NA	NA
HORVU.Clipper.r1.2HG016950	sp|B5X4Z4|NAGS2_ARATH Probable amino-acid acetyltransferase NAGS2, chloroplastic OS=Arabidopsis thaliana GN=NAGS2 PE=2 SV=1	NA	NA
HORVU.Clipper.r1.2HG016960	NA	NA	NA
HORVU.Clipper.r1.2HG016970	NA	NA	NA
HORVU.Clipper.r1.2HG016980	NA	NA	NA
HORVU.Clipper.r1.2HG017000	NA	NA	NA
HORVU.Clipper.r1.2HG017010	sp|O04133|SRC2_SOYBN Protein SRC2 OS=Glycine max GN=SRC2 PE=2 SV=1	NA	NA
HORVU.Clipper.r1.2HG017020	sp|Q93VK0|PPCK2_ARATH Phosphoenolpyruvate carboxylase kinase 2 OS=Arabidopsis thaliana GN=PPCK2 PE=1 SV=2	NA	NA
HORVU.Clipper.r1.2HG017030	sp|Q9C7R6|PUB17_ARATH U-box domain-containing protein 17 OS=Arabidopsis thaliana GN=PUB17 PE=2 SV=1	NA	NA
HORVU.Clipper.r1.2HG017040	NA	NA	NA
HORVU.Clipper.r1.2HG017050	sp|Q8LK61|GAPN_WHEAT NADP-dependent glyceraldehyde-3-phosphate dehydrogenase OS=Triticum aestivum GN=GAPN PE=1 SV=2	NA	NA
HORVU.Clipper.r1.2HG017060	sp|Q9LUB9|Y5813_ARATH BTB/POZ domain-containing protein At5g48130 OS=Arabidopsis thaliana GN=At5g48130 PE=2 SV=1	NA	NA
HORVU.Clipper.r1.2HG017070	NA	NA	NA
HORVU.Clipper.r1.2HG017080	sp|Q8W034|RNP1_ARATH Heterogeneous nuclear ribonucleoprotein 1 OS=Arabidopsis thaliana GN=RNP1 PE=1 SV=1	NA	NA
HORVU.Clipper.r1.2HG017090	NA	NA	NA
HORVU.Clipper.r1.2HG017100	sp|Q9SV71|B561O_ARATH Cytochrome b561 and DOMON domain-containing protein At4g12980 OS=Arabidopsis thaliana GN=At4g12980 PE=2 SV=1	NA	NA
HORVU.Clipper.r1.2HG017110	NA	NA	NA
HORVU.Clipper.r1.2HG017120	sp|Q9SA52|CP41B_ARATH Chloroplast stem-loop binding protein of 41 kDa b, chloroplastic OS=Arabidopsis thaliana GN=CSP41B PE=1 SV=1	NA	NA
HORVU.Clipper.r1.2HG017130	sp|Q0D541|WNK5_ORYSJ Probable serine/threonine-protein kinase WNK5 OS=Oryza sativa subsp. japonica GN=WNK5 PE=2 SV=1	NA	NA
HORVU.Clipper.r1.2HG017140	sp|Q8S5M8|YIPL_ORYSJ Putative yippee-like protein Os10g0369500 OS=Oryza sativa subsp. japonica GN=Os10g0369500 PE=3 SV=1	NA	NA
HORVU.Clipper.r1.2HG017150	NA	NA	NA
HORVU.Clipper.r1.2HG017160	NA	NA	NA
HORVU.Clipper.r1.2HG017170	sp|Q5Z5Q3|C3H43_ORYSJ Zinc finger CCCH domain-containing protein 43 OS=Oryza sativa subsp. japonica GN=Os06g0520600 PE=2 SV=1	NA	NA
HORVU.Clipper.r1.2HG017180	sp|Q6VWJ6|WRK46_HORVU WRKY transcription factor SUSIBA2 OS=Hordeum vulgare GN=WRKY46 PE=1 SV=1	NA	NA
HORVU.Clipper.r1.2HG017200	sp|Q9SSJ8|FAB1C_ARATH Putative 1-phosphatidylinositol-3-phosphate 5-kinase FAB1C OS=Arabidopsis thaliana GN=FAB1C PE=2 SV=1	NA	NA
HORVU.Clipper.r1.2HG017210	sp|Q10KF0|PSA2_ORYSJ Proteasome subunit alpha type-2 OS=Oryza sativa subsp. japonica GN=PAB1 PE=2 SV=1	NA	NA
HORVU.Clipper.r1.2HG017220	sp|Q9SX31|PERK9_ARATH Proline-rich receptor-like protein kinase PERK9 OS=Arabidopsis thaliana GN=PERK9 PE=1 SV=1	NA	NA
HORVU.Clipper.r1.2HG017230	sp|Q8L765|BPM1_ARATH BTB/POZ and MATH domain-containing protein 1 OS=Arabidopsis thaliana GN=BPM1 PE=1 SV=1	NA	NA
HORVU.Clipper.r1.2HG017240	NA	NA	NA
HORVU.Clipper.r1.2HG017250	NA	NA	NA
HORVU.Clipper.r1.2HG017260	sp|Q9FM80|MTEF9_ARATH Transcription termination factor MTERF9, chloroplastic OS=Arabidopsis thaliana GN=MTERF9 PE=2 SV=1	NA	NA
HORVU.Clipper.r1.2HG017270	NA	NA	NA
HORVU.Clipper.r1.2HG017280	sp|Q8VZR6|INT1_ARATH Inositol transporter 1 OS=Arabidopsis thaliana GN=INT1 PE=1 SV=1	NA	NA
HORVU.Clipper.r1.2HG017290	sp|Q9XIH7|PLT1_ARATH Putative polyol transporter 1 OS=Arabidopsis thaliana GN=PLT1 PE=3 SV=1	NA	NA
HORVU.Clipper.r1.2HG017300	sp|Q9FJ82|DAPB3_ARATH Dihydrodipicolinate reductase-like protein CRR1, chloroplastic OS=Arabidopsis thaliana GN=DAPB3 PE=2 SV=1	NA	NA
HORVU.Clipper.r1.2HG017310	sp|Q9XIH7|PLT1_ARATH Putative polyol transporter 1 OS=Arabidopsis thaliana GN=PLT1 PE=3 SV=1	NA	NA
HORVU.Clipper.r1.2HG017320	sp|Q8VZ80|PLT5_ARATH Polyol transporter 5 OS=Arabidopsis thaliana GN=PLT5 PE=1 SV=2	NA	NA
HORVU.Clipper.r1.2HG017330	NA	NA	NA
HORVU.Clipper.r1.2HG017340	NA	NA	NA
HORVU.Clipper.r1.2HG017350	sp|Q7XI85|HOX14_ORYSJ Homeobox-leucine zipper protein HOX14 OS=Oryza sativa subsp. japonica GN=HOX14 PE=2 SV=1	NA	NA
HORVU.Clipper.r1.2HG017360	NA	NA	NA
HORVU.Clipper.r1.2HG017370	sp|Q9FFH3|IDD8_ARATH Zinc finger protein NUTCRACKER OS=Arabidopsis thaliana GN=NUC PE=2 SV=1	NA	NA
HORVU.Clipper.r1.2HG017380	NA	NA	NA
HORVU.Clipper.r1.2HG017390	sp|Q9WTM5|RUVB2_MOUSE RuvB-like 2 OS=Mus musculus GN=Ruvbl2 PE=1 SV=3	NA	NA
HORVU.Clipper.r1.2HG017400	sp|Q9SRE4|UGAL2_ARATH UDP-galactose transporter 2 OS=Arabidopsis thaliana GN=UDP-GALT2 PE=2 SV=1	NA	NA
HORVU.Clipper.r1.2HG017410	sp|Q94ID7|GGPPS_HEVBR Geranylgeranyl pyrophosphate synthase, chloroplastic OS=Hevea brasiliensis GN=GGPS PE=1 SV=1	NA	NA
HORVU.Clipper.r1.2HG017420	NA	NA	NA
HORVU.Clipper.r1.2HG017430	NA	NA	NA
HORVU.Clipper.r1.2HG017440	sp|B8B7S5|BZR1_ORYSI Protein BZR1 homolog 1 OS=Oryza sativa subsp. indica GN=BZR1 PE=3 SV=1	NA	NA
HORVU.Clipper.r1.2HG017450	sp|Q8L539|5FCL_ARATH 5-formyltetrahydrofolate cyclo-ligase, mitochondrial OS=Arabidopsis thaliana GN=5FCL PE=1 SV=1	NA	NA
HORVU.Clipper.r1.2HG017460	sp|Q9FUG4|XPB2_ARATH DNA repair helicase XPB2 OS=Arabidopsis thaliana GN=XPB2 PE=2 SV=1	NA	NA
HORVU.Clipper.r1.2HG017470	NA	NA	NA
HORVU.Clipper.r1.2HG017480	sp|Q6NUT3|MFS12_HUMAN Major facilitator superfamily domain-containing protein 12 OS=Homo sapiens GN=MFSD12 PE=1 SV=2	NA	NA
HORVU.Clipper.r1.2HG017490	sp|Q8VXX9|BETL1_ARATH Bet1-like protein At4g14600 OS=Arabidopsis thaliana GN=At4g14600 PE=2 SV=1	NA	NA
HORVU.Clipper.r1.2HG017500	sp|Q8VYS0|RD19D_ARATH Probable cysteine protease RD19D OS=Arabidopsis thaliana GN=RD19D PE=2 SV=1	NA	NA
HORVU.Clipper.r1.2HG017510	sp|Q6ZL94|SUCA_ORYSJ Probable succinate--CoA ligase [ADP-forming] subunit alpha, mitochondrial OS=Oryza sativa subsp. japonica GN=Os07g0577700 PE=1 SV=1	NA	NA
HORVU.Clipper.r1.2HG017520	sp|P10708|CB12_SOLLC Chlorophyll a-b binding protein 7, chloroplastic OS=Solanum lycopersicum GN=CAB7 PE=3 SV=1	NA	NA
HORVU.Clipper.r1.2HG017530	sp|Q9LJD7|COP10_ARATH Constitutive photomorphogenesis protein 10 OS=Arabidopsis thaliana GN=COP10 PE=1 SV=1	NA	NA
HORVU.Clipper.r1.2HG017540	sp|Q94CD8|E134_ARATH Glucan endo-1,3-beta-glucosidase 4 OS=Arabidopsis thaliana GN=At3g13560 PE=1 SV=1	NA	NA
HORVU.Clipper.r1.2HG017550	sp|Q5QZC0|BIOH_IDILO Pimeloyl-[acyl-carrier protein] methyl ester esterase OS=Idiomarina loihiensis (strain ATCC BAA-735 / DSM 15497 / L2-TR) GN=bioH PE=3 SV=1	NA	NA
HORVU.Clipper.r1.2HG017560	NA	NA	NA
HORVU.Clipper.r1.2HG017570	sp|P14578|COX1_ORYSJ Cytochrome c oxidase subunit 1 OS=Oryza sativa subsp. japonica GN=COX1 PE=3 SV=2	NA	NA
HORVU.Clipper.r1.2HG017580	NA	NA	NA
HORVU.Clipper.r1.2HG017590	sp|Q6ZH45|STLP4_ORYSJ Sialyltransferase-like protein 4 OS=Oryza sativa subsp. japonica GN=STLP4 PE=2 SV=1	NA	NA
HORVU.Clipper.r1.2HG017600	sp|O80939|LRK41_ARATH L-type lectin-domain containing receptor kinase IV.1 OS=Arabidopsis thaliana GN=LECRK41 PE=2 SV=1	NA	NA
HORVU.Clipper.r1.2HG017610	sp|O80939|LRK41_ARATH L-type lectin-domain containing receptor kinase IV.1 OS=Arabidopsis thaliana GN=LECRK41 PE=2 SV=1	NA	NA
HORVU.Clipper.r1.2HG017620	sp|Q3EC97|FBL14_ARATH F-box/LRR-repeat protein 14 OS=Arabidopsis thaliana GN=FBL14 PE=2 SV=1	NA	NA
HORVU.Clipper.r1.2HG017630	sp|Q94C49|ZDH18_ARATH Probable protein S-acyltransferase 13 OS=Arabidopsis thaliana GN=PAT13 PE=2 SV=1	NA	NA
HORVU.Clipper.r1.2HG017640	sp|Q43135|C79A1_SORBI Tyrosine N-monooxygenase OS=Sorghum bicolor GN=CYP79A1 PE=1 SV=3	NA	NA
HORVU.Clipper.r1.2HG017660	sp|A2YW91|PLP2_ORYSI Patatin-like protein 2 OS=Oryza sativa subsp. indica GN=PLP2 PE=3 SV=1	NA	NA
HORVU.Clipper.r1.2HG017700	NA	NA	NA
HORVU.Clipper.r1.2HG017710	sp|Q9FZF8|FB44_ARATH Putative F-box protein At1g47790 OS=Arabidopsis thaliana GN=At1g47790 PE=3 SV=1	NA	NA
HORVU.Clipper.r1.2HG017720	NA	NA	NA
HORVU.Clipper.r1.2HG017730	sp|Q9SYK0|HEXO2_ARATH Beta-hexosaminidase 2 OS=Arabidopsis thaliana GN=HEXO2 PE=1 SV=1	NA	NA
HORVU.Clipper.r1.2HG017740	NA	NA	NA
HORVU.Clipper.r1.2HG017750	sp|Q8BKC5|IPO5_MOUSE Importin-5 OS=Mus musculus GN=Ipo5 PE=1 SV=3	NA	NA
HORVU.Clipper.r1.2HG017760	sp|Q6J9S1|RA211_ARATH Ethylene-responsive transcription factor RAP2-11 OS=Arabidopsis thaliana GN=RAP2-11 PE=2 SV=1	NA	NA
HORVU.Clipper.r1.2HG017770	sp|Q43473|TBA1_HORVU Tubulin alpha-1 chain OS=Hordeum vulgare GN=TUBA1 PE=2 SV=1	NA	NA
HORVU.Clipper.r1.2HG017780	NA	NA	NA
HORVU.Clipper.r1.2HG017790	sp|F4I2H2|CHR9_ARATH Switch 2 OS=Arabidopsis thaliana GN=SWI2 PE=3 SV=1	NA	NA
HORVU.Clipper.r1.2HG017800	sp|Q9FLP6|SUMO2_ARATH Small ubiquitin-related modifier 2 OS=Arabidopsis thaliana GN=SUMO2 PE=1 SV=1	NA	NA
HORVU.Clipper.r1.2HG017810	sp|Q8LAC4|URH2_ARATH Probable uridine nucleosidase 2 OS=Arabidopsis thaliana GN=URH2 PE=2 SV=1	NA	NA
HORVU.Clipper.r1.2HG017820	sp|Q93Y06|Y5720_ARATH Probable inactive receptor kinase At5g67200 OS=Arabidopsis thaliana GN=At5g67200 PE=1 SV=1	NA	NA
HORVU.Clipper.r1.2HG017830	NA	NA	NA
HORVU.Clipper.r1.2HG017840	NA	NA	NA
HORVU.Clipper.r1.2HG017850	sp|Q6ZL17|CSTR2_ORYSJ CMP-sialic acid transporter 2 OS=Oryza sativa subsp. japonica GN=CSTLP2 PE=2 SV=1	NA	NA
HORVU.Clipper.r1.2HG017860	NA	NA	NA
HORVU.Clipper.r1.2HG017870	NA	NA	NA
HORVU.Clipper.r1.2HG017880	sp|Q9M667|RPP13_ARATH Disease resistance protein RPP13 OS=Arabidopsis thaliana GN=RPP13 PE=2 SV=2	NA	NA
HORVU.Clipper.r1.2HG017890	NA	NA	NA
HORVU.Clipper.r1.2HG017900	sp|Q8GYA4|CRK10_ARATH Cysteine-rich receptor-like protein kinase 10 OS=Arabidopsis thaliana GN=CRK10 PE=1 SV=3	NA	NA
HORVU.Clipper.r1.2HG017910	sp|Q9ASS2|FREE1_ARATH Protein FREE1 OS=Arabidopsis thaliana GN=FREE1 PE=1 SV=1	NA	NA
HORVU.Clipper.r1.2HG017920	NA	NA	NA
HORVU.Clipper.r1.2HG017930	NA	NA	NA
HORVU.Clipper.r1.2HG017940	sp|Q9SRW7|APK3_ARATH Adenylyl-sulfate kinase 3 OS=Arabidopsis thaliana GN=APK3 PE=1 SV=1	NA	NA
HORVU.Clipper.r1.2HG017950	sp|Q69UI2|RS131_ORYSJ 40S ribosomal protein S13-1 OS=Oryza sativa subsp. japonica GN=Os08g0117200 PE=3 SV=2	NA	NA
HORVU.Clipper.r1.2HG017960	sp|P37454|EXOA_BACSU Exodeoxyribonuclease OS=Bacillus subtilis (strain 168) GN=exoA PE=1 SV=1	NA	NA
HORVU.Clipper.r1.2HG017970	NA	NA	NA
HORVU.Clipper.r1.2HG017980	sp|A2YMV6|WNK1_ORYSI Probable serine/threonine-protein kinase WNK1 OS=Oryza sativa subsp. indica GN=WNK1 PE=2 SV=2	NA	NA
HORVU.Clipper.r1.2HG017990	NA	NA	NA
HORVU.Clipper.r1.2HG018000	NA	NA	NA
HORVU.Clipper.r1.2HG018010	NA	NA	NA
HORVU.Clipper.r1.2HG018020	sp|Q43210|PALY_WHEAT Phenylalanine ammonia-lyase OS=Triticum aestivum GN=PAL PE=3 SV=1	NA	NA
HORVU.Clipper.r1.2HG018030	sp|Q9FJY7|PP449_ARATH Pentatricopeptide repeat-containing protein At5g66520 OS=Arabidopsis thaliana GN=PCMP-H61 PE=2 SV=1	NA	NA
HORVU.Clipper.r1.2HG018040	sp|Q94JY4|BRK1_ARATH Protein BRICK 1 OS=Arabidopsis thaliana GN=BRK1 PE=1 SV=1	NA	NA
HORVU.Clipper.r1.2HG018050	sp|Q6K833|MCES2_ORYSJ mRNA cap guanine-N7 methyltransferase 2 OS=Oryza sativa subsp. japonica GN=Os02g0780600 PE=2 SV=1	NA	NA
HORVU.Clipper.r1.2HG018060	NA	NA	NA
HORVU.Clipper.r1.2HG018070	sp|Q8LG98|OTUBL_ARATH Ubiquitin thioesterase otubain-like OS=Arabidopsis thaliana GN=At1g28120 PE=2 SV=2	NA	NA
HORVU.Clipper.r1.2HG018080	sp|Q43210|PALY_WHEAT Phenylalanine ammonia-lyase OS=Triticum aestivum GN=PAL PE=3 SV=1	NA	NA
HORVU.Clipper.r1.2HG018090	NA	NA	NA
HORVU.Clipper.r1.2HG018100	sp|Q9JKB8|PRP18_RAT Pre-mRNA-splicing factor 18 OS=Rattus norvegicus GN=Prpf18 PE=2 SV=1	NA	NA
HORVU.Clipper.r1.2HG018110	sp|A2PZN8|YAB7_ORYSJ Protein YABBY 7 OS=Oryza sativa subsp. japonica GN=YAB7 PE=2 SV=1	NA	NA
HORVU.Clipper.r1.2HG018120	NA	NA	NA
HORVU.Clipper.r1.2HG018130	sp|Q940M4|OCT7_ARATH Organic cation/carnitine transporter 7 OS=Arabidopsis thaliana GN=OCT7 PE=2 SV=1	NA	NA
HORVU.Clipper.r1.2HG018140	NA	NA	NA
HORVU.Clipper.r1.2HG018150	sp|Q39214|RPM1_ARATH Disease resistance protein RPM1 OS=Arabidopsis thaliana GN=RPM1 PE=1 SV=1	NA	NA
HORVU.Clipper.r1.2HG018160	sp|Q9M1X2|FAP1_ARATH Fatty-acid-binding protein 1 OS=Arabidopsis thaliana GN=FAP1 PE=1 SV=1	NA	NA
HORVU.Clipper.r1.2HG018170	sp|Q9M1X2|FAP1_ARATH Fatty-acid-binding protein 1 OS=Arabidopsis thaliana GN=FAP1 PE=1 SV=1	NA	NA
HORVU.Clipper.r1.2HG018180	sp|Q8GXG1|ASPGB_ARATH Probable isoaspartyl peptidase/L-asparaginase 2 OS=Arabidopsis thaliana GN=At3g16150 PE=2 SV=2	NA	NA
HORVU.Clipper.r1.2HG018190	NA	NA	NA
HORVU.Clipper.r1.2HG018200	sp|P46269|QCR8_SOLTU Cytochrome b-c1 complex subunit 8 OS=Solanum tuberosum PE=1 SV=2	NA	NA
HORVU.Clipper.r1.2HG018210	sp|F4I8Q7|KMS2_ARATH Vacuole membrane protein KMS2 OS=Arabidopsis thaliana GN=KMS2 PE=1 SV=1	NA	NA
HORVU.Clipper.r1.2HG018220	NA	NA	NA
HORVU.Clipper.r1.2HG018230	NA	NA	NA
HORVU.Clipper.r1.2HG018240	sp|Q94KE2|TIC_ARATH Protein TIME FOR COFFEE OS=Arabidopsis thaliana GN=TIC PE=1 SV=2	NA	NA
HORVU.Clipper.r1.2HG018250	NA	NA	NA
HORVU.Clipper.r1.2HG018260	NA	NA	NA
HORVU.Clipper.r1.2HG018270	sp|A2YMU2|RRFC_ORYSI Ribosome-recycling factor, chloroplastic OS=Oryza sativa subsp. indica GN=OsI_26546 PE=1 SV=2	NA	NA
HORVU.Clipper.r1.2HG018280	NA	NA	NA
HORVU.Clipper.r1.2HG018290	NA	NA	NA
HORVU.Clipper.r1.2HG018300	sp|P80728|MAVI_CUCPE Mavicyanin OS=Cucurbita pepo PE=1 SV=1	NA	NA
HORVU.Clipper.r1.2HG018890	sp|Q9C942|CSE_ARATH Caffeoylshikimate esterase OS=Arabidopsis thaliana GN=CSE PE=1 SV=1	NA	NA
HORVU.Clipper.r1.2HG018900	sp|P82869|CYP37_ARATH Peptidyl-prolyl cis-trans isomerase CYP37, chloroplastic OS=Arabidopsis thaliana GN=CYP37 PE=1 SV=3	NA	NA
HORVU.Clipper.r1.2HG018940	sp|F4IXW2|BIG5_ARATH Brefeldin A-inhibited guanine nucleotide-exchange protein 5 OS=Arabidopsis thaliana GN=BIG5 PE=1 SV=2	NA	NA
HORVU.Clipper.r1.2HG019130	NA	NA	NA
HORVU.Clipper.r1.2HG019140	sp|Q0D5G4|Y7633_ORYSJ B3 domain-containing protein Os07g0563300 OS=Oryza sativa subsp. japonica GN=Os07g0563300 PE=3 SV=2	NA	NA
HORVU.Clipper.r1.2HG022210	sp|Q2XPP5|ATG8A_ORYSI Autophagy-related protein 8A OS=Oryza sativa subsp. indica GN=ATG8A PE=1 SV=1	NA	NA
HORVU.Clipper.r1.2HG022990	NA	NA	NA
HORVU.Clipper.r1.2HG023220	sp|Q7F1K9|UGHY_ORYSJ Probable (S)-ureidoglycine aminohydrolase OS=Oryza sativa subsp. japonica GN=UGLYAH PE=1 SV=1	NA	NA
HORVU.Clipper.r1.2HG023230	sp|Q9SR02|MED14_ARATH Mediator of RNA polymerase II transcription subunit 14 OS=Arabidopsis thaliana GN=MED14 PE=1 SV=1	NA	NA
HORVU.Clipper.r1.2HG023290	sp|P37221|MAOM_SOLTU NAD-dependent malic enzyme 62 kDa isoform, mitochondrial OS=Solanum tuberosum PE=1 SV=1	NA	NA
HORVU.Clipper.r1.2HG023400	sp|D9HP27|CNR11_MAIZE Cell number regulator 11 OS=Zea mays GN=CNR11 PE=2 SV=1	NA	NA
HORVU.Clipper.r1.2HG023500	NA	NA	NA
HORVU.Clipper.r1.2HG023830	sp|Q8RWN5|RZ1C_ARATH Glycine-rich RNA-binding protein RZ1C OS=Arabidopsis thaliana GN=RZ1C PE=1 SV=1	NA	NA
HORVU.Clipper.r1.2HG023970	sp|Q9XHS0|RS12_HORVU 40S ribosomal protein S12 OS=Hordeum vulgare GN=RPS12 PE=2 SV=1	NA	NA
HORVU.Clipper.r1.2HG024000	NA	NA	NA
HORVU.Clipper.r1.2HG024050	sp|C0LGQ7|Y4245_ARATH Probable LRR receptor-like serine/threonine-protein kinase At4g20450 OS=Arabidopsis thaliana GN=At4g20450 PE=2 SV=1	NA	NA
HORVU.Clipper.r1.2HG024260	sp|Q9SRV1|BPM4_ARATH BTB/POZ and MATH domain-containing protein 4 OS=Arabidopsis thaliana GN=BPM4 PE=1 SV=1	NA	NA
HORVU.Clipper.r1.2HG024310	sp|P25032|EMBP1_WHEAT DNA-binding protein EMBP-1 OS=Triticum aestivum PE=1 SV=1	NA	NA
HORVU.Clipper.r1.2HG024490	sp|Q9LUG9|MD33A_ARATH Mediator of RNA polymerase II transcription subunit 33A OS=Arabidopsis thaliana GN=MED33A PE=1 SV=1	NA	NA
HORVU.Clipper.r1.2HG024520	NA	NA	NA
HORVU.Clipper.r1.2HG024880	sp|Q7XH05|ALDO1_ORYSJ Probable aldehyde oxidase 1 OS=Oryza sativa subsp. japonica GN=Os10g0138100 PE=2 SV=1	NA	NA
HORVU.Clipper.r1.2HG025060	NA	NA	NA
HORVU.Clipper.r1.2HG025090	sp|Q0J7U6|TPR2_ORYSJ Protein TPR2 OS=Oryza sativa subsp. japonica GN=TPR2 PE=1 SV=1	NA	NA
HORVU.Clipper.r1.2HG025100	sp|Q84WU2|UBP13_ARATH Ubiquitin carboxyl-terminal hydrolase 13 OS=Arabidopsis thaliana GN=UBP13 PE=2 SV=1	NA	NA
HORVU.Clipper.r1.2HG025230	NA	NA	NA
HORVU.Clipper.r1.2HG025510	sp|Q66GR0|FLA17_ARATH Fasciclin-like arabinogalactan protein 17 OS=Arabidopsis thaliana GN=FLA17 PE=2 SV=1	NA	NA
HORVU.Clipper.r1.2HG025600	NA	NA	NA
HORVU.Clipper.r1.2HG025610	NA	NA	NA
HORVU.Clipper.r1.2HG025620	sp|O48723|PLP2_ARATH Patatin-like protein 2 OS=Arabidopsis thaliana GN=PLP2 PE=1 SV=1	NA	NA
HORVU.Clipper.r1.2HG025640	sp|B9RAJ0|DNPEP_RICCO Probable aspartyl aminopeptidase OS=Ricinus communis GN=RCOM_1506700 PE=2 SV=2	NA	NA
HORVU.Clipper.r1.2HG025670	sp|Q6ZLP5|CIPKN_ORYSJ CBL-interacting protein kinase 23 OS=Oryza sativa subsp. japonica GN=CIPK23 PE=2 SV=1	NA	NA
HORVU.Clipper.r1.2HG025680	NA	NA	NA
HORVU.Clipper.r1.2HG025690	sp|A9LIW2|CSC1L_BRAJU CSC1-like protein ERD4 OS=Brassica juncea GN=ERD4 PE=3 SV=2	NA	NA
HORVU.Clipper.r1.2HG025720	sp|P36886|PSAK_HORVU Photosystem I reaction center subunit psaK, chloroplastic OS=Hordeum vulgare GN=PSAK PE=1 SV=1	NA	NA
HORVU.Clipper.r1.2HG025730	sp|F4IIU4|AIR9_ARATH 187-kDa microtubule-associated protein AIR9 OS=Arabidopsis thaliana GN=AIR9 PE=1 SV=1	NA	NA
HORVU.Clipper.r1.2HG025740	sp|O23877|FENR3_ORYSJ Ferredoxin--NADP reductase, embryo isozyme, chloroplastic OS=Oryza sativa subsp. japonica GN=Os07g0147900 PE=1 SV=1	NA	NA
HORVU.Clipper.r1.2HG025750	sp|Q5BQN5|WAP_SOLLC WPP domain-associated protein (Fragment) OS=Solanum lycopersicum GN=WAP PE=1 SV=1	NA	NA
HORVU.Clipper.r1.2HG025760	NA	NA	NA
HORVU.Clipper.r1.2HG025770	sp|P37454|EXOA_BACSU Exodeoxyribonuclease OS=Bacillus subtilis (strain 168) GN=exoA PE=1 SV=1	NA	NA
HORVU.Clipper.r1.2HG025810	sp|C0LGQ9|Y4294_ARATH Probable LRR receptor-like serine/threonine-protein kinase At4g20940 OS=Arabidopsis thaliana GN=At4g20940 PE=1 SV=1	NA	NA
HORVU.Clipper.r1.2HG025820	NA	NA	NA
HORVU.Clipper.r1.2HG025830	sp|Q0D8N0|RH53_ORYSJ DEAD-box ATP-dependent RNA helicase 53 OS=Oryza sativa subsp. japonica GN=Os07g0143700 PE=2 SV=2	NA	NA
HORVU.Clipper.r1.2HG025840	sp|P42735|CDI8_ARATH Cadmium-induced protein AS8 OS=Arabidopsis thaliana GN=At4g19070 PE=2 SV=1	NA	NA
HORVU.Clipper.r1.2HG025860	sp|Q8GZM7|PIF1_ARATH Transcription factor PIF1 OS=Arabidopsis thaliana GN=PIF1 PE=1 SV=1	NA	NA
HORVU.Clipper.r1.2HG025870	NA	NA	NA
HORVU.Clipper.r1.2HG025880	sp|Q94A68|Y1669_ARATH Uncharacterized oxidoreductase At1g06690, chloroplastic OS=Arabidopsis thaliana GN=At1g06690 PE=1 SV=1	NA	NA
HORVU.Clipper.r1.2HG025890	NA	NA	NA
HORVU.Clipper.r1.2HG025900	sp|Q94A68|Y1669_ARATH Uncharacterized oxidoreductase At1g06690, chloroplastic OS=Arabidopsis thaliana GN=At1g06690 PE=1 SV=1	NA	NA
HORVU.Clipper.r1.2HG025910	sp|Q9SS37|RTNLH_ARATH Reticulon-like protein B8 OS=Arabidopsis thaliana GN=RTNLB8 PE=2 SV=1	NA	NA
HORVU.Clipper.r1.2HG025920	NA	NA	NA
HORVU.Clipper.r1.2HG025940	sp|Q8GVZ6|G1_ORYSJ Protein G1 OS=Oryza sativa subsp. japonica GN=G1 PE=1 SV=1	NA	NA
HORVU.Clipper.r1.2HG025950	NA	NA	NA
HORVU.Clipper.r1.2HG025960	NA	NA	NA
HORVU.Clipper.r1.2HG025970	NA	NA	NA
HORVU.Clipper.r1.2HG025980	NA	NA	NA
HORVU.Clipper.r1.2HG026010	NA	NA	NA
HORVU.Clipper.r1.2HG026020	sp|Q9ZNQ8|PERK4_ARATH Proline-rich receptor-like protein kinase PERK4 OS=Arabidopsis thaliana GN=PERK4 PE=1 SV=1	NA	NA
HORVU.Clipper.r1.2HG026030	sp|Q6ZDY8|SDHA_ORYSJ Succinate dehydrogenase [ubiquinone] flavoprotein subunit, mitochondrial OS=Oryza sativa subsp. japonica GN=SDH1 PE=1 SV=1	NA	NA
HORVU.Clipper.r1.2HG026040	sp|F4IHL3|MTEF2_ARATH Transcription termination factor MTERF2, chloroplastic OS=Arabidopsis thaliana GN=MTERF2 PE=3 SV=1	NA	NA
HORVU.Clipper.r1.2HG026050	sp|C0LGK4|Y2165_ARATH Probable LRR receptor-like serine/threonine-protein kinase At2g16250 OS=Arabidopsis thaliana GN=At2g16250 PE=2 SV=1	NA	NA
HORVU.Clipper.r1.2HG026090	NA	NA	NA
HORVU.Clipper.r1.2HG026320	NA	NA	NA
HORVU.Clipper.r1.2HG026840	sp|Q9LXJ6|FDL21_ARATH F-box/FBD/LRR-repeat protein At3g52680 OS=Arabidopsis thaliana GN=At3g52680 PE=2 SV=2	NA	NA
HORVU.Clipper.r1.2HG026860	sp|P42815|RNS3_ARATH Ribonuclease 3 OS=Arabidopsis thaliana GN=RNS3 PE=2 SV=1	NA	NA
HORVU.Clipper.r1.2HG026870	NA	NA	NA
HORVU.Clipper.r1.2HG026910	NA	NA	NA
HORVU.Clipper.r1.2HG027070	NA	NA	NA
HORVU.Clipper.r1.2HG027080	sp|Q9SZE7|PER51_ARATH Peroxidase 51 OS=Arabidopsis thaliana GN=PER51 PE=2 SV=1	NA	NA
HORVU.Clipper.r1.2HG027130	NA	NA	NA
HORVU.Clipper.r1.2HG027140	NA	NA	NA
HORVU.Clipper.r1.2HG027150	NA	NA	NA
HORVU.Clipper.r1.2HG027180	NA	NA	NA
HORVU.Clipper.r1.2HG027300	NA	NA	NA
HORVU.Clipper.r1.2HG027950	sp|Q54R62|UCKC_DICDI Uridine-cytidine kinase C OS=Dictyostelium discoideum GN=udkC PE=3 SV=1	NA	NA
HORVU.Clipper.r1.2HG027960	sp|Q67ZU1|LIP2_ARATH Triacylglycerol lipase 2 OS=Arabidopsis thaliana GN=LIP2 PE=2 SV=1	NA	NA
HORVU.Clipper.r1.2HG027970	sp|Q9ZQ23|FLA3_ARATH Fasciclin-like arabinogalactan protein 3 OS=Arabidopsis thaliana GN=FLA3 PE=2 SV=1	NA	NA
HORVU.Clipper.r1.2HG027980	sp|B8ARW3|CSPLA_ORYSI CASP-like protein 2A1 OS=Oryza sativa subsp. indica GN=OsI_15195 PE=3 SV=1	NA	NA
HORVU.Clipper.r1.2HG027990	NA	NA	NA
HORVU.Clipper.r1.2HG028000	sp|Q9FF99|AAP7_ARATH Probable amino acid permease 7 OS=Arabidopsis thaliana GN=AAP7 PE=2 SV=1	NA	NA
HORVU.Clipper.r1.2HG028010	NA	NA	NA
HORVU.Clipper.r1.2HG028020	NA	NA	NA
HORVU.Clipper.r1.2HG028030	sp|Q0JEF5|FLP4_ORYSJ Flowering-promoting factor 1-like protein 4 OS=Oryza sativa subsp. japonica GN=Os04g0282400 PE=3 SV=1	NA	NA
HORVU.Clipper.r1.2HG028040	sp|Q84LK3|BADH2_ORYSJ Betaine aldehyde dehydrogenase 2 OS=Oryza sativa subsp. japonica GN=BADH2 PE=1 SV=1	NA	NA
HORVU.Clipper.r1.2HG028050	sp|Q8S8T4|UXS4_ARATH UDP-glucuronic acid decarboxylase 4 OS=Arabidopsis thaliana GN=UXS4 PE=2 SV=1	NA	NA
HORVU.Clipper.r1.2HG028070	NA	NA	NA
HORVU.Clipper.r1.2HG028100	sp|Q8GSQ1|C85A1_ORYSJ Cytochrome P450 85A1 OS=Oryza sativa subsp. japonica GN=CYP85A1 PE=1 SV=1	NA	NA
HORVU.Clipper.r1.2HG028110	NA	NA	NA
HORVU.Clipper.r1.2HG028120	NA	NA	NA
HORVU.Clipper.r1.2HG028130	sp|Q9LTW9|FLA14_ARATH Fasciclin-like arabinogalactan protein 14 OS=Arabidopsis thaliana GN=FLA14 PE=2 SV=1	NA	NA
HORVU.Clipper.r1.2HG028140	NA	NA	NA
HORVU.Clipper.r1.2HG028160	NA	NA	NA
HORVU.Clipper.r1.2HG028170	NA	NA	NA
HORVU.Clipper.r1.2HG028180	sp|Q0JEE2|WRK51_ORYSJ WRKY transcription factor WRKY51 OS=Oryza sativa subsp. japonica GN=WRKY51 PE=1 SV=1	NA	NA
HORVU.Clipper.r1.2HG028190	NA	NA	NA
HORVU.Clipper.r1.2HG028200	sp|Q7X6P3|RUS1_ARATH Protein root UVB sensitive 1, chloroplastic OS=Arabidopsis thaliana GN=RUS1 PE=1 SV=1	NA	NA
HORVU.Clipper.r1.2HG028230	sp|Q54GS1|CL16A_DICDI Protein CLEC16A homolog OS=Dictyostelium discoideum GN=DDB_G0289943 PE=3 SV=1	NA	NA
HORVU.Clipper.r1.2HG028240	sp|Q8H1G3|MTPC4_ARATH Metal tolerance protein C4 OS=Arabidopsis thaliana GN=MTPC4 PE=2 SV=1	NA	NA
HORVU.Clipper.r1.2HG028270	sp|Q2HIV9|BH035_ARATH Transcription factor bHLH35 OS=Arabidopsis thaliana GN=BHLH35 PE=2 SV=1	NA	NA
HORVU.Clipper.r1.2HG028290	NA	NA	NA
HORVU.Clipper.r1.2HG028300	sp|Q9XIF2|MTR4_ARATH DExH-box ATP-dependent RNA helicase DExH9 OS=Arabidopsis thaliana GN=MTR4 PE=2 SV=1	NA	NA
HORVU.Clipper.r1.2HG028310	sp|Q9M886|LBD41_ARATH LOB domain-containing protein 41 OS=Arabidopsis thaliana GN=LBD41 PE=2 SV=1	NA	NA
HORVU.Clipper.r1.2HG028330	sp|Q9FLD7|GT14A_ARATH Beta-glucuronosyltransferase GlcAT14A OS=Arabidopsis thaliana GN=GLCAT14A PE=2 SV=1	NA	NA
HORVU.Clipper.r1.2HG028340	NA	NA	NA
HORVU.Clipper.r1.2HG028350	NA	NA	NA
HORVU.Clipper.r1.2HG028370	sp|Q4KM49|SYYC_RAT Tyrosine--tRNA ligase, cytoplasmic OS=Rattus norvegicus GN=Yars PE=2 SV=3	NA	NA
HORVU.Clipper.r1.2HG028400	sp|Q9ST27|PHOT2_ORYSJ Phototropin-2 OS=Oryza sativa subsp. japonica GN=PHOT2 PE=1 SV=1	NA	NA
HORVU.Clipper.r1.2HG028410	sp|Q9ZU38|RPI2_ARATH Probable ribose-5-phosphate isomerase 2 OS=Arabidopsis thaliana GN=RPI2 PE=1 SV=1	NA	NA
HORVU.Clipper.r1.2HG028420	sp|O23342|SECE1_ARATH Preprotein translocase subunit SECE1 OS=Arabidopsis thaliana GN=SECE1 PE=1 SV=1	NA	NA
HORVU.Clipper.r1.2HG028440	sp|Q851R2|MEL1_ORYSJ Protein argonaute MEL1 OS=Oryza sativa subsp. japonica GN=MEL1 PE=2 SV=1	NA	NA
HORVU.Clipper.r1.2HG028450	sp|Q0WT48|DNJ21_ARATH DnaJ protein ERDJ2A OS=Arabidopsis thaliana GN=ERDJ2A PE=1 SV=1	NA	NA
HORVU.Clipper.r1.2HG028480	sp|Q7XXL2|4CLL9_ORYSJ 4-coumarate--CoA ligase-like 9 OS=Oryza sativa subsp. japonica GN=4CLL9 PE=2 SV=2	NA	NA
HORVU.Clipper.r1.2HG028500	NA	NA	NA
HORVU.Clipper.r1.2HG028510	NA	NA	NA
HORVU.Clipper.r1.2HG028520	NA	NA	NA
HORVU.Clipper.r1.2HG028540	NA	NA	NA
HORVU.Clipper.r1.2HG028550	NA	NA	NA
HORVU.Clipper.r1.2HG028560	NA	NA	NA
HORVU.Clipper.r1.2HG028570	sp|Q86JJ0|TRM61_DICDI tRNA (adenine(58)-N(1))-methyltransferase catalytic subunit trmt61a OS=Dictyostelium discoideum GN=trmt61a PE=1 SV=1	NA	NA
HORVU.Clipper.r1.2HG028580	sp|F8WKW1|UGT2_GARJA 7-deoxyloganetin glucosyltransferase OS=Gardenia jasminoides GN=UGT85A24 PE=1 SV=1	NA	NA
HORVU.Clipper.r1.2HG028590	sp|F8WKW1|UGT2_GARJA 7-deoxyloganetin glucosyltransferase OS=Gardenia jasminoides GN=UGT85A24 PE=1 SV=1	NA	NA
HORVU.Clipper.r1.2HG028600	sp|B1M699|RL27_METRJ 50S ribosomal protein L27 OS=Methylobacterium radiotolerans (strain ATCC 27329 / DSM 1819 / JCM 2831) GN=rpmA PE=3 SV=1	NA	NA
HORVU.Clipper.r1.2HG028610	sp|P37890|CBP1_ORYSJ Serine carboxypeptidase 1 OS=Oryza sativa subsp. japonica GN=CBP1 PE=2 SV=1	NA	NA
HORVU.Clipper.r1.2HG028620	NA	NA	NA
HORVU.Clipper.r1.2HG028630	NA	NA	NA
HORVU.Clipper.r1.2HG028640	NA	NA	NA
HORVU.Clipper.r1.2HG028650	NA	NA	NA
HORVU.Clipper.r1.2HG028660	sp|Q7XW27|P2C38_ORYSJ Probable protein phosphatase 2C 38 OS=Oryza sativa subsp. japonica GN=Os04g0321800 PE=2 SV=2	NA	NA
HORVU.Clipper.r1.2HG028670	sp|Q9S9K4|ASPL2_ARATH Aspartic proteinase-like protein 2 OS=Arabidopsis thaliana GN=At1g65240 PE=1 SV=2	NA	NA
HORVU.Clipper.r1.2HG028680	sp|F4KEM0|STIL4_ARATH Protein STICHEL-like 4 OS=Arabidopsis thaliana GN=At5g45720 PE=2 SV=1	NA	NA
HORVU.Clipper.r1.2HG028690	sp|F4IRR2|SAD2_ARATH Importin beta-like SAD2 OS=Arabidopsis thaliana GN=SAD2 PE=1 SV=1	NA	NA
HORVU.Clipper.r1.2HG028720	sp|B8B2R4|NAP1A_ORYSI Nucleosome assembly protein 1;1 OS=Oryza sativa subsp. indica GN=NAP1;1 PE=1 SV=1	NA	NA
HORVU.Clipper.r1.2HG028730	sp|B8B2R4|NAP1A_ORYSI Nucleosome assembly protein 1;1 OS=Oryza sativa subsp. indica GN=NAP1;1 PE=1 SV=1	NA	NA
HORVU.Clipper.r1.2HG028740	sp|Q9ZW86|P4H1_ARATH Prolyl 4-hydroxylase 1 OS=Arabidopsis thaliana GN=P4H1 PE=1 SV=1	NA	NA
HORVU.Clipper.r1.2HG028750	sp|Q9H773|DCTP1_HUMAN dCTP pyrophosphatase 1 OS=Homo sapiens GN=DCTPP1 PE=1 SV=1	NA	NA
HORVU.Clipper.r1.2HG028770	NA	NA	NA
HORVU.Clipper.r1.2HG028780	NA	NA	NA
HORVU.Clipper.r1.2HG028790	sp|P21641|OLEO3_MAIZE Oleosin Zm-II OS=Zea mays GN=OLE18 PE=1 SV=1	NA	NA
HORVU.Clipper.r1.2HG028800	sp|O23277|PRD1_ARATH Protein PRD1 OS=Arabidopsis thaliana GN=PRD1 PE=1 SV=3	NA	NA
HORVU.Clipper.r1.2HG028820	sp|Q8RWD7|EMB74_ARATH Protein EMBRYO DEFECTIVE 1674 OS=Arabidopsis thaliana GN=EMB1674 PE=2 SV=1	NA	NA
HORVU.Clipper.r1.2HG028830	NA	NA	NA
HORVU.Clipper.r1.2HG028840	NA	NA	NA
HORVU.Clipper.r1.2HG028850	sp|Q8RWD7|EMB74_ARATH Protein EMBRYO DEFECTIVE 1674 OS=Arabidopsis thaliana GN=EMB1674 PE=2 SV=1	NA	NA
HORVU.Clipper.r1.2HG028860	NA	NA	NA
HORVU.Clipper.r1.2HG028870	NA	NA	NA
HORVU.Clipper.r1.2HG028880	NA	NA	NA
HORVU.Clipper.r1.2HG028890	NA	NA	NA
HORVU.Clipper.r1.2HG028900	NA	NA	NA
HORVU.Clipper.r1.2HG028910	sp|O23813|SIR_MAIZE Sulfite reductase [ferredoxin], chloroplastic OS=Zea mays GN=SIR PE=1 SV=1	NA	NA
HORVU.Clipper.r1.2HG028920	sp|Q9SRT2|BH062_ARATH Transcription factor bHLH62 OS=Arabidopsis thaliana GN=BHLH62 PE=2 SV=1	NA	NA
HORVU.Clipper.r1.2HG028960	NA	NA	NA
HORVU.Clipper.r1.2HG028970	sp|Q9M8Y0|SEC_ARATH Probable UDP-N-acetylglucosamine--peptide N-acetylglucosaminyltransferase SEC OS=Arabidopsis thaliana GN=SEC PE=2 SV=1	NA	NA
HORVU.Clipper.r1.2HG028980	sp|Q9FGH9|E70B1_ARATH Exocyst complex component EXO70B1 OS=Arabidopsis thaliana GN=EXO70B1 PE=1 SV=1	NA	NA
HORVU.Clipper.r1.2HG029010	NA	NA	NA
HORVU.Clipper.r1.2HG029020	NA	NA	NA
HORVU.Clipper.r1.2HG029030	sp|Q5FVR6|CMS1_RAT Protein CMSS1 OS=Rattus norvegicus GN=Cmss1 PE=1 SV=1	NA	NA
HORVU.Clipper.r1.2HG029050	NA	NA	NA
HORVU.Clipper.r1.2HG029170	NA	NA	NA
HORVU.Clipper.r1.2HG029180	sp|P11369|LORF2_MOUSE LINE-1 retrotransposable element ORF2 protein OS=Mus musculus GN=Pol PE=1 SV=2	NA	NA
HORVU.Clipper.r1.2HG029510	NA	NA	NA
HORVU.Clipper.r1.2HG029630	sp|Q9CAG8|FBK28_ARATH F-box/kelch-repeat protein At1g67480 OS=Arabidopsis thaliana GN=At1g67480 PE=2 SV=1	NA	NA
HORVU.Clipper.r1.2HG029640	NA	NA	NA
HORVU.Clipper.r1.2HG029680	sp|Q8YUA3|RSGA1_NOSS1 Putative ribosome biogenesis GTPase RsgA 1 OS=Nostoc sp. (strain PCC 7120 / SAG 25.82 / UTEX 2576) GN=rsgA1 PE=3 SV=1	NA	NA
HORVU.Clipper.r1.2HG029790	sp|Q9SJ40|VPS11_ARATH Vacuolar protein-sorting-associated protein 11 homolog OS=Arabidopsis thaliana GN=VPS11 PE=1 SV=1	NA	NA
HORVU.Clipper.r1.2HG029860	NA	NA	NA
HORVU.Clipper.r1.2HG029870	sp|Q0QLE4|DML_EUBBA 2,3-dimethylmalate lyase OS=Eubacterium barkeri GN=Dml PE=1 SV=1	NA	NA
HORVU.Clipper.r1.2HG030070	sp|P51281|YCF45_PORPU Uncharacterized protein ycf45 OS=Porphyra purpurea GN=ycf45 PE=3 SV=1	NA	NA
HORVU.Clipper.r1.2HG030080	NA	NA	NA
HORVU.Clipper.r1.2HG030090	sp|Q7XRV2|YSL6_ORYSJ Probable metal-nicotianamine transporter YSL6 OS=Oryza sativa subsp. japonica GN=YSL6 PE=2 SV=1	NA	NA
HORVU.Clipper.r1.2HG030120	sp|P0DKC5|HSD1A_ARATH 11-beta-hydroxysteroid dehydrogenase 1A OS=Arabidopsis thaliana GN=HSD1 PE=1 SV=1	NA	NA
HORVU.Clipper.r1.2HG030130	sp|Q7XRV0|RMI1_ORYSJ RecQ-mediated genome instability protein 1 OS=Oryza sativa subsp. japonica GN=RMI1 PE=3 SV=2	NA	NA
HORVU.Clipper.r1.2HG030140	NA	NA	NA
HORVU.Clipper.r1.2HG030150	NA	NA	NA
HORVU.Clipper.r1.2HG030170	sp|O49809|MFPA_BRANA Glyoxysomal fatty acid beta-oxidation multifunctional protein MFP-a OS=Brassica napus PE=2 SV=2	NA	NA
HORVU.Clipper.r1.2HG030180	NA	NA	NA
HORVU.Clipper.r1.2HG030190	sp|P11849|PSBD_HORVU Photosystem II D2 protein OS=Hordeum vulgare GN=psbD PE=3 SV=2	NA	NA
HORVU.Clipper.r1.2HG030200	sp|P69694|PSBK_SECCE Photosystem II reaction center protein K OS=Secale cereale GN=psbK PE=3 SV=1	NA	NA
HORVU.Clipper.r1.2HG030210	sp|P25875|RR16_HORVU 30S ribosomal protein S16, chloroplastic OS=Hordeum vulgare GN=rps16 PE=3 SV=1	NA	NA
HORVU.Clipper.r1.2HG030220	sp|P05337|PSBA_HORVU Photosystem II protein D1 OS=Hordeum vulgare GN=psbA PE=3 SV=1	NA	NA
HORVU.Clipper.r1.2HG030230	sp|P41096|RK2_HORVU 50S ribosomal protein L2, chloroplastic OS=Hordeum vulgare GN=rpl2-A PE=2 SV=1	NA	NA
HORVU.Clipper.r1.2HG030240	sp|Q09FP8|YCF2_NANDO Protein Ycf2 OS=Nandina domestica GN=ycf2-A PE=3 SV=1	NA	NA
HORVU.Clipper.r1.2HG030250	sp|P0CC48|NU2C1_COFAR NAD(P)H-quinone oxidoreductase subunit 2 A, chloroplastic OS=Coffea arabica GN=ndhB1 PE=3 SV=1	NA	NA
HORVU.Clipper.r1.2HG030260	sp|P0C491|RR7_ORYSJ 30S ribosomal protein S7, chloroplastic OS=Oryza sativa subsp. japonica GN=rps7-A PE=3 SV=1	NA	NA
HORVU.Clipper.r1.2HG030270	sp|A4GYN8|RR12B_POPTR 30S ribosomal protein S12-B, chloroplastic OS=Populus trichocarpa GN=rps12-B PE=3 SV=1	NA	NA
HORVU.Clipper.r1.2HG030280	NA	NA	NA
HORVU.Clipper.r1.2HG030310	sp|Q7XRU4|MUB4_ORYSJ Membrane-anchored ubiquitin-fold protein 4 OS=Oryza sativa subsp. japonica GN=MUB4 PE=2 SV=2	NA	NA
HORVU.Clipper.r1.2HG030320	NA	NA	NA
HORVU.Clipper.r1.2HG030330	sp|P49727|UCRI_MAIZE Cytochrome b-c1 complex subunit Rieske, mitochondrial OS=Zea mays PE=2 SV=1	NA	NA
HORVU.Clipper.r1.2HG030340	NA	NA	NA
HORVU.Clipper.r1.2HG030380	NA	NA	NA
HORVU.Clipper.r1.2HG030390	sp|Q64M78|OML4_ORYSJ Protein MEI2-like 4 OS=Oryza sativa subsp. japonica GN=ML4 PE=2 SV=1	NA	NA
HORVU.Clipper.r1.2HG030400	NA	NA	NA
HORVU.Clipper.r1.2HG030410	sp|Q8GYT9|SIS3_ARATH E3 ubiquitin-protein ligase SIS3 OS=Arabidopsis thaliana GN=SIS3 PE=2 SV=2	NA	NA
HORVU.Clipper.r1.2HG030420	sp|Q0WUA3|MENA_ARATH 2-carboxy-1,4-naphthoquinone phytyltransferase, chloroplastic OS=Arabidopsis thaliana GN=ABC4 PE=1 SV=2	NA	NA
HORVU.Clipper.r1.2HG030430	NA	NA	NA
HORVU.Clipper.r1.2HG030440	NA	NA	NA
HORVU.Clipper.r1.2HG030450	sp|O81098|RPB5A_ARATH DNA-directed RNA polymerases II and IV subunit 5A OS=Arabidopsis thaliana GN=NRPB5A PE=1 SV=1	NA	NA
HORVU.Clipper.r1.2HG030460	sp|Q70AT7|1FEH_HORVU Fructan 1-exohydrolase OS=Hordeum vulgare GN=1-FEH PE=2 SV=1	NA	NA
HORVU.Clipper.r1.2HG030470	sp|Q6NRI8|CENPS_XENLA Centromere protein S OS=Xenopus laevis GN=apitd1 PE=2 SV=1	NA	NA
HORVU.Clipper.r1.2HG030480	sp|Q6ZL94|SUCA_ORYSJ Probable succinate--CoA ligase [ADP-forming] subunit alpha, mitochondrial OS=Oryza sativa subsp. japonica GN=Os07g0577700 PE=1 SV=1	NA	NA
HORVU.Clipper.r1.2HG030490	NA	NA	NA
HORVU.Clipper.r1.2HG030500	sp|Q8VZ20|ASR3_ARATH Trihelix transcription factor ASR3 OS=Arabidopsis thaliana GN=ASR3 PE=1 SV=1	NA	NA
HORVU.Clipper.r1.2HG030520	sp|Q7F9I1|CLPC1_ORYSJ Chaperone protein ClpC1, chloroplastic OS=Oryza sativa subsp. japonica GN=CLPC1 PE=2 SV=2	NA	NA
HORVU.Clipper.r1.2HG030530	sp|Q9C9A3|HIP20_ARATH Heavy metal-associated isoprenylated plant protein 20 OS=Arabidopsis thaliana GN=HIPP20 PE=1 SV=1	NA	NA
HORVU.Clipper.r1.2HG030540	NA	NA	NA
HORVU.Clipper.r1.2HG030570	sp|Q5Z8Y4|USP_ORYSJ UDP-sugar pyrophosphorylase OS=Oryza sativa subsp. japonica GN=USP PE=2 SV=1	NA	NA
HORVU.Clipper.r1.2HG030580	sp|Q69SV0|APX8_ORYSJ Probable L-ascorbate peroxidase 8, chloroplastic OS=Oryza sativa subsp. japonica GN=APX8 PE=2 SV=2	NA	NA
HORVU.Clipper.r1.2HG030590	NA	NA	NA
HORVU.Clipper.r1.2HG030620	NA	NA	NA
HORVU.Clipper.r1.2HG030630	sp|Q9M8D3|PUR4_ARATH Probable phosphoribosylformylglycinamidine synthase, chloroplastic/mitochondrial OS=Arabidopsis thaliana GN=At1g74260 PE=2 SV=3	NA	NA
HORVU.Clipper.r1.2HG030660	NA	NA	NA
HORVU.Clipper.r1.2HG030670	sp|Q7XVM8|TIR1B_ORYSJ Transport inhibitor response 1-like protein Os04g0395600 OS=Oryza sativa subsp. japonica GN=Os04g0395600 PE=2 SV=1	NA	NA
HORVU.Clipper.r1.2HG030680	NA	NA	NA
HORVU.Clipper.r1.2HG030690	sp|Q95H62|RR14_WHEAT 30S ribosomal protein S14, chloroplastic OS=Triticum aestivum GN=rps14 PE=3 SV=1	NA	NA
HORVU.Clipper.r1.2HG030710	sp|Q9FLM1|GDPD2_ARATH Glycerophosphodiester phosphodiesterase GDPD2 OS=Arabidopsis thaliana GN=GDPD2 PE=2 SV=1	NA	NA
HORVU.Clipper.r1.2HG030720	sp|Q9FE20|PBS1_ARATH Serine/threonine-protein kinase PBS1 OS=Arabidopsis thaliana GN=PBS1 PE=1 SV=1	NA	NA
HORVU.Clipper.r1.2HG030730	NA	NA	NA
HORVU.Clipper.r1.2HG030740	sp|Q84LK3|BADH2_ORYSJ Betaine aldehyde dehydrogenase 2 OS=Oryza sativa subsp. japonica GN=BADH2 PE=1 SV=1	NA	NA
HORVU.Clipper.r1.2HG030770	sp|Q9NX01|TXN4B_HUMAN Thioredoxin-like protein 4B OS=Homo sapiens GN=TXNL4B PE=1 SV=1	NA	NA
HORVU.Clipper.r1.2HG030780	sp|Q52K88|NUD13_ARATH Nudix hydrolase 13, mitochondrial OS=Arabidopsis thaliana GN=NUDT13 PE=1 SV=1	NA	NA
HORVU.Clipper.r1.2HG030790	NA	NA	NA
HORVU.Clipper.r1.2HG030800	sp|Q6Z9D2|KN7H_ORYSJ Kinesin-like protein KIN-7H OS=Oryza sativa subsp. japonica GN=KIN7H PE=2 SV=2	NA	NA
HORVU.Clipper.r1.2HG030810	sp|Q9FZ90|ERF87_ARATH Ethylene-responsive transcription factor ERF087 OS=Arabidopsis thaliana GN=ERF087 PE=2 SV=1	NA	NA
HORVU.Clipper.r1.2HG030820	sp|A2XT03|PI21_ORYSI Protein PYRICULARIA ORYZAE RESISTANCE 21 OS=Oryza sativa subsp. indica GN=PI21 PE=3 SV=1	NA	NA
HORVU.Clipper.r1.2HG030830	sp|Q9FLS9|PP441_ARATH Pentatricopeptide repeat-containing protein At5g61800 OS=Arabidopsis thaliana GN=PCMP-E8 PE=2 SV=1	NA	NA
HORVU.Clipper.r1.2HG030840	sp|Q944A6|SNF4_ARATH Sucrose nonfermenting 4-like protein OS=Arabidopsis thaliana GN=SNF4 PE=1 SV=1	NA	NA
HORVU.Clipper.r1.2HG030850	sp|Q6VVA6|HAK1_ORYSJ Potassium transporter 1 OS=Oryza sativa subsp. japonica GN=HAK1 PE=1 SV=2	NA	NA
HORVU.Clipper.r1.2HG030860	sp|Q6H4L9|HAK20_ORYSJ Potassium transporter 20 OS=Oryza sativa subsp. japonica GN=HAK20 PE=2 SV=1	NA	NA
HORVU.Clipper.r1.2HG030870	sp|Q38961|SNM1_ARATH DNA cross-link repair protein SNM1 OS=Arabidopsis thaliana GN=SNM1 PE=2 SV=1	NA	NA
HORVU.Clipper.r1.2HG030880	NA	NA	NA
HORVU.Clipper.r1.2HG030890	sp|Q8LFG1|AMY2_ARATH Probable alpha-amylase 2 OS=Arabidopsis thaliana GN=AMY2 PE=2 SV=1	NA	NA
HORVU.Clipper.r1.2HG030900	sp|O81851|BOI_ARATH E3 ubiquitin-protein ligase BOI OS=Arabidopsis thaliana GN=BOI PE=1 SV=1	NA	NA
HORVU.Clipper.r1.2HG030910	sp|Q9LDD1|BRG3_ARATH Probable BOI-related E3 ubiquitin-protein ligase 3 OS=Arabidopsis thaliana GN=BRG3 PE=1 SV=1	NA	NA
HORVU.Clipper.r1.2HG030920	NA	NA	NA
HORVU.Clipper.r1.2HG030930	NA	NA	NA
HORVU.Clipper.r1.2HG030940	NA	NA	NA
HORVU.Clipper.r1.2HG030950	sp|Q9FVR6|Y1222_ARATH Uncharacterized protein At1g32220, chloroplastic OS=Arabidopsis thaliana GN=At1g32220 PE=2 SV=1	NA	NA
HORVU.Clipper.r1.2HG030960	sp|Q7XVF9|P2C39_ORYSJ Probable protein phosphatase 2C 39 OS=Oryza sativa subsp. japonica GN=Os04g0403701 PE=2 SV=2	NA	NA
HORVU.Clipper.r1.2HG030970	NA	NA	NA
HORVU.Clipper.r1.2HG030980	sp|P22242|DRPE_CRAPL Desiccation-related protein PCC13-62 OS=Craterostigma plantagineum PE=2 SV=1	NA	NA
HORVU.Clipper.r1.2HG030990	sp|Q69XJ4|HMOX1_ORYSJ Heme oxygenase 1, chloroplastic OS=Oryza sativa subsp. japonica GN=HO1 PE=2 SV=1	NA	NA
HORVU.Clipper.r1.2HG031000	sp|Q5Z5A8|P2SAF_ORYSJ Photosystem II stability/assembly factor HCF136, chloroplastic OS=Oryza sativa subsp. japonica GN=HCF136 PE=3 SV=1	NA	NA
HORVU.Clipper.r1.2HG031010	NA	NA	NA
HORVU.Clipper.r1.2HG031020	sp|P46269|QCR8_SOLTU Cytochrome b-c1 complex subunit 8 OS=Solanum tuberosum PE=1 SV=2	NA	NA
HORVU.Clipper.r1.2HG031030	sp|B9DGD6|ACS_ARATH Acetyl-coenzyme A synthetase, chloroplastic/glyoxysomal OS=Arabidopsis thaliana GN=ACS PE=1 SV=1	NA	NA
HORVU.Clipper.r1.2HG031040	sp|Q3UDW8|HGNAT_MOUSE Heparan-alpha-glucosaminide N-acetyltransferase OS=Mus musculus GN=Hgsnat PE=1 SV=2	NA	NA
HORVU.Clipper.r1.2HG031050	sp|Q7XL03|CLPD2_ORYSJ Chaperone protein ClpD2, chloroplastic OS=Oryza sativa subsp. japonica GN=CLPD2 PE=2 SV=2	NA	NA
HORVU.Clipper.r1.2HG031060	NA	NA	NA
HORVU.Clipper.r1.2HG031070	sp|Q7FAE1|MOMAS_ORYSJ Momilactone A synthase OS=Oryza sativa subsp. japonica GN=Os04g0179200 PE=2 SV=1	NA	NA
HORVU.Clipper.r1.2HG031080	NA	NA	NA
HORVU.Clipper.r1.2HG031120	NA	NA	NA
HORVU.Clipper.r1.2HG031130	sp|Q7VD61|PYRH_PROMA Uridylate kinase OS=Prochlorococcus marinus (strain SARG / CCMP1375 / SS120) GN=pyrH PE=3 SV=1	NA	NA
HORVU.Clipper.r1.2HG031140	sp|Q56XJ7|Y4276_ARATH Uncharacterized protein At4g22758 OS=Arabidopsis thaliana GN=At4g22758 PE=2 SV=1	NA	NA
HORVU.Clipper.r1.2HG031150	sp|Q8VY89|APC7_ARATH Anaphase-promoting complex subunit 7 OS=Arabidopsis thaliana GN=APC7 PE=2 SV=1	NA	NA
HORVU.Clipper.r1.2HG031160	sp|Q9SGD6|AROD6_ARATH Arogenate dehydratase/prephenate dehydratase 6, chloroplastic OS=Arabidopsis thaliana GN=ADT6 PE=1 SV=1	NA	NA
HORVU.Clipper.r1.2HG031170	NA	NA	NA
HORVU.Clipper.r1.2HG031180	sp|Q9SGD6|AROD6_ARATH Arogenate dehydratase/prephenate dehydratase 6, chloroplastic OS=Arabidopsis thaliana GN=ADT6 PE=1 SV=1	NA	NA
HORVU.Clipper.r1.2HG031190	NA	NA	NA
HORVU.Clipper.r1.2HG031210	NA	NA	NA
HORVU.Clipper.r1.2HG031220	NA	NA	NA
HORVU.Clipper.r1.2HG031230	NA	NA	NA
HORVU.Clipper.r1.2HG031250	NA	NA	NA
HORVU.Clipper.r1.2HG031260	sp|Q9LZ31|C77A4_ARATH Cytochrome P450 77A4 OS=Arabidopsis thaliana GN=CYP77A4 PE=2 SV=1	NA	NA
HORVU.Clipper.r1.2HG031270	sp|Q6UX04|CWC27_HUMAN Peptidyl-prolyl cis-trans isomerase CWC27 homolog OS=Homo sapiens GN=CWC27 PE=1 SV=1	NA	NA
HORVU.Clipper.r1.2HG031280	NA	NA	NA
HORVU.Clipper.r1.2HG031290	NA	NA	NA
HORVU.Clipper.r1.2HG031300	NA	NA	NA
HORVU.Clipper.r1.2HG031310	sp|Q7XLX6|S1FA2_ORYSJ DNA-binding protein S1FA2 OS=Oryza sativa subsp. japonica GN=S1FA2 PE=3 SV=2	NA	NA
HORVU.Clipper.r1.2HG031320	sp|Q9LJF8|FBL47_ARATH F-box/LRR-repeat protein At3g26922 OS=Arabidopsis thaliana GN=At3g26922 PE=2 SV=2	NA	NA
HORVU.Clipper.r1.2HG031340	NA	NA	NA
HORVU.Clipper.r1.2HG031350	sp|Q08047|GLGB_MAIZE 1,4-alpha-glucan-branching enzyme 2, chloroplastic/amyloplastic OS=Zea mays GN=SBE1 PE=1 SV=1	NA	NA
HORVU.Clipper.r1.2HG031360	NA	NA	NA
HORVU.Clipper.r1.2HG031370	NA	NA	NA
HORVU.Clipper.r1.2HG031410	sp|Q9FT52|ATP5H_ARATH ATP synthase subunit d, mitochondrial OS=Arabidopsis thaliana GN=At3g52300 PE=1 SV=3	NA	NA
HORVU.Clipper.r1.2HG031480	NA	NA	NA
HORVU.Clipper.r1.2HG031500	sp|Q8S340|PPA22_ARATH Purple acid phosphatase 22 OS=Arabidopsis thaliana GN=PAP22 PE=2 SV=1	NA	NA
HORVU.Clipper.r1.2HG031510	sp|Q56WL5|ZPR4_ARATH Protein LITTLE ZIPPER 4 OS=Arabidopsis thaliana GN=ZPR4 PE=1 SV=1	NA	NA
HORVU.Clipper.r1.2HG031520	NA	NA	NA
HORVU.Clipper.r1.2HG031570	sp|O82533|FTZ21_ARATH Cell division protein FtsZ homolog 2-1, chloroplastic OS=Arabidopsis thaliana GN=FTSZ2-1 PE=1 SV=2	NA	NA
HORVU.Clipper.r1.2HG031580	NA	NA	NA
HORVU.Clipper.r1.2HG031640	NA	NA	NA
HORVU.Clipper.r1.2HG031690	sp|P19951|RS142_MAIZE 40S ribosomal protein S14 OS=Zea mays PE=3 SV=1	NA	NA
HORVU.Clipper.r1.2HG031710	sp|P93401|NU2M_OENBE NADH-ubiquinone oxidoreductase chain 2 OS=Oenothera berteroana GN=ND2 PE=2 SV=2	NA	NA
HORVU.Clipper.r1.2HG031720	NA	NA	NA
HORVU.Clipper.r1.2HG031730	NA	NA	NA
HORVU.Clipper.r1.2HG031750	sp|P26303|NU3C_WHEAT NAD(P)H-quinone oxidoreductase subunit 3, chloroplastic OS=Triticum aestivum GN=ndhC PE=3 SV=1	NA	NA
HORVU.Clipper.r1.2HG031760	NA	NA	NA
HORVU.Clipper.r1.2HG031770	sp|Q6Z2X3|MOC2B_ORYSJ Molybdopterin synthase catalytic subunit OS=Oryza sativa subsp. japonica GN=MOCS2 PE=2 SV=1	NA	NA
HORVU.Clipper.r1.2HG031780	sp|Q0PGJ6|AKRC9_ARATH Aldo-keto reductase family 4 member C9 OS=Arabidopsis thaliana GN=AKR4C9 PE=1 SV=1	NA	NA
HORVU.Clipper.r1.2HG031790	sp|Q3U2S4|OTUD5_MOUSE OTU domain-containing protein 5 OS=Mus musculus GN=Otud5 PE=1 SV=2	NA	NA
HORVU.Clipper.r1.2HG031830	sp|Q949Q5|PSAO_ARATH Photosystem I subunit O OS=Arabidopsis thaliana GN=PSAO PE=1 SV=1	NA	NA
HORVU.Clipper.r1.2HG031850	NA	NA	NA
HORVU.Clipper.r1.2HG031860	NA	NA	NA
HORVU.Clipper.r1.2HG031920	NA	NA	NA
HORVU.Clipper.r1.2HG031930	NA	NA	NA
HORVU.Clipper.r1.2HG031940	sp|Q8L3X8|SRC30_ARATH Serine/arginine-rich SC35-like splicing factor SCL30 OS=Arabidopsis thaliana GN=SCL30 PE=1 SV=1	NA	NA
HORVU.Clipper.r1.2HG031950	sp|Q9SJZ6|MED18_ARATH Mediator of RNA polymerase II transcription subunit 18 OS=Arabidopsis thaliana GN=MED18 PE=1 SV=1	NA	NA
HORVU.Clipper.r1.2HG031960	NA	NA	NA
HORVU.Clipper.r1.2HG031970	NA	NA	NA
HORVU.Clipper.r1.2HG031980	NA	NA	NA
HORVU.Clipper.r1.2HG031990	NA	NA	NA
HORVU.Clipper.r1.2HG032010	NA	NA	NA
HORVU.Clipper.r1.2HG032030	NA	NA	NA
HORVU.Clipper.r1.2HG032040	sp|Q9FNY0|E2FA_ARATH Transcription factor E2FA OS=Arabidopsis thaliana GN=E2FA PE=1 SV=1	NA	NA
HORVU.Clipper.r1.2HG032140	sp|Q84TG3|PUB23_ARATH E3 ubiquitin-protein ligase PUB23 OS=Arabidopsis thaliana GN=PUB23 PE=1 SV=1	NA	NA
HORVU.Clipper.r1.2HG032150	NA	NA	NA
HORVU.Clipper.r1.2HG032160	NA	NA	NA
HORVU.Clipper.r1.2HG032170	sp|Q9XSC3|WDR44_BOVIN WD repeat-containing protein 44 OS=Bos taurus GN=WDR44 PE=1 SV=1	NA	NA
HORVU.Clipper.r1.2HG032210	sp|Q9FLF4|PUB27_ARATH U-box domain-containing protein 27 OS=Arabidopsis thaliana GN=PUB27 PE=2 SV=1	NA	NA
HORVU.Clipper.r1.2HG032220	sp|Q9FF81|VPS36_ARATH Vacuolar protein sorting-associated protein 36 OS=Arabidopsis thaliana GN=VPS36 PE=1 SV=1	NA	NA
HORVU.Clipper.r1.2HG032260	sp|F4HVM3|WTR10_ARATH WAT1-related protein At1g68170 OS=Arabidopsis thaliana GN=At1g68170 PE=3 SV=1	NA	NA
HORVU.Clipper.r1.2HG032270	NA	NA	NA
HORVU.Clipper.r1.2HG032280	sp|Q5M755|PAP7_ARATH Probable plastid-lipid-associated protein 7, chloroplastic OS=Arabidopsis thaliana GN=PAP7 PE=2 SV=1	NA	NA
HORVU.Clipper.r1.2HG032310	sp|Q0IIH8|F188A_BOVIN Ubiquitin carboxyl-terminal hydrolase FAM188A OS=Bos taurus GN=FAM188A PE=2 SV=1	NA	NA
HORVU.Clipper.r1.2HG032320	sp|Q9LHN9|IQM2_ARATH IQ domain-containing protein IQM2 OS=Arabidopsis thaliana GN=IQM2 PE=2 SV=1	NA	NA
HORVU.Clipper.r1.2HG032330	sp|Q9LHN9|IQM2_ARATH IQ domain-containing protein IQM2 OS=Arabidopsis thaliana GN=IQM2 PE=2 SV=1	NA	NA
HORVU.Clipper.r1.2HG032340	sp|O64477|Y2913_ARATH G-type lectin S-receptor-like serine/threonine-protein kinase At2g19130 OS=Arabidopsis thaliana GN=At2g19130 PE=2 SV=1	NA	NA
HORVU.Clipper.r1.2HG032360	sp|Q8LG89|BABL_ARATH Basic blue protein OS=Arabidopsis thaliana GN=ARPN PE=2 SV=2	NA	NA
HORVU.Clipper.r1.2HG032380	sp|Q0PGJ6|AKRC9_ARATH Aldo-keto reductase family 4 member C9 OS=Arabidopsis thaliana GN=AKR4C9 PE=1 SV=1	NA	NA
HORVU.Clipper.r1.2HG032400	NA	NA	NA
HORVU.Clipper.r1.2HG032410	sp|A1TFU9|HPXO_MYCVP FAD-dependent urate hydroxylase OS=Mycobacterium vanbaalenii (strain DSM 7251 / PYR-1) GN=hpxO PE=1 SV=1	NA	NA
HORVU.Clipper.r1.2HG032420	sp|Q9FJZ9|PER72_ARATH Peroxidase 72 OS=Arabidopsis thaliana GN=PER72 PE=1 SV=1	NA	NA
HORVU.Clipper.r1.2HG032440	NA	NA	NA
HORVU.Clipper.r1.2HG032500	NA	NA	NA
HORVU.Clipper.r1.2HG032510	NA	NA	NA
HORVU.Clipper.r1.2HG032530	NA	NA	NA
HORVU.Clipper.r1.2HG032540	sp|P12363|PSBH_HORVU Photosystem II reaction center protein H OS=Hordeum vulgare GN=psbH PE=1 SV=2	NA	NA
HORVU.Clipper.r1.2HG032550	sp|Q84WW6|ASHH1_ARATH Histone-lysine N-methyltransferase ASHH1 OS=Arabidopsis thaliana GN=ASHH1 PE=1 SV=1	NA	NA
HORVU.Clipper.r1.2HG032560	sp|Q9FPS0|UBP27_ARATH Ubiquitin carboxyl-terminal hydrolase 27 OS=Arabidopsis thaliana GN=UBP27 PE=2 SV=1	NA	NA
HORVU.Clipper.r1.2HG032620	sp|Q9SAG4|FB93_ARATH F-box protein At1g80960 OS=Arabidopsis thaliana GN=At1g80960 PE=2 SV=3	NA	NA
HORVU.Clipper.r1.2HG032630	NA	NA	NA
HORVU.Clipper.r1.2HG032640	sp|P0DKK8|RS10A_ORYSJ 40S ribosomal protein S10-1 OS=Oryza sativa subsp. japonica GN=RPS10-1 PE=2 SV=1	NA	NA
HORVU.Clipper.r1.2HG032670	sp|Q9FX99|Y1497_ARATH Probable receptor-like protein kinase At1g49730 OS=Arabidopsis thaliana GN=At1g49730 PE=2 SV=1	NA	NA
HORVU.Clipper.r1.2HG032690	sp|O65351|SBT17_ARATH Subtilisin-like protease SBT1.7 OS=Arabidopsis thaliana GN=SBT1.7 PE=1 SV=1	NA	NA
HORVU.Clipper.r1.2HG032730	NA	NA	NA
HORVU.Clipper.r1.2HG032790	sp|Q9FUZ7|SCR_MAIZE Protein SCARECROW OS=Zea mays GN=SCR PE=2 SV=1	NA	NA
HORVU.Clipper.r1.2HG032800	sp|F4I9Q5|DEXH7_ARATH DExH-box ATP-dependent RNA helicase DExH7, chloroplastic OS=Arabidopsis thaliana GN=At1g58060 PE=2 SV=1	NA	NA
HORVU.Clipper.r1.2HG032810	NA	NA	NA
HORVU.Clipper.r1.2HG032820	NA	NA	NA
HORVU.Clipper.r1.2HG032830	sp|Q9ZVJ5|SGGP_ARATH Haloacid dehalogenase-like hydrolase domain-containing protein Sgpp OS=Arabidopsis thaliana GN=SGPP PE=1 SV=2	NA	NA
HORVU.Clipper.r1.2HG032840	sp|Q9LW32|PP258_ARATH Pentatricopeptide repeat-containing protein At3g26782, mitochondrial OS=Arabidopsis thaliana GN=PCMP-H34 PE=2 SV=1	NA	NA
HORVU.Clipper.r1.2HG032860	sp|Q69T31|CINV1_ORYSJ Cytosolic invertase 1 OS=Oryza sativa subsp. japonica GN=CINV1 PE=1 SV=1	NA	NA
HORVU.Clipper.r1.2HG032930	NA	NA	NA
HORVU.Clipper.r1.2HG033030	sp|Q7X7N3|ZHD8_ORYSJ Zinc-finger homeodomain protein 8 OS=Oryza sativa subsp. japonica GN=ZHD8 PE=3 SV=1	NA	NA
HORVU.Clipper.r1.2HG033080	sp|Q9ZU50|BAT1_ARATH Amino-acid permease BAT1 OS=Arabidopsis thaliana GN=BAT1 PE=2 SV=2	NA	NA
HORVU.Clipper.r1.2HG033090	NA	NA	NA
HORVU.Clipper.r1.2HG033120	NA	NA	NA
HORVU.Clipper.r1.2HG033140	NA	NA	NA
HORVU.Clipper.r1.2HG033170	sp|Q67WM9|OS9_ORYSJ Protein OS-9 homolog OS=Oryza sativa subsp. japonica GN=OS9 PE=2 SV=1	NA	NA
HORVU.Clipper.r1.2HG033180	NA	NA	NA
HORVU.Clipper.r1.2HG033210	NA	NA	NA
HORVU.Clipper.r1.2HG033280	NA	NA	NA
HORVU.Clipper.r1.2HG033360	NA	NA	NA
HORVU.Clipper.r1.2HG033370	NA	NA	NA
HORVU.Clipper.r1.2HG033410	NA	NA	NA
HORVU.Clipper.r1.2HG033420	sp|Q568R1|NSRP1_DANRE Nuclear speckle splicing regulatory protein 1 OS=Danio rerio GN=nsrp1 PE=1 SV=2	NA	NA
HORVU.Clipper.r1.2HG033430	NA	NA	NA
HORVU.Clipper.r1.2HG033440	sp|Q9FVW4|RENT3_ARATH Regulator of nonsense transcripts UPF3 OS=Arabidopsis thaliana GN=UPF3 PE=1 SV=1	NA	NA
HORVU.Clipper.r1.2HG033450	sp|Q9C8V2|IAN7_ARATH Immune-associated nucleotide-binding protein 7 OS=Arabidopsis thaliana GN=IAN7 PE=2 SV=1	NA	NA
HORVU.Clipper.r1.2HG033460	NA	NA	NA
HORVU.Clipper.r1.2HG033500	sp|Q54RJ1|CNRB_DICDI CLPTM1-like membrane protein cnrB OS=Dictyostelium discoideum GN=cnrB PE=3 SV=1	NA	NA
HORVU.Clipper.r1.2HG033510	sp|Q0JCZ4|ARFI_ORYSJ Auxin response factor 9 OS=Oryza sativa subsp. japonica GN=ARF9 PE=2 SV=1	NA	NA
HORVU.Clipper.r1.2HG033550	NA	NA	NA
HORVU.Clipper.r1.2HG033560	sp|Q2HWG4|ORR1_ORYSJ Two-component response regulator ORR1 OS=Oryza sativa subsp. japonica GN=RR1 PE=2 SV=1	NA	NA
HORVU.Clipper.r1.2HG033570	sp|Q38861|XPB1_ARATH DNA repair helicase XPB1 OS=Arabidopsis thaliana GN=XPB1 PE=2 SV=3	NA	NA
HORVU.Clipper.r1.2HG033590	sp|Q9SY66|FRS11_ARATH Protein FAR1-RELATED SEQUENCE 11 OS=Arabidopsis thaliana GN=FRS11 PE=2 SV=1	NA	NA
HORVU.Clipper.r1.2HG033610	sp|Q7XTH4|GUN11_ORYSJ Endoglucanase 11 OS=Oryza sativa subsp. japonica GN=GLU4 PE=2 SV=3	NA	NA
HORVU.Clipper.r1.2HG033670	NA	NA	NA
HORVU.Clipper.r1.2HG033680	sp|P16976|YPTM1_MAIZE GTP-binding protein YPTM1 OS=Zea mays GN=YPTM1 PE=2 SV=2	NA	NA
HORVU.Clipper.r1.2HG033690	sp|Q0J8G8|MAD26_ORYSJ MADS-box transcription factor 26 OS=Oryza sativa subsp. japonica GN=MADS26 PE=2 SV=1	NA	NA
HORVU.Clipper.r1.2HG033700	sp|B9FSC8|OPR11_ORYSJ Putative 12-oxophytodienoate reductase 11 OS=Oryza sativa subsp. japonica GN=OPR11 PE=2 SV=1	NA	NA
HORVU.Clipper.r1.2HG033710	sp|B9FFD2|OPR12_ORYSJ Putative 12-oxophytodienoate reductase 12 OS=Oryza sativa subsp. japonica GN=OPR12 PE=2 SV=2	NA	NA
HORVU.Clipper.r1.2HG033750	sp|Q9LIE5|FHY3_ARATH Protein FAR-RED ELONGATED HYPOCOTYL 3 OS=Arabidopsis thaliana GN=FHY3 PE=1 SV=1	NA	NA
HORVU.Clipper.r1.2HG033760	NA	NA	NA
HORVU.Clipper.r1.2HG033770	NA	NA	NA
HORVU.Clipper.r1.2HG033780	NA	NA	NA
HORVU.Clipper.r1.2HG033790	NA	NA	NA
HORVU.Clipper.r1.2HG033800	sp|Q9ZQ19|RFA2A_ARATH Replication protein A 32 kDa subunit A OS=Arabidopsis thaliana GN=RPA2A PE=1 SV=2	NA	NA
HORVU.Clipper.r1.2HG033810	NA	NA	NA
HORVU.Clipper.r1.2HG033820	NA	NA	NA
HORVU.Clipper.r1.2HG033830	sp|Q42602|C89A2_ARATH Cytochrome P450 89A2 OS=Arabidopsis thaliana GN=CYP89A2 PE=2 SV=2	NA	NA
HORVU.Clipper.r1.2HG033840	sp|Q9C667|CPNB4_ARATH Chaperonin 60 subunit beta 4, chloroplastic OS=Arabidopsis thaliana GN=CPN60B4 PE=1 SV=1	NA	NA
HORVU.Clipper.r1.2HG033870	NA	NA	NA
HORVU.Clipper.r1.2HG033880	NA	NA	NA
HORVU.Clipper.r1.2HG033900	sp|Q39261|ZFP2_ARATH Zinc finger protein 2 OS=Arabidopsis thaliana GN=ZFP2 PE=2 SV=1	NA	NA
HORVU.Clipper.r1.2HG033910	sp|Q9LP45|PSD11_ARATH 26S proteasome non-ATPase regulatory subunit 11 homolog OS=Arabidopsis thaliana GN=RPN6 PE=1 SV=1	NA	NA
HORVU.Clipper.r1.2HG033920	NA	NA	NA
HORVU.Clipper.r1.2HG033930	NA	NA	NA
HORVU.Clipper.r1.2HG033940	sp|Q43216|H2B5_WHEAT Histone H2B.5 OS=Triticum aestivum PE=1 SV=3	NA	NA
HORVU.Clipper.r1.2HG033950	sp|Q3KTM0|FRO7_ARATH Ferric reduction oxidase 7, chloroplastic OS=Arabidopsis thaliana GN=FRO7 PE=2 SV=1	NA	NA
HORVU.Clipper.r1.2HG033960	sp|Q7XUW3|ALFL4_ORYSJ PHD finger protein ALFIN-LIKE 4 OS=Oryza sativa subsp. japonica GN=Os04g0444900 PE=2 SV=2	NA	NA
HORVU.Clipper.r1.2HG033970	sp|Q7XUW4|KOR2_ORYSJ Potassium channel KOR2 OS=Oryza sativa subsp. japonica GN=Os04g0445000 PE=2 SV=2	NA	NA
HORVU.Clipper.r1.2HG034000	NA	NA	NA
HORVU.Clipper.r1.2HG034020	NA	NA	NA
HORVU.Clipper.r1.2HG034030	NA	NA	NA
HORVU.Clipper.r1.2HG034060	NA	NA	NA
HORVU.Clipper.r1.2HG034170	NA	NA	NA
HORVU.Clipper.r1.2HG034180	sp|Q93ZG9|FKB53_ARATH Peptidyl-prolyl cis-trans isomerase FKBP53 OS=Arabidopsis thaliana GN=FKBP53 PE=1 SV=1	NA	NA
HORVU.Clipper.r1.2HG034190	NA	NA	NA
HORVU.Clipper.r1.2HG034290	NA	NA	NA
HORVU.Clipper.r1.2HG034300	NA	NA	NA
HORVU.Clipper.r1.2HG034310	NA	NA	NA
HORVU.Clipper.r1.2HG034390	sp|Q8GUM4|Y3739_ARATH Uncharacterized membrane protein At3g27390 OS=Arabidopsis thaliana GN=At3g27390 PE=1 SV=2	NA	NA
HORVU.Clipper.r1.2HG034400	sp|Q9SX78|CXE2_ARATH Probable carboxylesterase 2 OS=Arabidopsis thaliana GN=CXE2 PE=2 SV=1	NA	NA
HORVU.Clipper.r1.2HG034420	NA	NA	NA
HORVU.Clipper.r1.2HG034490	NA	NA	NA
HORVU.Clipper.r1.2HG034530	NA	NA	NA
HORVU.Clipper.r1.2HG034540	NA	NA	NA
HORVU.Clipper.r1.2HG034550	NA	NA	NA
HORVU.Clipper.r1.2HG034560	sp|Q71H73|H33_VITVI Histone H3.3 OS=Vitis vinifera PE=2 SV=3	NA	NA
HORVU.Clipper.r1.2HG034570	sp|Q71H73|H33_VITVI Histone H3.3 OS=Vitis vinifera PE=2 SV=3	NA	NA
HORVU.Clipper.r1.2HG034580	NA	NA	NA
HORVU.Clipper.r1.2HG034600	NA	NA	NA
HORVU.Clipper.r1.2HG034610	sp|F8WKW1|UGT2_GARJA 7-deoxyloganetin glucosyltransferase OS=Gardenia jasminoides GN=UGT85A24 PE=1 SV=1	NA	NA
HORVU.Clipper.r1.2HG034630	NA	NA	NA
HORVU.Clipper.r1.2HG034640	sp|Q94AX4|DLD_ARATH D-lactate dehydrogenase [cytochrome], mitochondrial OS=Arabidopsis thaliana GN=DLD PE=1 SV=1	NA	NA
HORVU.Clipper.r1.2HG034690	sp|O24454|UBP3_ARATH Ubiquitin carboxyl-terminal hydrolase 3 OS=Arabidopsis thaliana GN=UBP3 PE=1 SV=1	NA	NA
HORVU.Clipper.r1.2HG034700	NA	NA	NA
HORVU.Clipper.r1.2HG034710	sp|Q7FAD5|ZEP1_ORYSJ Synaptonemal complex protein ZEP1 OS=Oryza sativa subsp. japonica GN=ZEP1 PE=1 SV=2	NA	NA
HORVU.Clipper.r1.2HG034720	sp|Q93Y91|STP5_ARATH Sugar transport protein 5 OS=Arabidopsis thaliana GN=STP5 PE=2 SV=1	NA	NA
HORVU.Clipper.r1.2HG035060	sp|P09315|G3PA_MAIZE Glyceraldehyde-3-phosphate dehydrogenase A, chloroplastic OS=Zea mays GN=GAPA PE=2 SV=1	NA	NA
HORVU.Clipper.r1.2HG035070	sp|Q9JIB0|MOG1_MOUSE Ran guanine nucleotide release factor OS=Mus musculus GN=Rangrf PE=1 SV=1	NA	NA
HORVU.Clipper.r1.2HG035080	sp|A2XU85|NRP1_ORYSI NAP1-related protein 1 OS=Oryza sativa subsp. indica GN=H0219H12.3 PE=3 SV=1	NA	NA
HORVU.Clipper.r1.2HG035130	NA	NA	NA
HORVU.Clipper.r1.2HG035140	sp|P47082|AVT1_YEAST Vacuolar amino acid transporter 1 OS=Saccharomyces cerevisiae (strain ATCC 204508 / S288c) GN=AVT1 PE=1 SV=1	NA	NA
HORVU.Clipper.r1.2HG035150	NA	NA	NA
HORVU.Clipper.r1.2HG035160	sp|O27555|ARSA_METTH Putative arsenical pump-driving ATPase OS=Methanothermobacter thermautotrophicus (strain ATCC 29096 / DSM 1053 / JCM 10044 / NBRC 100330 / Delta H) GN=MTH_1511 PE=1 SV=1	NA	NA
HORVU.Clipper.r1.2HG035270	NA	NA	NA
HORVU.Clipper.r1.2HG035350	NA	NA	NA
HORVU.Clipper.r1.2HG035360	sp|Q6MWE5|VIT11_ORYSJ Vacuolar iron transporter 1.1 OS=Oryza sativa subsp. japonica GN=VIT1.1 PE=2 SV=1	NA	NA
HORVU.Clipper.r1.2HG035370	sp|Q7XUS2|ASB1_ORYSJ Anthranilate synthase beta subunit 1, chloroplastic OS=Oryza sativa subsp. japonica GN=ASB1 PE=1 SV=1	NA	NA
HORVU.Clipper.r1.2HG035630	NA	NA	NA
HORVU.Clipper.r1.2HG035640	sp|Q9M895|FTSI3_ARATH Probable inactive ATP-dependent zinc metalloprotease FTSHI 3, chloroplastic OS=Arabidopsis thaliana GN=FTSHI3 PE=1 SV=1	NA	NA
HORVU.Clipper.r1.2HG035650	NA	NA	NA
HORVU.Clipper.r1.2HG035660	sp|Q8GWW7|AGUA_ARATH Agmatine deiminase OS=Arabidopsis thaliana GN=AIH PE=1 SV=2	NA	NA
HORVU.Clipper.r1.2HG035670	NA	NA	NA
HORVU.Clipper.r1.2HG035680	NA	NA	NA
HORVU.Clipper.r1.2HG035690	NA	NA	NA
HORVU.Clipper.r1.2HG035700	NA	NA	NA
HORVU.Clipper.r1.2HG035710	NA	NA	NA
HORVU.Clipper.r1.2HG035950	NA	NA	NA
HORVU.Clipper.r1.2HG035980	sp|O65590|WRK34_ARATH Probable WRKY transcription factor 34 OS=Arabidopsis thaliana GN=WRKY34 PE=2 SV=1	NA	NA
HORVU.Clipper.r1.2HG036010	sp|Q9FJ62|GPDL4_ARATH Glycerophosphodiester phosphodiesterase GDPDL4 OS=Arabidopsis thaliana GN=GDPDL4 PE=1 SV=1	NA	NA
HORVU.Clipper.r1.2HG036050	sp|Q9SHJ5|GPAT1_ARATH Glycerol-3-phosphate acyltransferase 1 OS=Arabidopsis thaliana GN=GPAT1 PE=1 SV=1	NA	NA
HORVU.Clipper.r1.2HG036060	sp|O48533|PYM_ARATH Protein POLYCHOME OS=Arabidopsis thaliana GN=PYM PE=1 SV=1	NA	NA
HORVU.Clipper.r1.2HG036080	NA	NA	NA
HORVU.Clipper.r1.2HG036130	sp|Q9M5J9|PGIP1_ARATH Polygalacturonase inhibitor 1 OS=Arabidopsis thaliana GN=PGIP1 PE=1 SV=1	NA	NA
HORVU.Clipper.r1.2HG036140	sp|Q7XKV4|BGL12_ORYSJ Beta-glucosidase 12 OS=Oryza sativa subsp. japonica GN=BGLU12 PE=1 SV=2	NA	NA
HORVU.Clipper.r1.2HG036170	NA	NA	NA
HORVU.Clipper.r1.2HG036250	sp|Q94C27|FB84_ARATH F-box protein At1g70590 OS=Arabidopsis thaliana GN=At1g70590 PE=2 SV=1	NA	NA
HORVU.Clipper.r1.2HG036260	sp|Q07121|AMO1_ARTS1 Primary amine oxidase OS=Arthrobacter sp. (strain P1) GN=maoI PE=1 SV=1	NA	NA
HORVU.Clipper.r1.2HG036300	sp|Q93ZE9|SFH3_ARATH Phosphatidylinositol/phosphatidylcholine transfer protein SFH3 OS=Arabidopsis thaliana GN=SFH3 PE=2 SV=1	NA	NA
HORVU.Clipper.r1.2HG036330	sp|Q9SB64|NBR1_ARATH Protein NBR1 homolog OS=Arabidopsis thaliana GN=NBR1 PE=1 SV=1	NA	NA
HORVU.Clipper.r1.2HG036380	sp|O49459|NAC73_ARATH NAC domain-containing protein 73 OS=Arabidopsis thaliana GN=NAC073 PE=2 SV=1	NA	NA
HORVU.Clipper.r1.2HG036400	sp|Q6NQK2|NAC8_ARATH NAC domain-containing protein 8 OS=Arabidopsis thaliana GN=NAC008 PE=2 SV=1	NA	NA
HORVU.Clipper.r1.2HG036420	NA	NA	NA
HORVU.Clipper.r1.2HG036490	sp|Q9AUJ7|IF4B1_WHEAT Eukaryotic translation initiation factor 4B1 OS=Triticum aestivum GN=EIF4B PE=1 SV=1	NA	NA
HORVU.Clipper.r1.2HG036970	NA	NA	NA
HORVU.Clipper.r1.2HG036980	sp|P14381|YTX2_XENLA Transposon TX1 uncharacterized 149 kDa protein OS=Xenopus laevis PE=3 SV=1	NA	NA
HORVU.Clipper.r1.2HG036990	sp|Q8L9C4|KCR1_ARATH Very-long-chain 3-oxoacyl-CoA reductase 1 OS=Arabidopsis thaliana GN=KCR1 PE=1 SV=1	NA	NA
HORVU.Clipper.r1.2HG037000	sp|Q921I2|KLDC4_MOUSE Kelch domain-containing protein 4 OS=Mus musculus GN=Klhdc4 PE=2 SV=2	NA	NA
HORVU.Clipper.r1.2HG037010	NA	NA	NA
HORVU.Clipper.r1.2HG037090	sp|P37830|G6PD_SOLTU Glucose-6-phosphate 1-dehydrogenase, cytoplasmic isoform OS=Solanum tuberosum GN=G6PDH PE=2 SV=1	NA	NA
HORVU.Clipper.r1.2HG037240	sp|O81098|RPB5A_ARATH DNA-directed RNA polymerases II and IV subunit 5A OS=Arabidopsis thaliana GN=NRPB5A PE=1 SV=1	NA	NA
HORVU.Clipper.r1.2HG037250	sp|O81098|RPB5A_ARATH DNA-directed RNA polymerases II and IV subunit 5A OS=Arabidopsis thaliana GN=NRPB5A PE=1 SV=1	NA	NA
HORVU.Clipper.r1.2HG037260	sp|O81098|RPB5A_ARATH DNA-directed RNA polymerases II and IV subunit 5A OS=Arabidopsis thaliana GN=NRPB5A PE=1 SV=1	NA	NA
HORVU.Clipper.r1.2HG037270	sp|Q5QLR2|GRXS5_ORYSJ Monothiol glutaredoxin-S5 OS=Oryza sativa subsp. japonica GN=GRXS5 PE=2 SV=1	NA	NA
HORVU.Clipper.r1.2HG037280	NA	NA	NA
HORVU.Clipper.r1.2HG037290	NA	NA	NA
HORVU.Clipper.r1.2HG037300	NA	NA	NA
HORVU.Clipper.r1.2HG037310	sp|Q9SZL7|FRS9_ARATH Protein FAR1-RELATED SEQUENCE 9 OS=Arabidopsis thaliana GN=FRS9 PE=2 SV=2	NA	NA
HORVU.Clipper.r1.2HG037320	sp|A2XUW1|CDKG2_ORYSI Cyclin-dependent kinase G-2 OS=Oryza sativa subsp. indica GN=CDKG-2 PE=3 SV=1	NA	NA
HORVU.Clipper.r1.2HG037330	NA	NA	NA
HORVU.Clipper.r1.2HG037340	NA	NA	NA
HORVU.Clipper.r1.2HG037420	sp|P41101|RL27_SOLTU 60S ribosomal protein L27 OS=Solanum tuberosum GN=RPL27 PE=2 SV=1	NA	NA
HORVU.Clipper.r1.2HG037470	NA	NA	NA
HORVU.Clipper.r1.2HG037520	NA	NA	NA
HORVU.Clipper.r1.2HG037530	NA	NA	NA
HORVU.Clipper.r1.2HG037540	sp|B9DFG5|PTI13_ARATH PTI1-like tyrosine-protein kinase 3 OS=Arabidopsis thaliana GN=PTI13 PE=1 SV=1	NA	NA
HORVU.Clipper.r1.2HG037550	sp|Q7X7C4|CSTR4_ORYSJ CMP-sialic acid transporter 4 OS=Oryza sativa subsp. japonica GN=CSTLP4 PE=3 SV=2	NA	NA
HORVU.Clipper.r1.2HG037800	NA	NA	NA
HORVU.Clipper.r1.2HG037810	sp|Q9M9E8|FB92_ARATH F-box protein At1g78280 OS=Arabidopsis thaliana GN=At1g78280 PE=2 SV=3	NA	NA
HORVU.Clipper.r1.2HG037820	NA	NA	NA
HORVU.Clipper.r1.2HG037830	sp|Q680K2|GPPL1_ARATH Haloacid dehalogenase-like hydrolase domain-containing protein At4g39970 OS=Arabidopsis thaliana GN=At4g39970 PE=2 SV=1	NA	NA
HORVU.Clipper.r1.2HG037870	NA	NA	NA
HORVU.Clipper.r1.2HG037880	sp|Q9SB36|PP337_ARATH Pentatricopeptide repeat-containing protein At4g25270, chloroplastic OS=Arabidopsis thaliana GN=PCMP-E53 PE=3 SV=1	NA	NA
HORVU.Clipper.r1.2HG037890	NA	NA	NA
HORVU.Clipper.r1.2HG037900	NA	NA	NA
HORVU.Clipper.r1.2HG041270	sp|Q84LM2|VPE1_ORYSJ Vacuolar-processing enzyme beta-isozyme 1 OS=Oryza sativa subsp. japonica GN=VPE1 PE=1 SV=1	NA	NA
HORVU.Clipper.r1.2HG041280	sp|F8RP11|HSOP_WHEAT Hsp70-Hsp90 organizing protein OS=Triticum aestivum GN=HOP PE=1 SV=1	NA	NA
HORVU.Clipper.r1.2HG041290	sp|I1K0K6|EFGC2_SOYBN Elongation factor G-2, chloroplastic OS=Glycine max GN=fusA2 PE=3 SV=1	NA	NA
HORVU.Clipper.r1.2HG041300	sp|B7F138|VITH2_ORYSJ Vacuolar iron transporter homolog 2 OS=Oryza sativa subsp. japonica GN=Os04g0538400 PE=2 SV=1	NA	NA
HORVU.Clipper.r1.2HG041440	sp|Q8VWF1|SH3P2_ARATH SH3 domain-containing protein 2 OS=Arabidopsis thaliana GN=SH3P2 PE=1 SV=1	NA	NA
HORVU.Clipper.r1.2HG041450	NA	NA	NA
HORVU.Clipper.r1.2HG041480	sp|Q7XR91|COBL7_ORYSJ COBRA-like protein 7 OS=Oryza sativa subsp. japonica GN=BC1LP1 PE=3 SV=2	NA	NA
HORVU.Clipper.r1.2HG042330	sp|Q7XQ83|SP1L4_ORYSJ Protein SPIRAL1-like 4 OS=Oryza sativa subsp. japonica GN=Os04g0578300 PE=3 SV=1	NA	NA
HORVU.Clipper.r1.2HG042340	NA	NA	NA
HORVU.Clipper.r1.2HG042350	sp|P31531|1A1C_SOYBN 1-aminocyclopropane-1-carboxylate synthase OS=Glycine max GN=ACS1 PE=2 SV=1	NA	NA
HORVU.Clipper.r1.2HG042360	sp|Q8LPG1|FAX4_ARATH Protein FATTY ACID EXPORT 4, chloroplastic OS=Arabidopsis thaliana GN=FAX4 PE=2 SV=1	NA	NA
HORVU.Clipper.r1.2HG042370	sp|Q8VZN1|OFP5_ARATH Transcription repressor OFP5 OS=Arabidopsis thaliana GN=OFP5 PE=1 SV=1	NA	NA
HORVU.Clipper.r1.2HG042380	sp|P37545|YABD_BACSU Uncharacterized metal-dependent hydrolase YabD OS=Bacillus subtilis (strain 168) GN=yabD PE=3 SV=1	NA	NA
HORVU.Clipper.r1.2HG042390	NA	NA	NA
HORVU.Clipper.r1.2HG042400	sp|Q9FJ25|GDL81_ARATH GDSL esterase/lipase At5g41890 OS=Arabidopsis thaliana GN=At5g41890 PE=3 SV=1	NA	NA
HORVU.Clipper.r1.2HG042410	sp|Q8GYY5|RGAP3_ARATH Rho GTPase-activating protein 3 OS=Arabidopsis thaliana GN=ROPGAP3 PE=2 SV=1	NA	NA
HORVU.Clipper.r1.2HG042420	NA	NA	NA
HORVU.Clipper.r1.2HG042430	NA	NA	NA
HORVU.Clipper.r1.2HG042440	sp|P70362|UFD1_MOUSE Ubiquitin fusion degradation protein 1 homolog OS=Mus musculus GN=Ufd1l PE=1 SV=2	NA	NA
HORVU.Clipper.r1.2HG042470	sp|A2XWN6|POED1_ORYSI Polyprenol reductase 1 OS=Oryza sativa subsp. indica GN=OsI_17065 PE=3 SV=1	NA	NA
HORVU.Clipper.r1.2HG042620	sp|Q9FLI4|SBT13_ARATH Subtilisin-like protease SBT1.3 OS=Arabidopsis thaliana GN=SBT1.3 PE=2 SV=1	NA	NA
HORVU.Clipper.r1.2HG042630	sp|Q7XTY9|CCS_ORYSJ Copper chaperone for superoxide dismutase, chloroplastic OS=Oryza sativa subsp. japonica GN=CCS PE=2 SV=1	NA	NA
HORVU.Clipper.r1.2HG042640	sp|Q9S746|HTH_ARATH Protein HOTHEAD OS=Arabidopsis thaliana GN=HTH PE=1 SV=1	NA	NA
HORVU.Clipper.r1.2HG042650	sp|B8AT51|SPXM2_ORYSI SPX domain-containing membrane protein OsI_17046 OS=Oryza sativa subsp. indica GN=OsI_17046 PE=3 SV=1	NA	NA
HORVU.Clipper.r1.2HG042690	sp|Q8H273|DRE1E_ORYSJ Dehydration-responsive element-binding protein 1E OS=Oryza sativa subsp. japonica GN=DREB1E PE=2 SV=1	NA	NA
HORVU.Clipper.r1.2HG042760	sp|Q8L649|BB_ARATH E3 ubiquitin ligase BIG BROTHER OS=Arabidopsis thaliana GN=BB PE=1 SV=1	NA	NA
HORVU.Clipper.r1.2HG043910	sp|Q75WV3|TPP1_ORYSJ Probable trehalose-phosphate phosphatase 1 OS=Oryza sativa subsp. japonica GN=TPP1 PE=1 SV=1	NA	NA
HORVU.Clipper.r1.2HG043920	sp|Q8VZP6|GUX8_ARATH Putative glucuronosyltransferase PGSIP8 OS=Arabidopsis thaliana GN=PGSIP8 PE=2 SV=1	NA	NA
HORVU.Clipper.r1.2HG043980	sp|Q8LPF3|PME68_ARATH Probable pectinesterase 68 OS=Arabidopsis thaliana GN=PME68 PE=2 SV=1	NA	NA
HORVU.Clipper.r1.2HG043990	sp|Q94EI3|PE192_ARATH Peroxisome biogenesis protein 19-2 OS=Arabidopsis thaliana GN=PEX19-2 PE=1 SV=1	NA	NA
HORVU.Clipper.r1.2HG044000	sp|Q8W583|ALT3_ARATH Acyl-acyl carrier protein thioesterase ATL3, chloroplastic OS=Arabidopsis thaliana GN=ALT3 PE=2 SV=1	NA	NA
HORVU.Clipper.r1.2HG051460	NA	NA	NA
HORVU.Clipper.r1.2HG051470	sp|F4JYJ3|SFH11_ARATH Phosphatidylinositol/phosphatidylcholine transfer protein SFH11 OS=Arabidopsis thaliana GN=SFH11 PE=3 SV=1	NA	NA
HORVU.Clipper.r1.2HG051480	sp|Q9M8J9|BPM2_ARATH BTB/POZ and MATH domain-containing protein 2 OS=Arabidopsis thaliana GN=BPM2 PE=1 SV=1	NA	NA
HORVU.Clipper.r1.2HG051490	sp|Q7XR06|P2C45_ORYSJ Probable protein phosphatase 2C 45 OS=Oryza sativa subsp. japonica GN=Os04g0659500 PE=2 SV=2	NA	NA
HORVU.Clipper.r1.2HG056030	sp|Q7XPW7|DRE22_ORYSJ Anamorsin homolog 2 OS=Oryza sativa subsp. japonica GN=Os04g0682050 PE=2 SV=1	NA	NA
HORVU.Clipper.r1.2HG056040	sp|Q9LIH7|ZDHC7_ARATH Protein S-acyltransferase 11 OS=Arabidopsis thaliana GN=PAT11 PE=2 SV=1	NA	NA
HORVU.Clipper.r1.3HG001830	sp|Q5EN53|NRR_ORYSI Protein NEGATIVE REGULATOR OF RESISTANCE OS=Oryza sativa subsp. indica GN=NRR PE=1 SV=1	NA	NA
HORVU.Clipper.r1.3HG003650	NA	NA	NA
HORVU.Clipper.r1.3HG003660	NA	NA	NA
HORVU.Clipper.r1.3HG003670	NA	NA	NA
HORVU.Clipper.r1.3HG003680	NA	NA	NA
HORVU.Clipper.r1.3HG003690	sp|Q9ZT29|SC5D_TOBAC Delta(7)-sterol-C5(6)-desaturase OS=Nicotiana tabacum PE=2 SV=1	NA	NA
HORVU.Clipper.r1.3HG003760	sp|P12810|HS16A_WHEAT 16.9 kDa class I heat shock protein 1 OS=Triticum aestivum GN=hsp16.9A PE=2 SV=1	NA	NA
HORVU.Clipper.r1.3HG003770	sp|Q10JL1|COBL5_ORYSJ COBRA-like protein 5 OS=Oryza sativa subsp. japonica GN=BC1 PE=2 SV=1	NA	NA
HORVU.Clipper.r1.3HG003780	sp|P0C5E2|LRL12_ARATH LEAF RUST 10 DISEASE-RESISTANCE LOCUS RECEPTOR-LIKE PROTEIN KINASE-like 1.2 OS=Arabidopsis thaliana GN=LRK10L-1.2 PE=2 SV=3	NA	NA
HORVU.Clipper.r1.3HG004080	sp|P23993|PSAL_HORVU Photosystem I reaction center subunit XI, chloroplastic OS=Hordeum vulgare GN=PSAL PE=1 SV=1	NA	NA
HORVU.Clipper.r1.3HG004090	NA	NA	NA
HORVU.Clipper.r1.3HG004100	NA	NA	NA
HORVU.Clipper.r1.3HG004310	sp|Q9AWS0|Y1410_ORYSJ AP2/ERF and B3 domain-containing protein Os01g0141000 OS=Oryza sativa subsp. japonica GN=Os01g0141000 PE=2 SV=1	NA	NA
HORVU.Clipper.r1.3HG004320	sp|Q9ZNT0|VPS4_ARATH Protein SUPPRESSOR OF K(+) TRANSPORT GROWTH DEFECT 1 OS=Arabidopsis thaliana GN=SKD1 PE=1 SV=1	NA	NA
HORVU.Clipper.r1.3HG004330	sp|Q9STE7|R13L3_ARATH Putative disease resistance RPP13-like protein 3 OS=Arabidopsis thaliana GN=RPP13L3 PE=3 SV=1	NA	NA
HORVU.Clipper.r1.3HG004340	sp|Q32PX9|LACE1_RAT Lactation elevated protein 1 OS=Rattus norvegicus GN=Lace1 PE=2 SV=1	NA	NA
HORVU.Clipper.r1.3HG004350	NA	NA	NA
HORVU.Clipper.r1.3HG004360	NA	NA	NA
HORVU.Clipper.r1.3HG004370	sp|Q84KJ3|DDB2_ORYSJ DNA damage-binding protein 2 OS=Oryza sativa subsp. japonica GN=DDB2 PE=1 SV=1	NA	NA
HORVU.Clipper.r1.3HG004380	sp|B6IDH3|RUS5_ARATH Protein root UVB sensitive 5 OS=Arabidopsis thaliana GN=RUS5 PE=2 SV=1	NA	NA
HORVU.Clipper.r1.3HG004390	sp|D3UAG7|U88F3_PYRCO UDP-glycosyltransferase 88F3 OS=Pyrus communis GN=UGT88F3 PE=2 SV=1	NA	NA
HORVU.Clipper.r1.3HG004400	NA	NA	NA
HORVU.Clipper.r1.3HG004450	NA	NA	NA
HORVU.Clipper.r1.3HG004460	sp|Q8S4F6|SQD2_ARATH Sulfoquinovosyl transferase SQD2 OS=Arabidopsis thaliana GN=SQD2 PE=1 SV=1	NA	NA
HORVU.Clipper.r1.3HG004470	sp|Q43470|1433B_HORVU 14-3-3-like protein B OS=Hordeum vulgare PE=2 SV=1	NA	NA
HORVU.Clipper.r1.3HG004480	sp|Q7XAK4|GID2_ORYSJ F-box protein GID2 OS=Oryza sativa subsp. japonica GN=GID2 PE=1 SV=1	NA	NA
HORVU.Clipper.r1.3HG004490	sp|Q9SSQ4|FRS6_ARATH Protein FAR1-RELATED SEQUENCE 6 OS=Arabidopsis thaliana GN=FRS6 PE=2 SV=1	NA	NA
HORVU.Clipper.r1.3HG004500	sp|Q9LZI9|GSTFD_ARATH Glutathione S-transferase F13 OS=Arabidopsis thaliana GN=GSTF13 PE=3 SV=1	NA	NA
HORVU.Clipper.r1.3HG004650	NA	NA	NA
HORVU.Clipper.r1.3HG004660	NA	NA	NA
HORVU.Clipper.r1.3HG004670	NA	NA	NA
HORVU.Clipper.r1.3HG004680	sp|Q10KY3|CAMK1_ORYSJ Calcium/calmodulin-dependent serine/threonine-protein kinase 1 OS=Oryza sativa subsp. japonica GN=CAMK1 PE=1 SV=1	NA	NA
HORVU.Clipper.r1.3HG004690	NA	NA	NA
HORVU.Clipper.r1.3HG004700	sp|O81825|DRL28_ARATH Probable disease resistance protein At4g27220 OS=Arabidopsis thaliana GN=At4g27220 PE=2 SV=1	NA	NA
HORVU.Clipper.r1.3HG004710	NA	NA	NA
HORVU.Clipper.r1.3HG004740	NA	NA	NA
HORVU.Clipper.r1.3HG004750	sp|O00370|LORF2_HUMAN LINE-1 retrotransposable element ORF2 protein OS=Homo sapiens PE=1 SV=1	NA	NA
HORVU.Clipper.r1.3HG004760	NA	NA	NA
HORVU.Clipper.r1.3HG004770	sp|Q39160|MYO5_ARATH Myosin-5 OS=Arabidopsis thaliana GN=XI-1 PE=1 SV=1	NA	NA
HORVU.Clipper.r1.3HG004780	sp|Q54MZ4|MCFB_DICDI Mitochondrial substrate carrier family protein B OS=Dictyostelium discoideum GN=mcfB PE=3 SV=1	NA	NA
HORVU.Clipper.r1.3HG004880	sp|Q8W487|YB95_ARATH Uncharacterized protein At2g39795, mitochondrial OS=Arabidopsis thaliana GN=At2g39795 PE=1 SV=1	NA	NA
HORVU.Clipper.r1.3HG004890	sp|Q9M2Y6|Y3972_ARATH Uncharacterized protein At3g49720 OS=Arabidopsis thaliana GN=At3g49720 PE=2 SV=1	NA	NA
HORVU.Clipper.r1.3HG004900	sp|Q9SD62|Y3471_ARATH Putative receptor-like protein kinase At3g47110 OS=Arabidopsis thaliana GN=At3g47110 PE=3 SV=1	NA	NA
HORVU.Clipper.r1.3HG004910	sp|O22160|TL15A_ARATH Thylakoid lumenal 15 kDa protein 1, chloroplastic OS=Arabidopsis thaliana GN=At2g44920 PE=1 SV=2	NA	NA
HORVU.Clipper.r1.3HG005200	NA	NA	NA
HORVU.Clipper.r1.3HG005210	sp|Q8RWZ5|SD25_ARATH G-type lectin S-receptor-like serine/threonine-protein kinase SD2-5 OS=Arabidopsis thaliana GN=SD25 PE=1 SV=1	NA	NA
HORVU.Clipper.r1.3HG005220	sp|Q8RWA2|MED9_ARATH Mediator of RNA polymerase II transcription subunit 9 OS=Arabidopsis thaliana GN=MED9 PE=1 SV=1	NA	NA
HORVU.Clipper.r1.3HG005230	sp|Q08237|REXO4_YEAST RNA exonuclease 4 OS=Saccharomyces cerevisiae (strain ATCC 204508 / S288c) GN=REX4 PE=1 SV=1	NA	NA
HORVU.Clipper.r1.3HG005410	sp|O80933|SCL9_ARATH Scarecrow-like protein 9 OS=Arabidopsis thaliana GN=SCL9 PE=2 SV=1	NA	NA
HORVU.Clipper.r1.3HG005420	sp|Q8LB33|FB330_ARATH F-box protein At3g58530 OS=Arabidopsis thaliana GN=At3g58530 PE=2 SV=1	NA	NA
HORVU.Clipper.r1.3HG005430	sp|Q9ZSD6|ASPG_LUPLU Isoaspartyl peptidase/L-asparaginase OS=Lupinus luteus PE=1 SV=1	NA	NA
HORVU.Clipper.r1.3HG005440	sp|O80933|SCL9_ARATH Scarecrow-like protein 9 OS=Arabidopsis thaliana GN=SCL9 PE=2 SV=1	NA	NA
HORVU.Clipper.r1.3HG005450	NA	NA	NA
HORVU.Clipper.r1.3HG005460	sp|Q7XA40|RGA3_SOLBU Putative disease resistance protein RGA3 OS=Solanum bulbocastanum GN=RGA3 PE=2 SV=2	NA	NA
HORVU.Clipper.r1.3HG005480	NA	NA	NA
HORVU.Clipper.r1.3HG007550	NA	NA	NA
HORVU.Clipper.r1.3HG007560	sp|C0LGR3|Y4265_ARATH Probable LRR receptor-like serine/threonine-protein kinase At4g26540 OS=Arabidopsis thaliana GN=At4g26540 PE=2 SV=1	NA	NA
HORVU.Clipper.r1.3HG007570	NA	NA	NA
HORVU.Clipper.r1.3HG007580	NA	NA	NA
HORVU.Clipper.r1.3HG007590	sp|Q9LQ10|1A110_ARATH Probable aminotransferase ACS10 OS=Arabidopsis thaliana GN=ACS10 PE=1 SV=1	NA	NA
HORVU.Clipper.r1.3HG007600	sp|Q5VQG4|RFS_ORYSJ Galactinol--sucrose galactosyltransferase OS=Oryza sativa subsp. japonica GN=RFS PE=1 SV=1	NA	NA
HORVU.Clipper.r1.3HG007610	NA	NA	NA
HORVU.Clipper.r1.3HG007620	NA	NA	NA
HORVU.Clipper.r1.3HG007630	sp|Q94A02|TAR2_ARATH Tryptophan aminotransferase-related protein 2 OS=Arabidopsis thaliana GN=TAR2 PE=2 SV=1	NA	NA
HORVU.Clipper.r1.3HG007640	sp|Q7XZF5|RST1_ARATH Protein RST1 OS=Arabidopsis thaliana GN=RST1 PE=2 SV=2	NA	NA
HORVU.Clipper.r1.3HG008100	sp|Q9STE7|R13L3_ARATH Putative disease resistance RPP13-like protein 3 OS=Arabidopsis thaliana GN=RPP13L3 PE=3 SV=1	NA	NA
HORVU.Clipper.r1.3HG008110	NA	NA	NA
HORVU.Clipper.r1.3HG008270	sp|Q9M658|MOM1_ARATH Helicase protein MOM1 OS=Arabidopsis thaliana GN=MOM1 PE=1 SV=1	NA	NA
HORVU.Clipper.r1.3HG008280	NA	NA	NA
HORVU.Clipper.r1.3HG008290	sp|A2WL19|DRE2A_ORYSI Dehydration-responsive element-binding protein 2A OS=Oryza sativa subsp. indica GN=DREB2A PE=3 SV=2	NA	NA
HORVU.Clipper.r1.3HG008300	sp|Q7Y1C4|BRC2B_ARATH Protein BREAST CANCER SUSCEPTIBILITY 2 homolog B OS=Arabidopsis thaliana GN=BRCA2B PE=1 SV=1	NA	NA
HORVU.Clipper.r1.3HG016160	NA	NA	NA
HORVU.Clipper.r1.3HG016170	NA	NA	NA
HORVU.Clipper.r1.3HG017720	NA	NA	NA
HORVU.Clipper.r1.3HG017730	sp|P52863|RL18_VIBPR 50S ribosomal protein L18 OS=Vibrio proteolyticus GN=rplR PE=3 SV=1	NA	NA
HORVU.Clipper.r1.3HG017740	sp|Q39190|PRL2_ARATH Protein pleiotropic regulator PRL2 OS=Arabidopsis thaliana GN=PRL2 PE=2 SV=2	NA	NA
HORVU.Clipper.r1.3HG023990	NA	NA	NA
HORVU.Clipper.r1.3HG024000	sp|Q9FM64|PP431_ARATH Pentatricopeptide repeat-containing protein At5g55740, chloroplastic OS=Arabidopsis thaliana GN=CRR21 PE=2 SV=1	NA	NA
HORVU.Clipper.r1.3HG033730	sp|Q9M817|PTR6_ARATH Protein NRT1/ PTR FAMILY 1.2 OS=Arabidopsis thaliana GN=NPF1.2 PE=1 SV=1	NA	NA
HORVU.Clipper.r1.3HG033740	NA	NA	NA
HORVU.Clipper.r1.3HG033750	NA	NA	NA
HORVU.Clipper.r1.3HG033760	NA	NA	NA
HORVU.Clipper.r1.3HG033770	sp|F4JKH6|TSS_ARATH Protein TSS OS=Arabidopsis thaliana GN=TSS PE=1 SV=1	NA	NA
HORVU.Clipper.r1.3HG033780	sp|F4JKH6|TSS_ARATH Protein TSS OS=Arabidopsis thaliana GN=TSS PE=1 SV=1	NA	NA
HORVU.Clipper.r1.3HG033790	NA	NA	NA
HORVU.Clipper.r1.3HG033800	sp|Q9LZA6|SDP1_ARATH Triacylglycerol lipase SDP1 OS=Arabidopsis thaliana GN=SDP1 PE=1 SV=1	NA	NA
HORVU.Clipper.r1.3HG033810	NA	NA	NA
HORVU.Clipper.r1.3HG033880	sp|Q8H8T0|RGP1_ORYSJ UDP-arabinopyranose mutase 1 OS=Oryza sativa subsp. japonica GN=UAM1 PE=1 SV=1	NA	NA
HORVU.Clipper.r1.3HG033890	NA	NA	NA
HORVU.Clipper.r1.3HG033900	sp|Q96MD7|CI085_HUMAN Uncharacterized protein C9orf85 OS=Homo sapiens GN=C9orf85 PE=1 SV=1	NA	NA
HORVU.Clipper.r1.3HG033910	sp|Q9FZ81|RBL12_ARATH RHOMBOID-like protein 12, mitochondrial OS=Arabidopsis thaliana GN=RBL12 PE=2 SV=1	NA	NA
HORVU.Clipper.r1.3HG033920	sp|Q9FME3|TCP5_ARATH Transcription factor TCP5 OS=Arabidopsis thaliana GN=TCP5 PE=1 SV=1	NA	NA
HORVU.Clipper.r1.3HG033930	NA	NA	NA
HORVU.Clipper.r1.3HG033940	NA	NA	NA
HORVU.Clipper.r1.3HG033960	sp|Q9SD81|GDPD6_ARATH Glycerophosphodiester phosphodiesterase GDPD6 OS=Arabidopsis thaliana GN=GDPD6 PE=2 SV=1	NA	NA
HORVU.Clipper.r1.3HG033970	sp|Q9FGH9|E70B1_ARATH Exocyst complex component EXO70B1 OS=Arabidopsis thaliana GN=EXO70B1 PE=1 SV=1	NA	NA
HORVU.Clipper.r1.3HG033980	NA	NA	NA
HORVU.Clipper.r1.3HG033990	sp|O80603|FB1_ARATH F-box protein At1g10110 OS=Arabidopsis thaliana GN=At1g10110 PE=2 SV=1	NA	NA
HORVU.Clipper.r1.3HG034380	NA	NA	NA
HORVU.Clipper.r1.3HG034410	NA	NA	NA
HORVU.Clipper.r1.3HG036510	sp|O22197|RHC1A_ARATH Probable E3 ubiquitin-protein ligase RHC1A OS=Arabidopsis thaliana GN=RHC1A PE=2 SV=1	NA	NA
HORVU.Clipper.r1.3HG036520	sp|Q8S2G0|ISPE_ORYSJ 4-diphosphocytidyl-2-C-methyl-D-erythritol kinase, chloroplastic OS=Oryza sativa subsp. japonica GN=ISPE PE=2 SV=1	NA	NA
HORVU.Clipper.r1.3HG036530	NA	NA	NA
HORVU.Clipper.r1.3HG036540	sp|Q93ZT5|EDL3_ARATH EID1-like F-box protein 3 OS=Arabidopsis thaliana GN=EDL3 PE=2 SV=1	NA	NA
HORVU.Clipper.r1.3HG036560	sp|Q9SKJ7|PT225_ARATH Probable sugar phosphate/phosphate translocator At2g25520 OS=Arabidopsis thaliana GN=At2g25520 PE=1 SV=1	NA	NA
HORVU.Clipper.r1.3HG036570	NA	NA	NA
HORVU.Clipper.r1.3HG036580	NA	NA	NA
HORVU.Clipper.r1.3HG036590	sp|P09229|CYT1_ORYSJ Cysteine proteinase inhibitor 1 OS=Oryza sativa subsp. japonica GN=Os01g0803200 PE=1 SV=2	NA	NA
HORVU.Clipper.r1.3HG036600	sp|O48956|C98A1_SORBI Cytochrome P450 98A1 OS=Sorghum bicolor GN=CYP98A1 PE=2 SV=1	NA	NA
HORVU.Clipper.r1.3HG036610	sp|Q9FL41|WTR38_ARATH WAT1-related protein At5g07050 OS=Arabidopsis thaliana GN=At5g07050 PE=2 SV=1	NA	NA
HORVU.Clipper.r1.3HG036720	sp|O81098|RPB5A_ARATH DNA-directed RNA polymerases II and IV subunit 5A OS=Arabidopsis thaliana GN=NRPB5A PE=1 SV=1	NA	NA
HORVU.Clipper.r1.3HG036730	sp|P93176|TBB_HORVU Tubulin beta chain OS=Hordeum vulgare GN=TUBB PE=2 SV=1	NA	NA
HORVU.Clipper.r1.3HG036740	sp|Q9LET3|RBL20_ARATH Rhomboid-like protein 20 OS=Arabidopsis thaliana GN=RBL20 PE=2 SV=1	NA	NA
HORVU.Clipper.r1.3HG036750	sp|Q6NLB1|FB118_ARATH F-box protein At2g26850 OS=Arabidopsis thaliana GN=At2g26850 PE=2 SV=1	NA	NA
HORVU.Clipper.r1.3HG037010	NA	NA	NA
HORVU.Clipper.r1.3HG037020	NA	NA	NA
HORVU.Clipper.r1.3HG037030	NA	NA	NA
HORVU.Clipper.r1.3HG037040	sp|O49508|FB237_ARATH F-box protein At4g18380 OS=Arabidopsis thaliana GN=At4g18380 PE=2 SV=1	NA	NA
HORVU.Clipper.r1.3HG037050	sp|Q84S07|NIP33_ORYSJ Aquaporin NIP3-3 OS=Oryza sativa subsp. japonica GN=NIP3-3 PE=2 SV=1	NA	NA
HORVU.Clipper.r1.3HG037060	sp|Q9C9Z2|RER3_ARATH Protein RETICULATA-RELATED 3, chloroplastic OS=Arabidopsis thaliana GN=RER3 PE=1 SV=1	NA	NA
HORVU.Clipper.r1.3HG037070	sp|Q9LES3|AI5L2_ARATH ABSCISIC ACID-INSENSITIVE 5-like protein 2 OS=Arabidopsis thaliana GN=DPBF3 PE=1 SV=1	NA	NA
HORVU.Clipper.r1.3HG037120	sp|B7F8N7|BGL02_ORYSJ Beta-glucosidase 2 OS=Oryza sativa subsp. japonica GN=BGLU2 PE=2 SV=1	NA	NA
HORVU.Clipper.r1.3HG037190	NA	NA	NA
HORVU.Clipper.r1.3HG037200	sp|A8MQA3|PP330_ARATH Pentatricopeptide repeat-containing protein At4g21065 OS=Arabidopsis thaliana GN=PCMP-H28 PE=2 SV=2	NA	NA
HORVU.Clipper.r1.3HG037210	NA	NA	NA
HORVU.Clipper.r1.3HG037220	sp|Q9CAZ0|SKI24_ARATH F-box protein SKIP24 OS=Arabidopsis thaliana GN=SKIP24 PE=1 SV=2	NA	NA
HORVU.Clipper.r1.3HG037230	sp|O22682|CYSK4_ARATH Probable S-sulfocysteine synthase, chloroplastic OS=Arabidopsis thaliana GN=At3g03630 PE=1 SV=1	NA	NA
HORVU.Clipper.r1.3HG037770	NA	NA	NA
HORVU.Clipper.r1.3HG037780	sp|Q9CAY1|PP223_ARATH Putative pentatricopeptide repeat-containing protein At3g11460 OS=Arabidopsis thaliana GN=PCMP-H52 PE=3 SV=1	NA	NA
HORVU.Clipper.r1.3HG037790	sp|Q55GS2|SCY1_DICDI Probable inactive serine/threonine-protein kinase scy1 OS=Dictyostelium discoideum GN=scy1 PE=3 SV=1	NA	NA
HORVU.Clipper.r1.3HG037950	sp|Q9LZV8|ATL74_ARATH RING-H2 finger protein ATL74 OS=Arabidopsis thaliana GN=ATL74 PE=2 SV=1	NA	NA
HORVU.Clipper.r1.3HG038060	sp|O64763|ATL9_ARATH E3 ubiquitin-protein ligase ATL9 OS=Arabidopsis thaliana GN=ATL9 PE=1 SV=1	NA	NA
HORVU.Clipper.r1.3HG038070	sp|Q9LZW3|PUB16_ARATH U-box domain-containing protein 16 OS=Arabidopsis thaliana GN=PUB16 PE=2 SV=1	NA	NA
HORVU.Clipper.r1.3HG038480	sp|Q84WV0|GLYC7_ARATH Serine hydroxymethyltransferase 7 OS=Arabidopsis thaliana GN=SHM7 PE=2 SV=1	NA	NA
HORVU.Clipper.r1.3HG039120	sp|Q9C6K5|LSM3B_ARATH Sm-like protein LSM3B OS=Arabidopsis thaliana GN=LSM3B PE=1 SV=1	NA	NA
HORVU.Clipper.r1.3HG039130	sp|Q9FIC3|BOLA2_ARATH Protein BOLA2 OS=Arabidopsis thaliana GN=BOLA2 PE=1 SV=1	NA	NA
HORVU.Clipper.r1.3HG039300	NA	NA	NA
HORVU.Clipper.r1.3HG039310	sp|Q3EAL1|OFP6_ARATH Transcription repressor OFP6 OS=Arabidopsis thaliana GN=OFP6 PE=1 SV=1	NA	NA
HORVU.Clipper.r1.3HG040000	sp|A2XW69|BRE1A_ORYSI E3 ubiquitin-protein ligase BRE1-like 1 OS=Oryza sativa subsp. indica GN=BRE1A PE=3 SV=2	NA	NA
HORVU.Clipper.r1.3HG040010	sp|Q8L7F7|NUP62_ARATH Nuclear pore complex protein NUP62 OS=Arabidopsis thaliana GN=NUP62 PE=1 SV=1	NA	NA
HORVU.Clipper.r1.3HG040020	sp|Q5N892|LAX1_ORYSJ Auxin transporter-like protein 1 OS=Oryza sativa subsp. japonica GN=Os01g0856500 PE=2 SV=2	NA	NA
HORVU.Clipper.r1.3HG041340	sp|B0R0W9|TBC8B_DANRE TBC1 domain family member 8B OS=Danio rerio GN=tbc1d8b PE=3 SV=1	NA	NA
HORVU.Clipper.r1.3HG041620	sp|Q9LY46|TBL29_ARATH Protein ESKIMO 1 OS=Arabidopsis thaliana GN=ESK1 PE=1 SV=1	NA	NA
HORVU.Clipper.r1.3HG041630	NA	NA	NA
HORVU.Clipper.r1.3HG041640	sp|Q15649|ZNHI3_HUMAN Zinc finger HIT domain-containing protein 3 OS=Homo sapiens GN=ZNHIT3 PE=1 SV=2	NA	NA
HORVU.Clipper.r1.3HG041650	sp|Q5M807|RNF5_RAT E3 ubiquitin-protein ligase RNF5 OS=Rattus norvegicus GN=Rnf5 PE=2 SV=1	NA	NA
HORVU.Clipper.r1.3HG041660	sp|Q8GWA1|NDA1_ARATH Internal alternative NAD(P)H-ubiquinone oxidoreductase A1, mitochondrial OS=Arabidopsis thaliana GN=NDA1 PE=2 SV=1	NA	NA
HORVU.Clipper.r1.3HG041670	sp|Q9ZS97|AB8I_ARATH UPF0051 protein ABCI8, chloroplastic OS=Arabidopsis thaliana GN=ABCI8 PE=2 SV=1	NA	NA
HORVU.Clipper.r1.3HG042430	sp|A2WY00|EG1_ORYSI Phospholipase A1 EG1, chloroplastic/mitochondrial OS=Oryza sativa subsp. indica GN=EG1 PE=3 SV=1	NA	NA
HORVU.Clipper.r1.3HG042440	sp|Q91WC9|DGLB_MOUSE Sn1-specific diacylglycerol lipase beta OS=Mus musculus GN=Daglb PE=1 SV=2	NA	NA
HORVU.Clipper.r1.3HG042450	sp|Q8LSN2|BBM2_BRANA AP2-like ethylene-responsive transcription factor BBM2 OS=Brassica napus GN=BBM2 PE=2 SV=1	NA	NA
HORVU.Clipper.r1.3HG042460	NA	NA	NA
HORVU.Clipper.r1.3HG042470	sp|Q0WMN5|Y3913_ARATH Uncharacterized protein At3g49140 OS=Arabidopsis thaliana GN=At3g49140 PE=1 SV=2	NA	NA
HORVU.Clipper.r1.3HG043140	NA	NA	NA
HORVU.Clipper.r1.3HG043150	sp|Q56XR7|STR4A_ARATH Rhodanese-like domain-containing protein 4A, chloroplastic OS=Arabidopsis thaliana GN=STR4A PE=2 SV=1	NA	NA
HORVU.Clipper.r1.3HG043160	sp|Q8LQH4|LBD6_ORYSJ LOB domain-containing protein 6 OS=Oryza sativa subsp. japonica GN=LBD6 PE=2 SV=1	NA	NA
HORVU.Clipper.r1.3HG045450	sp|P0C042|Y4597_ARATH Uncharacterized protein At4g15970 OS=Arabidopsis thaliana GN=At4g15970 PE=2 SV=1	NA	NA
HORVU.Clipper.r1.3HG045460	sp|Q9FNR1|RBG3_ARATH Glycine-rich RNA-binding protein 3, mitochondrial OS=Arabidopsis thaliana GN=RBG3 PE=2 SV=1	NA	NA
HORVU.Clipper.r1.3HG045470	sp|Q9SD53|Y3720_ARATH UPF0481 protein At3g47200 OS=Arabidopsis thaliana GN=At3g47200 PE=2 SV=1	NA	NA
HORVU.Clipper.r1.3HG045480	sp|F4HTM3|GCS1_ARATH Mannosyl-oligosaccharide glucosidase GCS1 OS=Arabidopsis thaliana GN=GCS1 PE=1 SV=1	NA	NA
HORVU.Clipper.r1.3HG045490	sp|Q6DBG8|ARAD1_ARATH Probable arabinosyltransferase ARAD1 OS=Arabidopsis thaliana GN=ARAD1 PE=1 SV=1	NA	NA
HORVU.Clipper.r1.3HG045520	sp|Q8L5A7|SOT15_ARATH Cytosolic sulfotransferase 15 OS=Arabidopsis thaliana GN=SOT15 PE=1 SV=1	NA	NA
HORVU.Clipper.r1.3HG045530	sp|Q9C9D0|SOT16_ARATH Cytosolic sulfotransferase 16 OS=Arabidopsis thaliana GN=SOT16 PE=1 SV=1	NA	NA
HORVU.Clipper.r1.3HG045540	sp|Q949M8|3HID3_ARATH Probable 3-hydroxyisobutyrate dehydrogenase-like 3, mitochondrial OS=Arabidopsis thaliana GN=At1g71180 PE=2 SV=1	NA	NA
HORVU.Clipper.r1.3HG045550	sp|Q9FGH9|E70B1_ARATH Exocyst complex component EXO70B1 OS=Arabidopsis thaliana GN=EXO70B1 PE=1 SV=1	NA	NA
HORVU.Clipper.r1.3HG045560	sp|Q8LBB2|KING1_ARATH SNF1-related protein kinase regulatory subunit gamma-1 OS=Arabidopsis thaliana GN=KING1 PE=1 SV=2	NA	NA
HORVU.Clipper.r1.3HG045570	sp|Q5JJI4|TOM20_ORYSJ Probable mitochondrial import receptor subunit TOM20 OS=Oryza sativa subsp. japonica GN=TOM20 PE=2 SV=1	NA	NA
HORVU.Clipper.r1.3HG045980	sp|Q9NQG5|RPR1B_HUMAN Regulation of nuclear pre-mRNA domain-containing protein 1B OS=Homo sapiens GN=RPRD1B PE=1 SV=1	NA	NA
HORVU.Clipper.r1.3HG052210	sp|Q9STW5|MACP2_ARATH MACPF domain-containing protein At4g24290 OS=Arabidopsis thaliana GN=At4g24290 PE=2 SV=1	NA	NA
HORVU.Clipper.r1.3HG052220	sp|Q9FF81|VPS36_ARATH Vacuolar protein sorting-associated protein 36 OS=Arabidopsis thaliana GN=VPS36 PE=1 SV=1	NA	NA
HORVU.Clipper.r1.3HG052230	NA	NA	NA
HORVU.Clipper.r1.3HG052240	NA	NA	NA
HORVU.Clipper.r1.3HG052250	sp|Q9ZRD6|YKT61_ARATH VAMP-like protein YKT61 OS=Arabidopsis thaliana GN=YKT61 PE=2 SV=1	NA	NA
HORVU.Clipper.r1.3HG052260	NA	NA	NA
HORVU.Clipper.r1.3HG052270	sp|Q6ESZ9|SDC1_ORYSJ Serine decarboxylase 1 OS=Oryza sativa subsp. japonica GN=SDC1 PE=3 SV=1	NA	NA
HORVU.Clipper.r1.3HG052450	NA	NA	NA
HORVU.Clipper.r1.3HG052460	sp|Q9STE7|R13L3_ARATH Putative disease resistance RPP13-like protein 3 OS=Arabidopsis thaliana GN=RPP13L3 PE=3 SV=1	NA	NA
HORVU.Clipper.r1.3HG052470	sp|Q9C8Y6|FBD5_ARATH FBD-associated F-box protein At1g66310 OS=Arabidopsis thaliana GN=At1g66310 PE=2 SV=1	NA	NA
HORVU.Clipper.r1.3HG053090	sp|A2Z5D8|Y1781_ORYSI Uncharacterized protein OsI_031781 OS=Oryza sativa subsp. indica GN=OsI_031781 PE=1 SV=1	NA	NA
HORVU.Clipper.r1.3HG053100	NA	NA	NA
HORVU.Clipper.r1.3HG053110	sp|A2Z5D8|Y1781_ORYSI Uncharacterized protein OsI_031781 OS=Oryza sativa subsp. indica GN=OsI_031781 PE=1 SV=1	NA	NA
HORVU.Clipper.r1.3HG053120	NA	NA	NA
HORVU.Clipper.r1.3HG053130	NA	NA	NA
HORVU.Clipper.r1.3HG053170	sp|A2Z5D8|Y1781_ORYSI Uncharacterized protein OsI_031781 OS=Oryza sativa subsp. indica GN=OsI_031781 PE=1 SV=1	NA	NA
HORVU.Clipper.r1.3HG053180	NA	NA	NA
HORVU.Clipper.r1.3HG053190	sp|A2Z5D8|Y1781_ORYSI Uncharacterized protein OsI_031781 OS=Oryza sativa subsp. indica GN=OsI_031781 PE=1 SV=1	NA	NA
HORVU.Clipper.r1.3HG053200	NA	NA	NA
HORVU.Clipper.r1.3HG053210	sp|Q2QQ96|CCA21_ORYSJ Cyclin-A2-1 OS=Oryza sativa subsp. japonica GN=CYCA2-1 PE=2 SV=1	NA	NA
HORVU.Clipper.r1.3HG053220	sp|Q9LYT2|PP287_ARATH Pentatricopeptide repeat-containing protein At3g59040 OS=Arabidopsis thaliana GN=At3g59040 PE=2 SV=2	NA	NA
HORVU.Clipper.r1.3HG053230	sp|Q3E6Q1|PPR32_ARATH Pentatricopeptide repeat-containing protein At1g11290, chloroplastic OS=Arabidopsis thaliana GN=PCMP-H40 PE=2 SV=1	NA	NA
HORVU.Clipper.r1.3HG053240	sp|P49100|CYB5_ORYSJ Cytochrome b5 OS=Oryza sativa subsp. japonica GN=Os05g0108800 PE=2 SV=2	NA	NA
HORVU.Clipper.r1.3HG053560	sp|Q9ZW07|PUM1_ARATH Pumilio homolog 1 OS=Arabidopsis thaliana GN=APUM1 PE=1 SV=1	NA	NA
HORVU.Clipper.r1.4HG000130	sp|Q9LR73|3AT2_ARATH Coumaroyl-CoA:anthocyanidin 3-O-glucoside-6''-O-coumaroyltransferase 2 OS=Arabidopsis thaliana GN=3AT2 PE=1 SV=1	NA	NA
HORVU.Clipper.r1.4HG000140	sp|P0C1S9|DGLB_RAT Sn1-specific diacylglycerol lipase beta OS=Rattus norvegicus GN=Daglb PE=1 SV=1	NA	NA
HORVU.Clipper.r1.4HG000150	sp|Q0DJH7|AT5_ORYSJ Acyl transferase 5 OS=Oryza sativa subsp. japonica GN=AT5 PE=2 SV=1	NA	NA
HORVU.Clipper.r1.4HG000160	sp|Q39613|CYPH_CATRO Peptidyl-prolyl cis-trans isomerase OS=Catharanthus roseus GN=PCKR1 PE=1 SV=1	NA	NA
HORVU.Clipper.r1.4HG000170	NA	NA	NA
HORVU.Clipper.r1.4HG000180	sp|Q9SLB6|LBD17_ARATH LOB domain-containing protein 17 OS=Arabidopsis thaliana GN=LBD17 PE=2 SV=1	NA	NA
HORVU.Clipper.r1.4HG000190	sp|Q8GWQ2|AHL20_ARATH AT-hook motif nuclear-localized protein 20 OS=Arabidopsis thaliana GN=AHL20 PE=2 SV=1	NA	NA
HORVU.Clipper.r1.4HG000200	NA	NA	NA
HORVU.Clipper.r1.4HG000210	NA	NA	NA
HORVU.Clipper.r1.4HG000220	NA	NA	NA
HORVU.Clipper.r1.4HG000230	sp|Q9SRE5|Y1666_ARATH Uncharacterized protein At1g76660 OS=Arabidopsis thaliana GN=At1g76660 PE=2 SV=1	NA	NA
HORVU.Clipper.r1.4HG002800	sp|Q851C7|LOGL4_ORYSJ Probable cytokinin riboside 5'-monophosphate phosphoribohydrolase LOG4 OS=Oryza sativa subsp. japonica GN=LOGL4 PE=3 SV=1	NA	NA
HORVU.Clipper.r1.4HG002810	sp|Q681X4|ZAT5_ARATH Zinc finger protein ZAT5 OS=Arabidopsis thaliana GN=ZAT5 PE=2 SV=1	NA	NA
HORVU.Clipper.r1.4HG002820	sp|O04212|Y2090_ARATH Putative ABC1 protein At2g40090 OS=Arabidopsis thaliana GN=At2g40090 PE=2 SV=2	NA	NA
HORVU.Clipper.r1.4HG002830	sp|Q54DA8|STIP1_DICDI Protein STIP1 homolog OS=Dictyostelium discoideum GN=sti1 PE=3 SV=1	NA	NA
HORVU.Clipper.r1.4HG003370	sp|Q9FMR9|RIN1_ARATH RuvB-like protein 1 OS=Arabidopsis thaliana GN=RIN1 PE=1 SV=1	NA	NA
HORVU.Clipper.r1.4HG005800	sp|Q32SG4|WRKY1_MAIZE Protein WRKY1 OS=Zea mays PE=1 SV=1	NA	NA
HORVU.Clipper.r1.4HG005810	NA	NA	NA
HORVU.Clipper.r1.4HG005820	sp|Q9SR13|FLK_ARATH Flowering locus K homology domain OS=Arabidopsis thaliana GN=FLK PE=1 SV=1	NA	NA
HORVU.Clipper.r1.4HG015170	NA	NA	NA
HORVU.Clipper.r1.4HG016810	NA	NA	NA
HORVU.Clipper.r1.4HG027920	sp|Q8L836|MA657_ARATH 65-kDa microtubule-associated protein 7 OS=Arabidopsis thaliana GN=MAP65-7 PE=2 SV=1	NA	NA
HORVU.Clipper.r1.4HG027930	NA	NA	NA
HORVU.Clipper.r1.4HG027940	sp|Q9FVS9|C96AF_ARATH Alkane hydroxylase MAH1 OS=Arabidopsis thaliana GN=CYP96A15 PE=2 SV=1	NA	NA
HORVU.Clipper.r1.4HG034370	sp|Q8RUF8|NILP3_ARATH Omega-amidase, chloroplastic OS=Arabidopsis thaliana GN=NLP3 PE=1 SV=1	NA	NA
HORVU.Clipper.r1.4HG034380	sp|Q10R09|BG1_ORYSJ Protein BIG GRAIN 1 OS=Oryza sativa subsp. japonica GN=BG1 PE=1 SV=1	NA	NA
HORVU.Clipper.r1.4HG034390	NA	NA	NA
HORVU.Clipper.r1.4HG034400	NA	NA	NA
HORVU.Clipper.r1.4HG034860	NA	NA	NA
HORVU.Clipper.r1.4HG034870	NA	NA	NA
HORVU.Clipper.r1.4HG034880	sp|Q570B4|KCS10_ARATH 3-ketoacyl-CoA synthase 10 OS=Arabidopsis thaliana GN=FDH PE=1 SV=2	NA	NA
HORVU.Clipper.r1.4HG034920	NA	NA	NA
HORVU.Clipper.r1.4HG034930	NA	NA	NA
HORVU.Clipper.r1.4HG037980	sp|P93766|MLO_HORVU Protein MLO OS=Hordeum vulgare GN=MLO PE=1 SV=1	NA	NA
HORVU.Clipper.r1.4HG037990	sp|Q9Y7P2|YCKF_SCHPO Uncharacterized protein C1450.15 OS=Schizosaccharomyces pombe (strain 972 / ATCC 24843) GN=SPCC1450.15 PE=3 SV=2	NA	NA
HORVU.Clipper.r1.4HG038000	sp|Q0DJC5|OST1A_ORYSJ Dolichyl-diphosphooligosaccharide--protein glycosyltransferase subunit 1A OS=Oryza sativa subsp. japonica GN=OST1A PE=2 SV=1	NA	NA
HORVU.Clipper.r1.4HG038010	sp|O22755|ATL44_ARATH Probable E3 ubiquitin-protein ligase ATL44 OS=Arabidopsis thaliana GN=ATL44 PE=2 SV=1	NA	NA
HORVU.Clipper.r1.4HG038020	sp|O49873|MLOH1_HORVU MLO protein homolog 1 OS=Hordeum vulgare GN=MLO-H1 PE=3 SV=1	NA	NA
HORVU.Clipper.r1.4HG038030	NA	NA	NA
HORVU.Clipper.r1.4HG038040	sp|P53684|CDPK7_ORYSJ Calcium-dependent protein kinase 7 OS=Oryza sativa subsp. japonica GN=CPK7 PE=2 SV=2	NA	NA
HORVU.Clipper.r1.4HG038050	sp|Q9LRE5|DPOD2_ORYSJ DNA polymerase delta small subunit OS=Oryza sativa subsp. japonica GN=POLD2 PE=2 SV=1	NA	NA
HORVU.Clipper.r1.4HG038060	NA	NA	NA
HORVU.Clipper.r1.4HG038070	sp|Q9AUE0|CALS1_ARATH Callose synthase 1 OS=Arabidopsis thaliana GN=CALS1 PE=1 SV=2	NA	NA
HORVU.Clipper.r1.4HG038080	sp|O22126|FLA8_ARATH Fasciclin-like arabinogalactan protein 8 OS=Arabidopsis thaliana GN=FLA8 PE=1 SV=1	NA	NA
HORVU.Clipper.r1.4HG038090	sp|Q0DWQ7|CCB12_ORYSJ Cyclin-B1-2 OS=Oryza sativa subsp. japonica GN=CYCB1-2 PE=3 SV=1	NA	NA
HORVU.Clipper.r1.4HG038110	sp|Q8VYR9|KEA5_ARATH K(+) efflux antiporter 5 OS=Arabidopsis thaliana GN=KEA5 PE=2 SV=1	NA	NA
HORVU.Clipper.r1.4HG038120	NA	NA	NA
HORVU.Clipper.r1.4HG038130	sp|C0LGE4|Y1124_ARATH Probable LRR receptor-like serine/threonine-protein kinase At1g12460 OS=Arabidopsis thaliana GN=At1g12460 PE=2 SV=1	NA	NA
HORVU.Clipper.r1.4HG038140	sp|P34101|FHKC_DICDI Probable serine/threonine-protein kinase fhkC OS=Dictyostelium discoideum GN=fhkC PE=3 SV=2	NA	NA
HORVU.Clipper.r1.4HG038150	sp|Q6S4P4|RF2B_ORYSJ Transcription factor RF2b OS=Oryza sativa subsp. japonica GN=RF2b PE=1 SV=2	NA	NA
HORVU.Clipper.r1.4HG038160	sp|Q9FFJ8|LIMYB_ARATH L10-interacting MYB domain-containing protein OS=Arabidopsis thaliana GN=LIMYB PE=1 SV=1	NA	NA
HORVU.Clipper.r1.4HG038170	sp|Q9SL41|NAC37_ARATH NAC domain-containing protein 37 OS=Arabidopsis thaliana GN=NAC037 PE=1 SV=1	NA	NA
HORVU.Clipper.r1.4HG038180	NA	NA	NA
HORVU.Clipper.r1.4HG038210	NA	NA	NA
HORVU.Clipper.r1.4HG038220	sp|Q3E9B4|OFP8_ARATH Transcription repressor OFP8 OS=Arabidopsis thaliana GN=OFP8 PE=2 SV=1	NA	NA
HORVU.Clipper.r1.4HG038230	sp|Q08237|REXO4_YEAST RNA exonuclease 4 OS=Saccharomyces cerevisiae (strain ATCC 204508 / S288c) GN=REX4 PE=1 SV=1	NA	NA
HORVU.Clipper.r1.4HG038240	sp|Q39262|ZFP3_ARATH Zinc finger protein 3 OS=Arabidopsis thaliana GN=ZFP3 PE=2 SV=1	NA	NA
HORVU.Clipper.r1.4HG038270	NA	NA	NA
HORVU.Clipper.r1.4HG038280	NA	NA	NA
HORVU.Clipper.r1.4HG038290	sp|Q8TQR1|DNAJ_METAC Chaperone protein DnaJ OS=Methanosarcina acetivorans (strain ATCC 35395 / DSM 2834 / JCM 12185 / C2A) GN=dnaJ PE=3 SV=1	NA	NA
HORVU.Clipper.r1.4HG038300	sp|O23702|CTBP_ARATH C-terminal binding protein AN OS=Arabidopsis thaliana GN=AN PE=1 SV=1	NA	NA
HORVU.Clipper.r1.4HG038310	NA	NA	NA
HORVU.Clipper.r1.4HG038320	sp|Q02166|TRPD_ARATH Anthranilate phosphoribosyltransferase, chloroplastic OS=Arabidopsis thaliana GN=PAT1 PE=2 SV=1	NA	NA
HORVU.Clipper.r1.4HG038330	NA	NA	NA
HORVU.Clipper.r1.4HG038340	sp|Q9LTD8|Y5279_ARATH DUF21 domain-containing protein At5g52790 OS=Arabidopsis thaliana GN=CBSDUF5 PE=2 SV=2	NA	NA
HORVU.Clipper.r1.4HG038450	sp|A7T167|GDAP2_NEMVE Protein GDAP2 homolog OS=Nematostella vectensis GN=gdap2 PE=3 SV=1	NA	NA
HORVU.Clipper.r1.4HG038460	sp|Q8VYM2|PHT11_ARATH Inorganic phosphate transporter 1-1 OS=Arabidopsis thaliana GN=PHT1-1 PE=1 SV=2	NA	NA
HORVU.Clipper.r1.4HG038470	sp|Q9SY89|Y1661_ARATH Putative G-type lectin S-receptor-like serine/threonine-protein kinase At1g61610 OS=Arabidopsis thaliana GN=At1g61610 PE=3 SV=1	NA	NA
HORVU.Clipper.r1.4HG038710	sp|Q9FMY1|C86B1_ARATH Cytochrome P450 86B1 OS=Arabidopsis thaliana GN=CYP86B1 PE=2 SV=1	NA	NA
HORVU.Clipper.r1.4HG038720	sp|A2XMV1|DHE1_ORYSI Glutamate dehydrogenase 1, mitochondrial OS=Oryza sativa subsp. indica GN=GDH1 PE=3 SV=2	NA	NA
HORVU.Clipper.r1.4HG038730	NA	NA	NA
HORVU.Clipper.r1.4HG038740	sp|Q9FMY1|C86B1_ARATH Cytochrome P450 86B1 OS=Arabidopsis thaliana GN=CYP86B1 PE=2 SV=1	NA	NA
HORVU.Clipper.r1.4HG038750	sp|Q9FKA9|LATE_ARATH Protein LATE FLOWERING OS=Arabidopsis thaliana GN=LATE PE=2 SV=1	NA	NA
HORVU.Clipper.r1.4HG038760	sp|Q9FKA9|LATE_ARATH Protein LATE FLOWERING OS=Arabidopsis thaliana GN=LATE PE=2 SV=1	NA	NA
HORVU.Clipper.r1.4HG039170	sp|Q9MAP3|RK11_ARATH 50S ribosomal protein L11, chloroplastic OS=Arabidopsis thaliana GN=RPL11 PE=2 SV=1	NA	NA
HORVU.Clipper.r1.4HG039370	sp|Q8L9J9|CAES_ARATH Probable carbohydrate esterase At4g34215 OS=Arabidopsis thaliana GN=At4g34215 PE=1 SV=2	NA	NA
HORVU.Clipper.r1.4HG039510	NA	NA	NA
HORVU.Clipper.r1.4HG039610	NA	NA	NA
HORVU.Clipper.r1.4HG039750	sp|Q9FKA9|LATE_ARATH Protein LATE FLOWERING OS=Arabidopsis thaliana GN=LATE PE=2 SV=1	NA	NA
HORVU.Clipper.r1.4HG039770	NA	NA	NA
HORVU.Clipper.r1.4HG039790	sp|Q9LN01|PPR21_ARATH Pentatricopeptide repeat-containing protein At1g08070, chloroplastic OS=Arabidopsis thaliana GN=PCMP-H12 PE=2 SV=1	NA	NA
HORVU.Clipper.r1.4HG039800	sp|A2XBT1|FN3KR_ORYSI Protein-ribulosamine 3-kinase, chloroplastic OS=Oryza sativa subsp. indica GN=OsI_09747 PE=3 SV=1	NA	NA
HORVU.Clipper.r1.4HG039810	sp|Q8L7H3|XTH29_ARATH Probable xyloglucan endotransglucosylase/hydrolase protein 29 OS=Arabidopsis thaliana GN=XTH29 PE=2 SV=1	NA	NA
HORVU.Clipper.r1.4HG039820	sp|B6TRH4|RIBD_MAIZE Riboflavin biosynthesis protein PYRD, chloroplastic OS=Zea mays GN=PYRD PE=2 SV=1	NA	NA
HORVU.Clipper.r1.4HG039830	sp|Q10SM7|PX111_ORYSJ Peroxisomal membrane protein 11-1 OS=Oryza sativa subsp. japonica GN=PEX11-1 PE=2 SV=1	NA	NA
HORVU.Clipper.r1.4HG039840	sp|Q9LT31|VPS9A_ARATH Vacuolar protein sorting-associated protein 9A OS=Arabidopsis thaliana GN=VPS9A PE=1 SV=1	NA	NA
HORVU.Clipper.r1.4HG041000	sp|Q940Y1|ORP2A_ARATH Oxysterol-binding protein-related protein 2A OS=Arabidopsis thaliana GN=ORP2A PE=2 SV=1	NA	NA
HORVU.Clipper.r1.4HG041010	sp|Q05085|PTR7_ARATH Protein NRT1/ PTR FAMILY 6.3 OS=Arabidopsis thaliana GN=NPF6.3 PE=1 SV=1	NA	NA
HORVU.Clipper.r1.5HG002390	sp|Q9ZSP5|AIR3_ARATH Subtilisin-like protease SBT5.3 OS=Arabidopsis thaliana GN=AIR3 PE=2 SV=1	NA	NA
HORVU.Clipper.r1.5HG002400	NA	NA	NA
HORVU.Clipper.r1.5HG004650	NA	NA	NA
HORVU.Clipper.r1.5HG004660	NA	NA	NA
HORVU.Clipper.r1.5HG009200	sp|Q8H038|KATAM_ORYSJ Xyloglucan galactosyltransferase KATAMARI1 homolog OS=Oryza sativa subsp. japonica GN=Os03g0144800 PE=2 SV=1	NA	NA
HORVU.Clipper.r1.5HG009210	NA	NA	NA
HORVU.Clipper.r1.5HG009690	sp|P16423|POLR_DROME Retrovirus-related Pol polyprotein from type-2 retrotransposable element R2DM OS=Drosophila melanogaster GN=pol PE=3 SV=1	NA	NA
HORVU.Clipper.r1.5HG009890	sp|Q9SYJ2|GPAT3_ARATH Probable glycerol-3-phosphate acyltransferase 3 OS=Arabidopsis thaliana GN=GPAT3 PE=2 SV=1	NA	NA
HORVU.Clipper.r1.5HG009910	sp|Q94AC1|STR6_ARATH Rhodanese-like domain-containing protein 6 OS=Arabidopsis thaliana GN=STR6 PE=2 SV=1	NA	NA
HORVU.Clipper.r1.5HG010200	NA	NA	NA
HORVU.Clipper.r1.5HG010340	NA	NA	NA
HORVU.Clipper.r1.5HG010350	NA	NA	NA
HORVU.Clipper.r1.5HG010360	NA	NA	NA
HORVU.Clipper.r1.5HG010400	NA	NA	NA
HORVU.Clipper.r1.5HG010450	sp|Q2QNU0|TR130_ORYSJ Trafficking protein particle complex II-specific subunit 130 homolog OS=Oryza sativa subsp. japonica GN=TRS130 PE=2 SV=1	NA	NA
HORVU.Clipper.r1.5HG010460	NA	NA	NA
HORVU.Clipper.r1.5HG010820	NA	NA	NA
HORVU.Clipper.r1.5HG010830	NA	NA	NA
HORVU.Clipper.r1.5HG010860	NA	NA	NA
HORVU.Clipper.r1.5HG010970	NA	NA	NA
HORVU.Clipper.r1.5HG011020	NA	NA	NA
HORVU.Clipper.r1.5HG011030	NA	NA	NA
HORVU.Clipper.r1.5HG011040	NA	NA	NA
HORVU.Clipper.r1.5HG013100	NA	NA	NA
HORVU.Clipper.r1.5HG017580	sp|Q6X5Y6|WRI1_ARATH Ethylene-responsive transcription factor WRI1 OS=Arabidopsis thaliana GN=WRI1 PE=2 SV=1	NA	NA
HORVU.Clipper.r1.5HG017590	sp|F4K3G5|EDM2_ARATH Protein ENHANCED DOWNY MILDEW 2 OS=Arabidopsis thaliana GN=EDM2 PE=1 SV=1	NA	NA
HORVU.Clipper.r1.5HG018260	sp|Q9T0A0|LACS4_ARATH Long chain acyl-CoA synthetase 4 OS=Arabidopsis thaliana GN=LACS4 PE=2 SV=1	NA	NA
HORVU.Clipper.r1.5HG018270	NA	NA	NA
HORVU.Clipper.r1.5HG018290	sp|O22929|BL1S1_ARATH Biogenesis of lysosome-related organelles complex 1 subunit 1 OS=Arabidopsis thaliana GN=BLOS1 PE=1 SV=1	NA	NA
HORVU.Clipper.r1.5HG018300	NA	NA	NA
HORVU.Clipper.r1.5HG018410	NA	NA	NA
HORVU.Clipper.r1.5HG021480	NA	NA	NA
HORVU.Clipper.r1.5HG021510	sp|Q94F47|UBC28_ARATH Ubiquitin-conjugating enzyme E2 28 OS=Arabidopsis thaliana GN=UBC28 PE=2 SV=1	NA	NA
HORVU.Clipper.r1.5HG021800	NA	NA	NA
HORVU.Clipper.r1.5HG021970	NA	NA	NA
HORVU.Clipper.r1.5HG021980	NA	NA	NA
HORVU.Clipper.r1.5HG022130	NA	NA	NA
HORVU.Clipper.r1.5HG022260	sp|Q94C70|NAT2_ARATH Nucleobase-ascorbate transporter 2 OS=Arabidopsis thaliana GN=NAT2 PE=2 SV=2	NA	NA
HORVU.Clipper.r1.5HG022270	sp|Q9SFU3|PPA15_ARATH Purple acid phosphatase 15 OS=Arabidopsis thaliana GN=PAP15 PE=1 SV=1	NA	NA
HORVU.Clipper.r1.5HG022310	NA	NA	NA
HORVU.Clipper.r1.5HG022320	sp|Q8LP17|CCD1_PEA Carotenoid 9,10(9',10')-cleavage dioxygenase 1 OS=Pisum sativum GN=CCD1 PE=2 SV=1	NA	NA
HORVU.Clipper.r1.5HG023730	sp|Q9NZJ4|SACS_HUMAN Sacsin OS=Homo sapiens GN=SACS PE=1 SV=2	NA	NA
HORVU.Clipper.r1.5HG025170	sp|Q9ZU93|PUX2_ARATH Plant UBX domain-containing protein 2 OS=Arabidopsis thaliana GN=PUX2 PE=1 SV=2	NA	NA
HORVU.Clipper.r1.5HG025180	sp|Q9FYS5|HMGYA_MAIZE HMG-Y-related protein A OS=Zea mays GN=HMGIY2 PE=1 SV=1	NA	NA
HORVU.Clipper.r1.5HG041850	NA	NA	NA
HORVU.Clipper.r1.5HG041860	sp|A2XQE8|SAG39_ORYSI Senescence-specific cysteine protease SAG39 OS=Oryza sativa subsp. indica GN=OsI_14861 PE=3 SV=1	NA	NA
HORVU.Clipper.r1.5HG042740	sp|Q43731|PER50_ARATH Peroxidase 50 OS=Arabidopsis thaliana GN=PER50 PE=1 SV=1	NA	NA
HORVU.Clipper.r1.5HG042750	sp|Q96510|PER35_ARATH Peroxidase 35 OS=Arabidopsis thaliana GN=PER35 PE=1 SV=1	NA	NA
HORVU.Clipper.r1.5HG043330	sp|Q8RWY6|CLASP_ARATH CLIP-associated protein OS=Arabidopsis thaliana GN=CLASP PE=1 SV=1	NA	NA
HORVU.Clipper.r1.5HG051830	sp|Q949P1|ABAH1_ARATH Abscisic acid 8'-hydroxylase 1 OS=Arabidopsis thaliana GN=CYP707A1 PE=2 SV=1	NA	NA
HORVU.Clipper.r1.6HG012810	NA	NA	NA
HORVU.Clipper.r1.6HG012960	NA	NA	NA
HORVU.Clipper.r1.6HG013040	NA	NA	NA
HORVU.Clipper.r1.6HG013050	NA	NA	NA
HORVU.Clipper.r1.6HG013100	sp|O64703|AGL29_ARATH Agamous-like MADS-box protein AGL29 OS=Arabidopsis thaliana GN=AGL29 PE=2 SV=1	NA	NA
HORVU.Clipper.r1.6HG013110	sp|Q9FMA1|PP433_ARATH Pentatricopeptide repeat-containing protein At5g56310 OS=Arabidopsis thaliana GN=PCMP-E13 PE=2 SV=1	NA	NA
HORVU.Clipper.r1.6HG013120	sp|Q567B1|OTU1_DANRE Ubiquitin thioesterase OTU1 OS=Danio rerio GN=yod1 PE=2 SV=1	NA	NA
HORVU.Clipper.r1.6HG013290	sp|Q652I1|G1L2_ORYSJ Protein G1-like2 OS=Oryza sativa subsp. japonica GN=G1L2 PE=1 SV=1	NA	NA
HORVU.Clipper.r1.6HG013300	NA	NA	NA
HORVU.Clipper.r1.6HG013330	sp|Q9SL92|HCS1_ARATH Biotin--protein ligase 1, chloroplastic OS=Arabidopsis thaliana GN=HCS1 PE=1 SV=2	NA	NA
HORVU.Clipper.r1.6HG013340	sp|O64530|STR1_ARATH Thiosulfate/3-mercaptopyruvate sulfurtransferase 1, mitochondrial OS=Arabidopsis thaliana GN=STR1 PE=1 SV=1	NA	NA
HORVU.Clipper.r1.6HG013350	sp|O64530|STR1_ARATH Thiosulfate/3-mercaptopyruvate sulfurtransferase 1, mitochondrial OS=Arabidopsis thaliana GN=STR1 PE=1 SV=1	NA	NA
HORVU.Clipper.r1.6HG013360	sp|P0C0L1|APX6_ORYSJ Probable L-ascorbate peroxidase 6, chloroplastic OS=Oryza sativa subsp. japonica GN=APX6 PE=2 SV=1	NA	NA
HORVU.Clipper.r1.6HG013370	NA	NA	NA
HORVU.Clipper.r1.6HG013430	NA	NA	NA
HORVU.Clipper.r1.6HG013440	NA	NA	NA
HORVU.Clipper.r1.6HG016350	sp|Q9C689|NSE4A_ARATH Non-structural maintenance of chromosomes element 4 homolog A OS=Arabidopsis thaliana GN=NSE4A PE=2 SV=1	NA	NA
HORVU.Clipper.r1.6HG016360	sp|Q7F8R0|C3H14_ORYSJ Zinc finger CCCH domain-containing protein 14 OS=Oryza sativa subsp. japonica GN=Os02g0194200 PE=2 SV=1	NA	NA
HORVU.Clipper.r1.6HG016370	sp|Q7F8R0|C3H14_ORYSJ Zinc finger CCCH domain-containing protein 14 OS=Oryza sativa subsp. japonica GN=Os02g0194200 PE=2 SV=1	NA	NA
HORVU.Clipper.r1.6HG016380	sp|Q7F8R0|C3H14_ORYSJ Zinc finger CCCH domain-containing protein 14 OS=Oryza sativa subsp. japonica GN=Os02g0194200 PE=2 SV=1	NA	NA
HORVU.Clipper.r1.6HG016530	NA	NA	NA
HORVU.Clipper.r1.6HG016610	sp|O04482|UCH2_ARATH Ubiquitin carboxyl-terminal hydrolase 2 OS=Arabidopsis thaliana GN=UCH2 PE=1 SV=1	NA	NA
HORVU.Clipper.r1.6HG016750	NA	NA	NA
HORVU.Clipper.r1.6HG016760	sp|O22808|LYK5_ARATH Protein LYK5 OS=Arabidopsis thaliana GN=LYK5 PE=2 SV=1	NA	NA
HORVU.Clipper.r1.6HG016820	sp|Q84TD8|FLXL2_ARATH Protein FLX-like 2 OS=Arabidopsis thaliana GN=FLXL2 PE=1 SV=1	NA	NA
HORVU.Clipper.r1.6HG016830	NA	NA	NA
HORVU.Clipper.r1.6HG024120	NA	NA	NA
HORVU.Clipper.r1.6HG024130	NA	NA	NA
HORVU.Clipper.r1.6HG024980	NA	NA	NA
HORVU.Clipper.r1.6HG034480	sp|Q9SXC9|MNS5_ARATH Alpha-mannosidase I MNS5 OS=Arabidopsis thaliana GN=MNS5 PE=1 SV=1	NA	NA
HORVU.Clipper.r1.7HG003510	sp|Q8AVP1|RPF1_XENLA Ribosome production factor 1 OS=Xenopus laevis GN=rpf1 PE=2 SV=1	NA	NA
HORVU.Clipper.r1.7HG003520	NA	NA	NA
HORVU.Clipper.r1.7HG003530	sp|A8QW51|OMT2_SORBI Probable O-methyltransferase 2 OS=Sorghum bicolor GN=OMT2 PE=2 SV=1	NA	NA
HORVU.Clipper.r1.7HG003540	sp|A8QW51|OMT2_SORBI Probable O-methyltransferase 2 OS=Sorghum bicolor GN=OMT2 PE=2 SV=1	NA	NA
HORVU.Clipper.r1.7HG003550	sp|Q9SSE9|JMJ25_ARATH Lysine-specific demethylase JMJ25 OS=Arabidopsis thaliana GN=JMJ25 PE=1 SV=1	NA	NA
HORVU.Clipper.r1.7HG003560	sp|Q8VWF6|SSL3_ARATH Protein STRICTOSIDINE SYNTHASE-LIKE 3 OS=Arabidopsis thaliana GN=SSL3 PE=2 SV=1	NA	NA
HORVU.Clipper.r1.7HG003610	sp|O48958|C71E1_SORBI 4-hydroxyphenylacetaldehyde oxime monooxygenase OS=Sorghum bicolor GN=CYP71E1 PE=2 SV=1	NA	NA
HORVU.Clipper.r1.7HG003620	sp|Q07423|HEX6_RICCO Hexose carrier protein HEX6 OS=Ricinus communis GN=HEX6 PE=2 SV=1	NA	NA
HORVU.Clipper.r1.7HG003630	NA	NA	NA
HORVU.Clipper.r1.7HG003640	NA	NA	NA
HORVU.Clipper.r1.7HG003660	sp|Q5VQ69|GUF1_ORYSJ Translation factor GUF1 homolog, mitochondrial OS=Oryza sativa subsp. japonica GN=Os06g0144800 PE=3 SV=1	NA	NA
HORVU.Clipper.r1.7HG003670	sp|Q9M9H7|SOL1_ARATH Carboxypeptidase SOL1 OS=Arabidopsis thaliana GN=SOL1 PE=2 SV=1	NA	NA
HORVU.Clipper.r1.7HG003680	sp|Q84MB3|ACCH1_ARATH 1-aminocyclopropane-1-carboxylate oxidase homolog 1 OS=Arabidopsis thaliana GN=At1g06620 PE=2 SV=1	NA	NA
HORVU.Clipper.r1.7HG003690	NA	NA	NA
HORVU.Clipper.r1.7HG003700	NA	NA	NA
HORVU.Clipper.r1.7HG003710	sp|Q6ZA27|BURPC_ORYSJ BURP domain-containing protein 12 OS=Oryza sativa subsp. japonica GN=BURP12 PE=2 SV=1	NA	NA
HORVU.Clipper.r1.7HG003720	sp|Q9FNG8|PP366_ARATH Putative pentatricopeptide repeat-containing protein At5g06400, mitochondrial OS=Arabidopsis thaliana GN=At5g06400 PE=3 SV=1	NA	NA
HORVU.Clipper.r1.7HG003730	sp|Q8VYN6|PFKA5_ARATH ATP-dependent 6-phosphofructokinase 5, chloroplastic OS=Arabidopsis thaliana GN=PFK5 PE=1 SV=1	NA	NA
HORVU.Clipper.r1.7HG003740	NA	NA	NA
HORVU.Clipper.r1.7HG003750	sp|Q3EBM5|ASPR1_ARATH Probable aspartic protease At2g35615 OS=Arabidopsis thaliana GN=At2g35615 PE=3 SV=1	NA	NA
HORVU.Clipper.r1.7HG003760	sp|P34951|IAAC_HORVU Trypsin inhibitor CMc OS=Hordeum vulgare GN=ITR2 PE=1 SV=2	NA	NA
HORVU.Clipper.r1.7HG003840	sp|Q39152|FACR1_ARATH Fatty acyl-CoA reductase 1 OS=Arabidopsis thaliana GN=FAR1 PE=2 SV=1	NA	NA
HORVU.Clipper.r1.7HG003850	sp|Q8L817|ATCA7_ARATH Alpha carbonic anhydrase 7 OS=Arabidopsis thaliana GN=ACA7 PE=2 SV=1	NA	NA
HORVU.Clipper.r1.7HG003890	NA	NA	NA
HORVU.Clipper.r1.7HG003900	NA	NA	NA
HORVU.Clipper.r1.7HG003910	NA	NA	NA
HORVU.Clipper.r1.7HG003930	sp|A2Y953|ANM10_ORYSI Protein arginine N-methyltransferase PRMT10 OS=Oryza sativa subsp. indica GN=PRMT10 PE=3 SV=1	NA	NA
HORVU.Clipper.r1.7HG003940	sp|Q69JW3|SUT5_ORYSJ Sucrose transport protein SUT5 OS=Oryza sativa subsp. japonica GN=SUT5 PE=1 SV=1	NA	NA
HORVU.Clipper.r1.7HG003950	sp|Q9SSB8|CX5B2_ARATH Cytochrome c oxidase subunit 5b-2, mitochondrial OS=Arabidopsis thaliana GN=COX5B-2 PE=2 SV=1	NA	NA
HORVU.Clipper.r1.7HG003970	sp|Q9LMN7|WAK5_ARATH Wall-associated receptor kinase 5 OS=Arabidopsis thaliana GN=WAK5 PE=2 SV=1	NA	NA
HORVU.Clipper.r1.7HG003980	sp|Q9LMN7|WAK5_ARATH Wall-associated receptor kinase 5 OS=Arabidopsis thaliana GN=WAK5 PE=2 SV=1	NA	NA
HORVU.Clipper.r1.7HG003990	sp|Q9LMP1|WAK2_ARATH Wall-associated receptor kinase 2 OS=Arabidopsis thaliana GN=WAK2 PE=1 SV=1	NA	NA
HORVU.Clipper.r1.7HG004000	sp|Q02921|NO93_SOYBN Early nodulin-93 OS=Glycine max PE=2 SV=1	NA	NA
HORVU.Clipper.r1.7HG004010	NA	NA	NA
HORVU.Clipper.r1.7HG004020	sp|Q02921|NO93_SOYBN Early nodulin-93 OS=Glycine max PE=2 SV=1	NA	NA
HORVU.Clipper.r1.7HG004030	sp|Q02921|NO93_SOYBN Early nodulin-93 OS=Glycine max PE=2 SV=1	NA	NA
HORVU.Clipper.r1.7HG004040	NA	NA	NA
HORVU.Clipper.r1.7HG004340	sp|Q8VWV6|WRK61_ARATH Probable WRKY transcription factor 61 OS=Arabidopsis thaliana GN=WRKY61 PE=2 SV=1	NA	NA
HORVU.Clipper.r1.7HG004380	sp|G7ID19|RBP2_MEDTR RNA-binding protein 2 OS=Medicago truncatula GN=RBP2 PE=2 SV=1	NA	NA
HORVU.Clipper.r1.7HG004390	NA	NA	NA
HORVU.Clipper.r1.7HG004400	sp|Q9LU14|APG2_ARATH GDSL esterase/lipase APG OS=Arabidopsis thaliana GN=APG PE=2 SV=1	NA	NA
HORVU.Clipper.r1.7HG004500	sp|Q9LU14|APG2_ARATH GDSL esterase/lipase APG OS=Arabidopsis thaliana GN=APG PE=2 SV=1	NA	NA
HORVU.Clipper.r1.7HG004510	sp|Q9URQ3|TAD3_YEAST tRNA-specific adenosine deaminase subunit TAD3 OS=Saccharomyces cerevisiae (strain ATCC 204508 / S288c) GN=TAD3 PE=1 SV=1	NA	NA
HORVU.Clipper.r1.7HG004520	sp|B7EA73|PSA_ORYSJ Puromycin-sensitive aminopeptidase OS=Oryza sativa subsp. japonica GN=Os08g0562700 PE=2 SV=1	NA	NA
HORVU.Clipper.r1.7HG004530	NA	NA	NA
HORVU.Clipper.r1.7HG004540	sp|Q43767|NLT41_HORVU Non-specific lipid-transfer protein 4.1 OS=Hordeum vulgare GN=LTP4.1 PE=1 SV=1	NA	NA
HORVU.Clipper.r1.7HG004550	sp|Q93ZR6|WSD1_ARATH O-acyltransferase WSD1 OS=Arabidopsis thaliana GN=WSD1 PE=2 SV=1	NA	NA
HORVU.Clipper.r1.7HG004560	sp|Q9LU14|APG2_ARATH GDSL esterase/lipase APG OS=Arabidopsis thaliana GN=APG PE=2 SV=1	NA	NA
HORVU.Clipper.r1.7HG004570	sp|Q9LU14|APG2_ARATH GDSL esterase/lipase APG OS=Arabidopsis thaliana GN=APG PE=2 SV=1	NA	NA
HORVU.Clipper.r1.7HG005740	sp|Q12103|YD109_YEAST Putative lipase YDL109C OS=Saccharomyces cerevisiae (strain ATCC 204508 / S288c) GN=YDL109C PE=1 SV=1	NA	NA
HORVU.Clipper.r1.7HG006980	NA	NA	NA
HORVU.Clipper.r1.7HG009140	sp|P52032|GPX1_ARATH Phospholipid hydroperoxide glutathione peroxidase 1, chloroplastic OS=Arabidopsis thaliana GN=GPX1 PE=2 SV=2	NA	NA
HORVU.Clipper.r1.7HG009150	NA	NA	NA
HORVU.Clipper.r1.7HG009160	sp|Q9ZUI0|Y2241_ARATH Putative leucine-rich repeat receptor-like serine/threonine-protein kinase At2g24130 OS=Arabidopsis thaliana GN=At2g24130 PE=3 SV=1	NA	NA
HORVU.Clipper.r1.7HG010990	sp|P19515|LIP_RHIMI Lipase OS=Rhizomucor miehei PE=1 SV=2	NA	NA
HORVU.Clipper.r1.7HG015180	sp|Q9CAA9|BH049_ARATH Transcription factor bHLH49 OS=Arabidopsis thaliana GN=BHLH49 PE=1 SV=1	NA	NA
HORVU.Clipper.r1.7HG015190	sp|Q9CAA7|PUB42_ARATH Putative U-box domain-containing protein 42 OS=Arabidopsis thaliana GN=PUB42 PE=2 SV=1	NA	NA
HORVU.Clipper.r1.7HG017270	NA	NA	NA
HORVU.Clipper.r1.7HG017520	sp|Q8GW75|RADL5_ARATH Protein RADIALIS-like 5 OS=Arabidopsis thaliana GN=RL5 PE=3 SV=1	NA	NA
HORVU.Clipper.r1.7HG017800	NA	NA	NA
HORVU.Clipper.r1.7HG017870	NA	NA	NA
HORVU.Clipper.r1.7HG017880	NA	NA	NA
HORVU.Clipper.r1.7HG017890	NA	NA	NA
HORVU.Clipper.r1.7HG017910	NA	NA	NA
HORVU.Clipper.r1.7HG017920	sp|Q9LY87|RGLG2_ARATH E3 ubiquitin-protein ligase RGLG2 OS=Arabidopsis thaliana GN=RGLG2 PE=1 SV=1	NA	NA
HORVU.Clipper.r1.7HG017930	NA	NA	NA
HORVU.Clipper.r1.7HG017990	sp|Q9FKT8|COX15_ARATH Cytochrome c oxidase assembly protein COX15 OS=Arabidopsis thaliana GN=COX15 PE=2 SV=1	NA	NA
HORVU.Clipper.r1.7HG018000	NA	NA	NA
HORVU.Clipper.r1.7HG018010	NA	NA	NA
HORVU.Clipper.r1.7HG018030	sp|Q9XE33|NFYC6_ORYSJ Nuclear transcription factor Y subunit C-6 OS=Oryza sativa subsp. japonica GN=NFYC6 PE=1 SV=1	NA	NA
HORVU.Clipper.r1.7HG018040	NA	NA	NA
HORVU.Clipper.r1.7HG018070	sp|F4JRE0|TMN12_ARATH Transmembrane 9 superfamily member 12 OS=Arabidopsis thaliana GN=TMN12 PE=2 SV=1	NA	NA
HORVU.Clipper.r1.7HG018080	sp|F4IHJ0|SFH8_ARATH Phosphatidylinositol/phosphatidylcholine transfer protein SFH8 OS=Arabidopsis thaliana GN=SFH8 PE=2 SV=1	NA	NA
HORVU.Clipper.r1.7HG018090	NA	NA	NA
HORVU.Clipper.r1.7HG018100	NA	NA	NA
HORVU.Clipper.r1.7HG018110	NA	NA	NA
HORVU.Clipper.r1.7HG018120	NA	NA	NA
HORVU.Clipper.r1.7HG018130	NA	NA	NA
HORVU.Clipper.r1.7HG018160	NA	NA	NA
HORVU.Clipper.r1.7HG018170	NA	NA	NA
HORVU.Clipper.r1.7HG018180	NA	NA	NA
HORVU.Clipper.r1.7HG018190	sp|Q9ZVN4|Y1500_ARATH Probable tyrosine-protein phosphatase At1g05000 OS=Arabidopsis thaliana GN=At1g05000 PE=1 SV=1	NA	NA
HORVU.Clipper.r1.7HG018200	sp|Q7F8T6|OMT17_ORYSJ Tricin synthase 2 OS=Oryza sativa subsp. japonica GN=ROMT-17 PE=1 SV=1	NA	NA
HORVU.Clipper.r1.7HG018230	NA	NA	NA
HORVU.Clipper.r1.7HG018380	sp|Q6ZKL8|P2C66_ORYSJ Probable protein phosphatase 2C 66 OS=Oryza sativa subsp. japonica GN=Os08g0500300 PE=2 SV=1	NA	NA
HORVU.Clipper.r1.7HG018410	sp|O94580|YQ77_SCHPO Ubiquitin and WLM domain-containing metalloprotease SPCC1442.07c OS=Schizosaccharomyces pombe (strain 972 / ATCC 24843) GN=SPCC1442.07c PE=3 SV=1	NA	NA
HORVU.Clipper.r1.7HG018420	sp|P52423|PUR3_VIGUN Phosphoribosylglycinamide formyltransferase, chloroplastic OS=Vigna unguiculata GN=PUR3 PE=2 SV=2	NA	NA
HORVU.Clipper.r1.7HG018430	NA	NA	NA
HORVU.Clipper.r1.7HG018490	NA	NA	NA
HORVU.Clipper.r1.7HG018660	sp|Q9FJ62|GPDL4_ARATH Glycerophosphodiester phosphodiesterase GDPDL4 OS=Arabidopsis thaliana GN=GDPDL4 PE=1 SV=1	NA	NA
HORVU.Clipper.r1.7HG018680	sp|Q9SVY1|ZWIP2_ARATH Zinc finger protein WIP2 OS=Arabidopsis thaliana GN=WIP2 PE=1 SV=1	NA	NA
HORVU.Clipper.r1.7HG020560	sp|Q80Y98|DDHD2_MOUSE Phospholipase DDHD2 OS=Mus musculus GN=Ddhd2 PE=1 SV=3	NA	NA
HORVU.Clipper.r1.7HG029530	sp|Q9SMZ2|PP347_ARATH Pentatricopeptide repeat-containing protein At4g33170 OS=Arabidopsis thaliana GN=PCMP-H53 PE=3 SV=1	NA	NA
HORVU.Clipper.r1.7HG031670	NA	NA	NA
HORVU.Clipper.r1.7HG031680	NA	NA	NA
HORVU.Clipper.r1.7HG031690	sp|Q9LRQ8|PMAT2_ARATH Phenolic glucoside malonyltransferase 2 OS=Arabidopsis thaliana GN=PMAT2 PE=1 SV=1	NA	NA
HORVU.Clipper.r1.7HG034710	sp|P48731|ATH1_ARATH Homeobox protein ATH1 OS=Arabidopsis thaliana GN=ATH1 PE=1 SV=1	NA	NA
HORVU.Clipper.r1.7HG039870	sp|Q9SZW4|HMA2_ARATH Cadmium/zinc-transporting ATPase HMA2 OS=Arabidopsis thaliana GN=HMA2 PE=2 SV=1	NA	NA
HORVU.Clipper.r1.7HG039880	sp|Q5Z653|ZIP10_ORYSJ Zinc transporter 10 OS=Oryza sativa subsp. japonica GN=ZIP10 PE=3 SV=2	NA	NA
HORVU.Clipper.r1.7HG039890	sp|Q6L8F7|ZIP7_ORYSJ Zinc transporter 7 OS=Oryza sativa subsp. japonica GN=ZIP7 PE=2 SV=1	NA	NA
HORVU.Clipper.r1.7HG039900	sp|Q6H3Z3|YSL15_ORYSJ Iron-phytosiderophore transporter YSL15 OS=Oryza sativa subsp. japonica GN=YSL15 PE=2 SV=1	NA	NA
HORVU.Clipper.r1.7HG039910	sp|Q6MWE5|VIT11_ORYSJ Vacuolar iron transporter 1.1 OS=Oryza sativa subsp. japonica GN=VIT1.1 PE=2 SV=1	NA	NA
HORVU.Clipper.r1.7HG039920	NA	NA	NA
HORVU.Clipper.r1.7HG039930	NA	NA	NA
HORVU.Clipper.r1.7HG039980	sp|Q9SIV2|PSD2A_ARATH 26S proteasome non-ATPase regulatory subunit 2 homolog A OS=Arabidopsis thaliana GN=RPN1A PE=1 SV=2	NA	NA
HORVU.Clipper.r1.7HG039990	sp|Q6XJG8|PSD2B_ARATH 26S proteasome non-ATPase regulatory subunit 2 homolog B OS=Arabidopsis thaliana GN=RPN1B PE=1 SV=1	NA	NA
HORVU.Clipper.r1.7HG040060	sp|Q9LU68|CIA2_ARATH Protein CHLOROPLAST IMPORT APPARATUS 2 OS=Arabidopsis thaliana GN=CIA2 PE=2 SV=1	NA	NA
HORVU.Clipper.r1.7HG040080	sp|P81748|MIFH_TRITR Macrophage migration inhibitory factor homolog OS=Trichuris trichiura PE=1 SV=2	NA	NA
HORVU.Clipper.r1.7HG040090	NA	NA	NA
HORVU.Clipper.r1.7HG040100	sp|Q5Z859|MPK4_ORYSJ Mitogen-activated protein kinase 4 OS=Oryza sativa subsp. japonica GN=MPK4 PE=2 SV=1	NA	NA
HORVU.Clipper.r1.7HG040110	NA	NA	NA
HORVU.Clipper.r1.7HG040120	sp|Q9LU72|PPA28_ARATH Probable inactive purple acid phosphatase 28 OS=Arabidopsis thaliana GN=PAP28 PE=2 SV=1	NA	NA
HORVU.Clipper.r1.7HG040140	sp|Q5Z4U5|GAT20_ORYSJ GATA transcription factor 20 OS=Oryza sativa subsp. japonica GN=GATA20 PE=2 SV=1	NA	NA
HORVU.Clipper.r1.7HG040170	sp|Q39214|RPM1_ARATH Disease resistance protein RPM1 OS=Arabidopsis thaliana GN=RPM1 PE=1 SV=1	NA	NA
HORVU.Clipper.r1.7HG040180	sp|Q9SSQ4|FRS6_ARATH Protein FAR1-RELATED SEQUENCE 6 OS=Arabidopsis thaliana GN=FRS6 PE=2 SV=1	NA	NA
HORVU.Clipper.r1.7HG040190	sp|B3H672|PP317_ARATH Pentatricopeptide repeat-containing protein At4g17616 OS=Arabidopsis thaliana GN=At4g17616 PE=2 SV=1	NA	NA
HORVU.Clipper.r1.7HG040240	sp|Q9LZD3|E70A1_ARATH Exocyst complex component EXO70A1 OS=Arabidopsis thaliana GN=EXO70A1 PE=1 SV=1	NA	NA
HORVU.Clipper.r1.7HG040250	sp|Q8L5Y6|CAND1_ARATH Cullin-associated NEDD8-dissociated protein 1 OS=Arabidopsis thaliana GN=CAND1 PE=1 SV=1	NA	NA
HORVU.Clipper.r1.7HG040280	sp|Q9FG34|PER54_ARATH Peroxidase 54 OS=Arabidopsis thaliana GN=PER54 PE=2 SV=1	NA	NA
HORVU.Clipper.r1.7HG040290	sp|Q5Z6F5|P2C59_ORYSJ Probable protein phosphatase 2C 59 OS=Oryza sativa subsp. japonica GN=Os06g0698300 PE=2 SV=1	NA	NA
HORVU.Clipper.r1.7HG040310	sp|Q5Z6F6|HOX18_ORYSJ Homeobox-leucine zipper protein HOX18 OS=Oryza sativa subsp. japonica GN=HOX18 PE=2 SV=1	NA	NA
HORVU.Clipper.r1.7HG040320	NA	NA	NA
HORVU.Clipper.r1.7HG040380	sp|Q9FZ80|SOT17_ARATH Cytosolic sulfotransferase 17 OS=Arabidopsis thaliana GN=SOT17 PE=1 SV=1	NA	NA
HORVU.Clipper.r1.7HG040420	sp|Q38907|XTH25_ARATH Probable xyloglucan endotransglucosylase/hydrolase protein 25 OS=Arabidopsis thaliana GN=XTH25 PE=2 SV=2	NA	NA
HORVU.Clipper.r1.7HG040430	sp|Q38907|XTH25_ARATH Probable xyloglucan endotransglucosylase/hydrolase protein 25 OS=Arabidopsis thaliana GN=XTH25 PE=2 SV=2	NA	NA
HORVU.Clipper.r1.7HG040560	sp|Q96522|PER45_ARATH Peroxidase 45 OS=Arabidopsis thaliana GN=PER45 PE=1 SV=1	NA	NA
HORVU.Clipper.r1.7HG040580	sp|Q3MKY2|AAE_RAUSE Acetylajmalan esterase OS=Rauvolfia serpentina GN=AAE PE=1 SV=1	NA	NA
HORVU.Clipper.r1.7HG041730	sp|O80990|CIA1_ARATH Protein CIA1 OS=Arabidopsis thaliana GN=CIA1 PE=1 SV=2	NA	NA
HORVU.Clipper.r1.7HG041740	NA	NA	NA
HORVU.Clipper.r1.7HG041750	sp|Q8VYP0|SCO11_ARATH Protein SCO1 homolog 1, mitochondrial OS=Arabidopsis thaliana GN=HCC1 PE=2 SV=1	NA	NA
HORVU.Clipper.r1.7HG043170	sp|D2SMN4|NAMB1_HORVS NAC transcription factor NAM-B1 OS=Hordeum vulgare subsp. spontaneum GN=NAM-B1 PE=3 SV=1	NA	NA
HORVU.Clipper.r1.7HG043180	sp|Q9ASR1|EF2_ARATH Elongation factor 2 OS=Arabidopsis thaliana GN=LOS1 PE=1 SV=1	NA	NA
HORVU.Clipper.r1.7HG043190	sp|Q8VZR7|PTR30_ARATH Protein NRT1/ PTR FAMILY 5.1 OS=Arabidopsis thaliana GN=NPF5.1 PE=2 SV=2	NA	NA
HORVU.Clipper.r1.7HG043200	sp|Q653T6|SPS1_ORYSJ Solanesyl-diphosphate synthase 1, mitochondrial OS=Oryza sativa subsp. japonica GN=SPS1 PE=1 SV=1	NA	NA
HORVU.Clipper.r1.7HG043210	NA	NA	NA
HORVU.Clipper.r1.7HG044940	sp|Q9LUM3|SBT15_ARATH Subtilisin-like protease SBT1.5 OS=Arabidopsis thaliana GN=SBT1.5 PE=2 SV=1	NA	NA
HORVU.Clipper.r1.7HG044950	sp|Q01WL4|TRUA_SOLUE tRNA pseudouridine synthase A OS=Solibacter usitatus (strain Ellin6076) GN=truA PE=3 SV=1	NA	NA
HORVU.Clipper.r1.7HG044960	sp|Q8GXZ3|Y5102_ARATH Serine/threonine-protein kinase At5g01020 OS=Arabidopsis thaliana GN=At5g01020 PE=1 SV=1	NA	NA
HORVU.Clipper.r1.7HG003960	sp|Q94C25|Y5005_ARATH Probable receptor-like protein kinase At5g20050 OS=Arabidopsis thaliana GN=At5g20050 PE=2 SV=1	MAK4(functionally characterized in rice )	Nitrogen, flowering
HORVU.Clipper.r1.5HG051820	sp|A2YXQ1|PCF2_ORYSI Transcription factor PCF2 OS=Oryza sativa subsp. indica GN=PCF2 PE=3 SV=1	PCF2|OsPCF2	Plant growth
HORVU.Clipper.r1.7HG040570	sp|A2ZU80|NRT24_ORYSJ Probable high-affinity nitrate transporter 2.4 OS=Oryza sativa subsp. japonica GN=NRT2.4 PE=2 SV=2	OsNRT2.4	Root, growth,nitrate transporter
HORVU.Clipper.r1.3HG007650	sp|Q9FML4|LOB_ARATH Protein LATERAL ORGAN BOUNDARIES OS=Arabidopsis thaliana GN=LOB PE=2 SV=1	RA2 (vrs4)	Spike architecture (6-rowed/2-rowed) induced mutations
HORVU.Clipper.r1.7HG043420	sp|Q653V6|NRAM3_ORYSJ Metal transporter Nramp3 OS=Oryza sativa subsp. japonica GN=NRAMP3 PE=2 SV=1	OsNRAMP3	Vascular bundle, transporter

## Sheet: Table S6
Table S6: Genes in the AME vs EUR selected regions . NA: Not Available
GeneID	Annotation	Known phenology or drought related genes or homologous genes functionally characterized in rice	Function
HORVU.Clipper.r1.6HG001480	sp|Q10169|DSK2_SCHPO Deubiquitination-protection protein dph1 OS=Schizosaccharomyces pombe (strain 972 / ATCC 24843) GN=dph1 PE=3 SV=1	CRTintP	Abiotic stress
HORVU.Clipper.r1.4HG040070	sp|Q5ZAJ0|RBOHB_ORYSJ Respiratory burst oxidase homolog protein B OS=Oryza sativa subsp. japonica GN=RBOHB PE=1 SV=1	Drought related	Abiotic stress
HORVU.Clipper.r1.6HG001400	sp|Q9SBQ9|F3PH_PETHY Flavonoid 3'-monooxygenase OS=Petunia hybrida GN=CYP75B2 PE=2 SV=1	OsCYP75B4|CYP75B4	Abiotic stress
HORVU.Clipper.r1.6HG044210	sp|Q9XGM8|MGAT1_ARATH Alpha-1,3-mannosyl-glycoprotein 2-beta-N-acetylglucosaminyltransferase OS=Arabidopsis thaliana GN=GNTI PE=1 SV=1	GnT1	Abiotic stress
HORVU.Clipper.r1.5HG018080	sp|Q9SHB5|WRK55_ARATH WRKY transcription factor 55 OS=Arabidopsis thaliana GN=WRKY55 PE=2 SV=1	OsWRKY65	Biotic stress
HORVU.Clipper.r1.7HG032900	sp|Q69XM6|C7344_ORYSJ Cytochrome P450 734A4 OS=Oryza sativa subsp. japonica GN=CYP734A4 PE=2 SV=1	CYP734A4	BR catabolism
HORVU.Clipper.r1.5HG055260	sp|Q9LD95|SIGF_ARATH RNA polymerase sigma factor sigF, chloroplastic OS=Arabidopsis thaliana GN=SIGF PE=1 SV=1	OsSIG6	chloroplast
HORVU.Clipper.r1.4HG019790	sp|O82256|COL13_ARATH Zinc finger protein CONSTANS-LIKE 13 OS=Arabidopsis thaliana GN=COL13 PE=2 SV=1	Phenology related	Flowering
HORVU.Clipper.r1.1HG037830	sp|Q96460|TBA2_HORVU Tubulin alpha-2 chain OS=Hordeum vulgare GN=TUBA2 PE=2 SV=1	Phenology related	Flowering
HORVU.Clipper.r1.3HG037960	sp|A0AT33|NLTP4_LENCU Non-specific lipid-transfer protein 4 (Fragment) OS=Lens culinaris PE=1 SV=1	NA	NA
HORVU.Clipper.r1.4HG009700	sp|A2RVM0|TIC32_ARATH Short-chain dehydrogenase TIC 32, chloroplastic OS=Arabidopsis thaliana GN=TIC32 PE=2 SV=1	NA	NA
HORVU.Clipper.r1.4HG019550	sp|A2WYI4|OHK3_ORYSI Probable histidine kinase 3 OS=Oryza sativa subsp. indica GN=HK3 PE=2 SV=1	NA	NA
HORVU.Clipper.r1.4HG014620	sp|A2XK56|BAHL1_ORYSI Probable E3 ubiquitin-protein ligase BAH1-like 1 OS=Oryza sativa subsp. indica GN=OsI_12825 PE=3 SV=1	NA	NA
HORVU.Clipper.r1.7HG032890	sp|A2YEQ6|RAN3_ORYSI GTP-binding nuclear protein Ran-3 OS=Oryza sativa subsp. indica GN=RAN3 PE=2 SV=2	NA	NA
HORVU.Clipper.r1.4HG016440	sp|A3C4N5|PP2A4_ORYSJ Serine/threonine-protein phosphatase PP2A-4 catalytic subunit OS=Oryza sativa subsp. japonica GN=PP2A4 PE=2 SV=2	NA	NA
HORVU.Clipper.r1.5HG018790	sp|A4FV84|MRT4_BOVIN mRNA turnover protein 4 homolog OS=Bos taurus GN=MRTO4 PE=2 SV=1	NA	NA
HORVU.Clipper.r1.4HG015000	sp|A6H294|HFLX_FLAPJ GTPase HflX OS=Flavobacterium psychrophilum (strain JIP02/86 / ATCC 49511) GN=hflX PE=3 SV=1	NA	NA
HORVU.Clipper.r1.5HG005570	sp|A6X935|ITIH4_MOUSE Inter alpha-trypsin inhibitor, heavy chain 4 OS=Mus musculus GN=Itih4 PE=1 SV=2	NA	NA
HORVU.Clipper.r1.2HG055420	sp|A7LXU3|BGH3B_BACO1 Beta-glucosidase BoGH3B OS=Bacteroides ovatus (strain ATCC 8483 / DSM 1896 / JCM 5824 / NCTC 11153) GN=BACOVA_02659 PE=1 SV=1	NA	NA
HORVU.Clipper.r1.4HG011920	sp|A7NY33|PER4_VITVI Peroxidase 4 OS=Vitis vinifera GN=GSVIVT00023967001 PE=1 SV=1	NA	NA
HORVU.Clipper.r1.2HG049780	sp|A7S6A5|SDA1_NEMVE Protein SDA1 homolog OS=Nematostella vectensis GN=sdad1 PE=3 SV=1	NA	NA
HORVU.Clipper.r1.4HG019480	sp|A8Y9D2|RR15_LOLPR 30S ribosomal protein S15, chloroplastic OS=Lolium perenne GN=rps15-A PE=3 SV=1	NA	NA
HORVU.Clipper.r1.2HG043510	sp|B0JVV0|MNME_MICAN tRNA modification GTPase MnmE OS=Microcystis aeruginosa (strain NIES-843) GN=mnmE PE=3 SV=1	NA	NA
HORVU.Clipper.r1.5HG054310	sp|B0XYC8|EIF3I_ASPFC Eukaryotic translation initiation factor 3 subunit I OS=Neosartorya fumigata (strain CEA10 / CBS 144.89 / FGSC A1163) GN=tif34 PE=3 SV=1	NA	NA
HORVU.Clipper.r1.6HG027220	sp|B3RFJ6|86A22_PETHY Cytochrome P450 86A22 OS=Petunia hybrida GN=CYP86A22 PE=1 SV=1	NA	NA
HORVU.Clipper.r1.2HG052730	sp|B6DMK2|MER3_ORYSJ ATP-dependent DNA helicase MER3 homolog OS=Oryza sativa subsp. japonica GN=MER3 PE=2 SV=1	NA	NA
HORVU.Clipper.r1.2HG052740	sp|B6DMK2|MER3_ORYSJ ATP-dependent DNA helicase MER3 homolog OS=Oryza sativa subsp. japonica GN=MER3 PE=2 SV=1	NA	NA
HORVU.Clipper.r1.4HG020120	sp|B6DMK2|MER3_ORYSJ ATP-dependent DNA helicase MER3 homolog OS=Oryza sativa subsp. japonica GN=MER3 PE=2 SV=1	NA	NA
HORVU.Clipper.r1.1HG037960	sp|B6IPJ8|RL20_RHOCS 50S ribosomal protein L20 OS=Rhodospirillum centenum (strain ATCC 51521 / SW) GN=rplT PE=3 SV=1	NA	NA
HORVU.Clipper.r1.7HG013100	sp|B6SHG7|TRMB_MAIZE tRNA (guanine-N(7)-)-methyltransferase OS=Zea mays PE=2 SV=1	NA	NA
HORVU.Clipper.r1.3HG037120	sp|B7F8N7|BGL02_ORYSJ Beta-glucosidase 2 OS=Oryza sativa subsp. japonica GN=BGLU2 PE=2 SV=1	NA	NA
HORVU.Clipper.r1.4HG018000	sp|B7F8P5|SAU39_ORYSJ Auxin-responsive protein SAUR36 OS=Oryza sativa subsp. japonica GN=SAUR39 PE=2 SV=1	NA	NA
HORVU.Clipper.r1.4HG018020	sp|B7F8P5|SAU39_ORYSJ Auxin-responsive protein SAUR36 OS=Oryza sativa subsp. japonica GN=SAUR39 PE=2 SV=1	NA	NA
HORVU.Clipper.r1.4HG018050	sp|B7F8P5|SAU39_ORYSJ Auxin-responsive protein SAUR36 OS=Oryza sativa subsp. japonica GN=SAUR39 PE=2 SV=1	NA	NA
HORVU.Clipper.r1.6HG001540	sp|B8AEH1|ORR23_ORYSI Two-component response regulator ORR23 OS=Oryza sativa subsp. indica GN=RR23 PE=3 SV=1	NA	NA
HORVU.Clipper.r1.6HG044130	sp|B8AFI8|OEP21_ORYSI Outer envelope pore protein 21, chloroplastic OS=Oryza sativa subsp. indica GN=OEP21 PE=3 SV=1	NA	NA
HORVU.Clipper.r1.4HG040090	sp|B8BD96|CSPLQ_ORYSI CASP-like protein 5B3 OS=Oryza sativa subsp. indica GN=OsI_30532 PE=3 SV=1	NA	NA
HORVU.Clipper.r1.4HG020150	sp|B8BDW1|XCT_ORYSI Protein XAP5 CIRCADIAN TIMEKEEPER OS=Oryza sativa subsp. indica GN=XCT PE=3 SV=1	NA	NA
HORVU.Clipper.r1.1HG023900	sp|B8EPC5|YQGF_METSB Putative pre-16S rRNA nuclease OS=Methylocella silvestris (strain DSM 15510 / CIP 108128 / LMG 27833 / NCIMB 13906 / BL2) GN=Msil_0742 PE=3 SV=1	NA	NA
HORVU.Clipper.r1.4HG001000	sp|B8XCH5|QKY_ARATH Protein QUIRKY OS=Arabidopsis thaliana GN=QKY PE=2 SV=1	NA	NA
HORVU.Clipper.r1.5HG043620	sp|B9DFR3|PAE9_ARATH Pectin acetylesterase 9 OS=Arabidopsis thaliana GN=PAE9 PE=2 SV=1	NA	NA
HORVU.Clipper.r1.4HG029940	sp|B9F655|PIRL7_ORYSJ Plant intracellular Ras-group-related LRR protein 7 OS=Oryza sativa subsp. japonica GN=IRL7 PE=2 SV=1	NA	NA
HORVU.Clipper.r1.4HG012410	sp|B9G934|C14C3_ORYSJ Cytochrome P450 714C3 OS=Oryza sativa subsp. japonica GN=CYP714C3 PE=3 SV=2	NA	NA
HORVU.Clipper.r1.4HG040100	sp|C0LGP4|Y3475_ARATH Probable LRR receptor-like serine/threonine-protein kinase At3g47570 OS=Arabidopsis thaliana GN=At3g47570 PE=2 SV=1	NA	NA
HORVU.Clipper.r1.5HG018720	sp|C0LGQ4|MDIS2_ARATH Protein MALE DISCOVERER 2 OS=Arabidopsis thaliana GN=MDIS2 PE=2 SV=1	NA	NA
HORVU.Clipper.r1.4HG015590	sp|D9HP27|CNR11_MAIZE Cell number regulator 11 OS=Zea mays GN=CNR11 PE=2 SV=1	NA	NA
HORVU.Clipper.r1.3HG037940	sp|F1DLK1|DSE1_NICBE Protein DECREASED SIZE EXCLUSION LIMIT 1 OS=Nicotiana benthamiana GN=DSE1 PE=2 SV=1	NA	NA
HORVU.Clipper.r1.5HG055250	sp|F4I096|MED13_ARATH Mediator of RNA polymerase II transcription subunit 13 OS=Arabidopsis thaliana GN=MED13 PE=1 SV=1	NA	NA
HORVU.Clipper.r1.4HG012610	sp|F4I111|MCU6_ARATH Calcium uniporter protein 6, mitochondrial OS=Arabidopsis thaliana GN=At1g09575 PE=2 SV=1	NA	NA
HORVU.Clipper.r1.4HG007820	sp|F4I114|Y1960_ARATH Probable serine/threonine-protein kinase At1g09600 OS=Arabidopsis thaliana GN=At1g09600 PE=3 SV=1	NA	NA
HORVU.Clipper.r1.5HG055530	sp|F4I460|MYO8_ARATH Myosin-8 OS=Arabidopsis thaliana GN=XI-B PE=3 SV=1	NA	NA
HORVU.Clipper.r1.5HG055680	sp|F4I933|STR8_ARATH Rhodanese-like domain-containing protein 8, chloroplastic OS=Arabidopsis thaliana GN=STR8 PE=2 SV=1	NA	NA
HORVU.Clipper.r1.6HG042160	sp|F4IB81|LYK3_ARATH LysM domain receptor-like kinase 3 OS=Arabidopsis thaliana GN=LYK3 PE=2 SV=1	NA	NA
HORVU.Clipper.r1.6HG001380	sp|F4IK45|C70B2_ARATH Cytochrome P450 709B2 OS=Arabidopsis thaliana GN=CYP709B2 PE=2 SV=1	NA	NA
HORVU.Clipper.r1.4HG016610	sp|F4J5S1|CLU_ARATH Clustered mitochondria protein OS=Arabidopsis thaliana GN=FMT PE=2 SV=1	NA	NA
HORVU.Clipper.r1.2HG049740	sp|F4JGP4|KN14D_ARATH Kinesin-like protein KIN-14D OS=Arabidopsis thaliana GN=KIN14D PE=2 SV=1	NA	NA
HORVU.Clipper.r1.6HG042450	sp|F4JH46|DTX34_ARATH Protein DETOXIFICATION 34 OS=Arabidopsis thaliana GN=DTX34 PE=2 SV=1	NA	NA
HORVU.Clipper.r1.4HG015470	sp|F4JKH6|TSS_ARATH Protein TSS OS=Arabidopsis thaliana GN=TSS PE=1 SV=1	NA	NA
HORVU.Clipper.r1.4HG015480	sp|F4JKH6|TSS_ARATH Protein TSS OS=Arabidopsis thaliana GN=TSS PE=1 SV=1	NA	NA
HORVU.Clipper.r1.2HG049770	sp|F4JTP5|STY46_ARATH Serine/threonine-protein kinase STY46 OS=Arabidopsis thaliana GN=STY46 PE=1 SV=1	NA	NA
HORVU.Clipper.r1.4HG006200	sp|F4K1R2|HINT3_ARATH Adenylylsulfatase HINT3 OS=Arabidopsis thaliana GN=HINT3 PE=1 SV=1	NA	NA
HORVU.Clipper.r1.4HG012750	sp|F4KEV7|FHIT_ARATH Bifunctional bis(5'-adenosyl)-triphosphatase/adenylylsulfatase FHIT OS=Arabidopsis thaliana GN=FHIT PE=1 SV=1	NA	NA
HORVU.Clipper.r1.5HG045810	sp|F8WKW1|UGT2_GARJA 7-deoxyloganetin glucosyltransferase OS=Gardenia jasminoides GN=UGT85A24 PE=1 SV=1	NA	NA
HORVU.Clipper.r1.4HG016320	sp|K7VLR4|APT1_MAIZE Protein ABERRANT POLLEN TRANSMISSION 1 OS=Zea mays GN=APT1 PE=2 SV=1	NA	NA
HORVU.Clipper.r1.3HG004750	sp|O00370|LORF2_HUMAN LINE-1 retrotransposable element ORF2 protein OS=Homo sapiens PE=1 SV=1	NA	NA
HORVU.Clipper.r1.4HG000520	sp|O14348|NC2B_SCHPO Negative cofactor 2 complex subunit beta OS=Schizosaccharomyces pombe (strain 972 / ATCC 24843) GN=ncb2 PE=3 SV=1	NA	NA
HORVU.Clipper.r1.4HG016370	sp|O22212|PRP4L_ARATH U4/U6 small nuclear ribonucleoprotein PRP4-like protein OS=Arabidopsis thaliana GN=LIS PE=2 SV=1	NA	NA
HORVU.Clipper.r1.4HG007360	sp|O22227|MIZ1_ARATH Protein MIZU-KUSSEI 1 OS=Arabidopsis thaliana GN=MIZ1 PE=1 SV=1	NA	NA
HORVU.Clipper.r1.6HG044240	sp|O22286|BPM3_ARATH BTB/POZ and MATH domain-containing protein 3 OS=Arabidopsis thaliana GN=BPM3 PE=1 SV=1	NA	NA
HORVU.Clipper.r1.6HG044220	sp|O22727|DRL16_ARATH Probable disease resistance protein At1g61190 OS=Arabidopsis thaliana GN=At1g61190 PE=3 SV=1	NA	NA
HORVU.Clipper.r1.6HG044100	sp|O22755|ATL44_ARATH Probable E3 ubiquitin-protein ligase ATL44 OS=Arabidopsis thaliana GN=ATL44 PE=2 SV=1	NA	NA
HORVU.Clipper.r1.4HG015330	sp|O22781|SUVH2_ARATH Histone-lysine N-methyltransferase family member SUVH2 OS=Arabidopsis thaliana GN=SUVH2 PE=1 SV=1	NA	NA
HORVU.Clipper.r1.4HG019980	sp|O22928|PUSH_ARATH Putative tRNA pseudouridine synthase OS=Arabidopsis thaliana GN=At2g30320 PE=3 SV=1	NA	NA
HORVU.Clipper.r1.7HG032780	sp|O22969|Y2416_ARATH Uncharacterized protein At2g34160 OS=Arabidopsis thaliana GN=At2g34160 PE=1 SV=1	NA	NA
HORVU.Clipper.r1.4HG018230	sp|O23049|RK6_ARATH 50S ribosomal protein L6, chloroplastic OS=Arabidopsis thaliana GN=RPL6 PE=2 SV=1	NA	NA
HORVU.Clipper.r1.4HG006890	sp|O23702|CTBP_ARATH C-terminal binding protein AN OS=Arabidopsis thaliana GN=AN PE=1 SV=1	NA	NA
HORVU.Clipper.r1.7HG032850	sp|O24646|HY5_ARATH Transcription factor HY5 OS=Arabidopsis thaliana GN=HY5 PE=1 SV=1	NA	NA
HORVU.Clipper.r1.1HG037950	sp|O48844|PSD1A_ARATH 26S proteasome non-ATPase regulatory subunit 1 homolog A OS=Arabidopsis thaliana GN=RPN2A PE=1 SV=1	NA	NA
HORVU.Clipper.r1.5HG055620	sp|O48847|LUH_ARATH Transcriptional corepressor LEUNIG_HOMOLOG OS=Arabidopsis thaliana GN=LUH PE=1 SV=1	NA	NA
HORVU.Clipper.r1.7HG032860	sp|O48958|C71E1_SORBI 4-hydroxyphenylacetaldehyde oxime monooxygenase OS=Sorghum bicolor GN=CYP71E1 PE=2 SV=1	NA	NA
HORVU.Clipper.r1.7HG032880	sp|O49607|SBT16_ARATH Subtilisin-like protease SBT1.6 OS=Arabidopsis thaliana GN=SBT1.6 PE=2 SV=1	NA	NA
HORVU.Clipper.r1.3HG043270	sp|O49621|MLO1_ARATH MLO-like protein 1 OS=Arabidopsis thaliana GN=MLO1 PE=1 SV=1	NA	NA
HORVU.Clipper.r1.5HG055160	sp|O49660|DTX56_ARATH Protein DETOXIFICATION 56 OS=Arabidopsis thaliana GN=DTX56 PE=1 SV=1	NA	NA
HORVU.Clipper.r1.4HG009120	sp|O60784|TOM1_HUMAN Target of Myb protein 1 OS=Homo sapiens GN=TOM1 PE=1 SV=2	NA	NA
HORVU.Clipper.r1.4HG012960	sp|O65399|E131_ARATH Glucan endo-1,3-beta-glucosidase 1 OS=Arabidopsis thaliana GN=At1g11820 PE=1 SV=3	NA	NA
HORVU.Clipper.r1.4HG008790	sp|O65657|HIP23_ARATH Heavy metal-associated isoprenylated plant protein 23 OS=Arabidopsis thaliana GN=HIPP23 PE=1 SV=1	NA	NA
HORVU.Clipper.r1.5HG023900	sp|O65665|ERF60_ARATH Ethylene-responsive transcription factor ERF060 OS=Arabidopsis thaliana GN=ERF060 PE=2 SV=1	NA	NA
HORVU.Clipper.r1.5HG023210	sp|O65677|KCS17_ARATH 3-ketoacyl-CoA synthase 17 OS=Arabidopsis thaliana GN=KCS17 PE=1 SV=1	NA	NA
HORVU.Clipper.r1.4HG012490	sp|O74113|CDC45_SCHPO Cell division control protein 45 homolog OS=Schizosaccharomyces pombe (strain 972 / ATCC 24843) GN=sna41 PE=1 SV=1	NA	NA
HORVU.Clipper.r1.4HG000990	sp|O75175|CNOT3_HUMAN CCR4-NOT transcription complex subunit 3 OS=Homo sapiens GN=CNOT3 PE=1 SV=1	NA	NA
HORVU.Clipper.r1.4HG009590	sp|O75923|DYSF_HUMAN Dysferlin OS=Homo sapiens GN=DYSF PE=1 SV=1	NA	NA
HORVU.Clipper.r1.2HG007180	sp|O80518|GOLS3_ARATH Galactinol synthase 3 OS=Arabidopsis thaliana GN=GOLS3 PE=1 SV=1	NA	NA
HORVU.Clipper.r1.4HG016840	sp|O80522|GDL2_ARATH GDSL esterase/lipase At1g09390 OS=Arabidopsis thaliana GN=At1g09390 PE=2 SV=1	NA	NA
HORVU.Clipper.r1.1HG037800	sp|O80775|WDR55_ARATH WD repeat-containing protein 55 OS=Arabidopsis thaliana GN=WDR55 PE=1 SV=2	NA	NA
HORVU.Clipper.r1.4HG014360	sp|O80933|SCL9_ARATH Scarecrow-like protein 9 OS=Arabidopsis thaliana GN=SCL9 PE=2 SV=1	NA	NA
HORVU.Clipper.r1.4HG008590	sp|O81767|PP348_ARATH Pentatricopeptide repeat-containing protein At4g33990 OS=Arabidopsis thaliana GN=EMB2758 PE=3 SV=2	NA	NA
HORVU.Clipper.r1.2HG050110	sp|O81905|SD18_ARATH Receptor-like serine/threonine-protein kinase SD1-8 OS=Arabidopsis thaliana GN=SD18 PE=1 SV=1	NA	NA
HORVU.Clipper.r1.6HG000970	sp|P08927|RUBB_PEA RuBisCO large subunit-binding protein subunit beta, chloroplastic OS=Pisum sativum PE=1 SV=2	NA	NA
HORVU.Clipper.r1.4HG018940	sp|P09469|VATA_DAUCA V-type proton ATPase catalytic subunit A OS=Daucus carota PE=2 SV=1	NA	NA
HORVU.Clipper.r1.7HG046870	sp|P0C031|RUB2_ORYSJ Ubiquitin-NEDD8-like protein RUB2 OS=Oryza sativa subsp. japonica GN=RUB2 PE=2 SV=2	NA	NA
HORVU.Clipper.r1.4HG008320	sp|P0C129|IAA27_ORYSJ Auxin-responsive protein IAA27 OS=Oryza sativa subsp. japonica GN=IAA27 PE=2 SV=2	NA	NA
HORVU.Clipper.r1.3HG037270	sp|P0C8Q9|Y5902_ARATH Uncharacterized protein At5g19025 OS=Arabidopsis thaliana GN=At5g19025 PE=2 SV=3	NA	NA
HORVU.Clipper.r1.4HG000510	sp|P0CH35|RL40B_ORYSJ Ubiquitin-60S ribosomal protein L40-2 OS=Oryza sativa subsp. japonica GN=Ub-CEP52-2 PE=3 SV=1	NA	NA
HORVU.Clipper.r1.3HG054880	sp|P0DMS1|NET2A_ARATH Protein NETWORKED 2A OS=Arabidopsis thaliana GN=NET2A PE=2 SV=1	NA	NA
HORVU.Clipper.r1.4HG008620	sp|P10848|ADH3_HORVU Alcohol dehydrogenase 3 OS=Hordeum vulgare GN=ADH3 PE=3 SV=1	NA	NA
HORVU.Clipper.r1.4HG008630	sp|P10848|ADH3_HORVU Alcohol dehydrogenase 3 OS=Hordeum vulgare GN=ADH3 PE=3 SV=1	NA	NA
HORVU.Clipper.r1.4HG008640	sp|P10848|ADH3_HORVU Alcohol dehydrogenase 3 OS=Hordeum vulgare GN=ADH3 PE=3 SV=1	NA	NA
HORVU.Clipper.r1.4HG012030	sp|P11369|LORF2_MOUSE LINE-1 retrotransposable element ORF2 protein OS=Mus musculus GN=Pol PE=1 SV=2	NA	NA
HORVU.Clipper.r1.4HG018540	sp|P11369|LORF2_MOUSE LINE-1 retrotransposable element ORF2 protein OS=Mus musculus GN=Pol PE=1 SV=2	NA	NA
HORVU.Clipper.r1.1HG005870	sp|P12615|SSG1_AVESA 12S seed storage globulin 1 OS=Avena sativa PE=2 SV=1	NA	NA
HORVU.Clipper.r1.4HG015460	sp|P12862|ATPAM_WHEAT ATP synthase subunit alpha, mitochondrial OS=Triticum aestivum GN=ATPA PE=3 SV=1	NA	NA
HORVU.Clipper.r1.3HG002100	sp|P12940|IBB_HORVU Bowman-Birk type trypsin inhibitor OS=Hordeum vulgare GN=BBBI PE=1 SV=1	NA	NA
HORVU.Clipper.r1.3HG002110	sp|P12940|IBB_HORVU Bowman-Birk type trypsin inhibitor OS=Hordeum vulgare GN=BBBI PE=1 SV=1	NA	NA
HORVU.Clipper.r1.3HG002120	sp|P12940|IBB_HORVU Bowman-Birk type trypsin inhibitor OS=Hordeum vulgare GN=BBBI PE=1 SV=1	NA	NA
HORVU.Clipper.r1.3HG002160	sp|P12940|IBB_HORVU Bowman-Birk type trypsin inhibitor OS=Hordeum vulgare GN=BBBI PE=1 SV=1	NA	NA
HORVU.Clipper.r1.6HG044190	sp|P14381|YTX2_XENLA Transposon TX1 uncharacterized 149 kDa protein OS=Xenopus laevis PE=3 SV=1	NA	NA
HORVU.Clipper.r1.4HG040340	sp|P14948|MPAL3_LOLPR Pollen allergen Lol p 3 OS=Lolium perenne PE=1 SV=1	NA	NA
HORVU.Clipper.r1.4HG012790	sp|P16423|POLR_DROME Retrovirus-related Pol polyprotein from type-2 retrotransposable element R2DM OS=Drosophila melanogaster GN=pol PE=3 SV=1	NA	NA
HORVU.Clipper.r1.4HG014720	sp|P16423|POLR_DROME Retrovirus-related Pol polyprotein from type-2 retrotransposable element R2DM OS=Drosophila melanogaster GN=pol PE=3 SV=1	NA	NA
HORVU.Clipper.r1.5HG013810	sp|P16423|POLR_DROME Retrovirus-related Pol polyprotein from type-2 retrotransposable element R2DM OS=Drosophila melanogaster GN=pol PE=3 SV=1	NA	NA
HORVU.Clipper.r1.5HG055190	sp|P16423|POLR_DROME Retrovirus-related Pol polyprotein from type-2 retrotransposable element R2DM OS=Drosophila melanogaster GN=pol PE=3 SV=1	NA	NA
HORVU.Clipper.r1.2HG052710	sp|P18616|NRPB1_ARATH DNA-directed RNA polymerase II subunit 1 OS=Arabidopsis thaliana GN=NRPB1 PE=1 SV=3	NA	NA
HORVU.Clipper.r1.4HG016070	sp|P19515|LIP_RHIMI Lipase OS=Rhizomucor miehei PE=1 SV=2	NA	NA
HORVU.Clipper.r1.7HG046890	sp|P19664|LEC_LOTTE Anti-H(O) lectin OS=Lotus tetragonolobus PE=1 SV=2	NA	NA
HORVU.Clipper.r1.4HG015830	sp|P19838|NFKB1_HUMAN Nuclear factor NF-kappa-B p105 subunit OS=Homo sapiens GN=NFKB1 PE=1 SV=2	NA	NA
HORVU.Clipper.r1.3HG002080	sp|P19860|IBB2_SETIT Bowman-Birk type major trypsin inhibitor OS=Setaria italica PE=1 SV=1	NA	NA
HORVU.Clipper.r1.6HG042170	sp|P22198|PP1_MAIZE Serine/threonine-protein phosphatase PP1 OS=Zea mays GN=PP1 PE=2 SV=1	NA	NA
HORVU.Clipper.r1.2HG050140	sp|P24397|HY6H_HYONI Hyoscyamine 6-dioxygenase OS=Hyoscyamus niger GN=H6H PE=1 SV=1	NA	NA
HORVU.Clipper.r1.4HG015700	sp|P27484|GRP2_NICSY Glycine-rich protein 2 OS=Nicotiana sylvestris GN=GRP-2 PE=2 SV=1	NA	NA
HORVU.Clipper.r1.4HG018950	sp|P27527|RT19_PETHY Ribosomal protein S19, mitochondrial OS=Petunia hybrida GN=RPS19 PE=2 SV=2	NA	NA
HORVU.Clipper.r1.4HG018680	sp|P29162|ASOL_TOBAC L-ascorbate oxidase homolog OS=Nicotiana tabacum PE=2 SV=1	NA	NA
HORVU.Clipper.r1.4HG019620	sp|P29162|ASOL_TOBAC L-ascorbate oxidase homolog OS=Nicotiana tabacum PE=2 SV=1	NA	NA
HORVU.Clipper.r1.4HG019730	sp|P29162|ASOL_TOBAC L-ascorbate oxidase homolog OS=Nicotiana tabacum PE=2 SV=1	NA	NA
HORVU.Clipper.r1.4HG015980	sp|P45432|CSN1_ARATH COP9 signalosome complex subunit 1 OS=Arabidopsis thaliana GN=CSN1 PE=1 SV=2	NA	NA
HORVU.Clipper.r1.4HG002630	sp|P45850|OXO1_HORVU Oxalate oxidase 1 OS=Hordeum vulgare PE=1 SV=1	NA	NA
HORVU.Clipper.r1.4HG002640	sp|P45851|OXO2_HORVU Oxalate oxidase 2 OS=Hordeum vulgare PE=2 SV=1	NA	NA
HORVU.Clipper.r1.4HG015430	sp|P46269|QCR8_SOLTU Cytochrome b-c1 complex subunit 8 OS=Solanum tuberosum PE=1 SV=2	NA	NA
HORVU.Clipper.r1.4HG019300	sp|P48013|RAD9_SCHOT DNA repair protein rad9 OS=Schizosaccharomyces octosporus GN=rad9 PE=2 SV=1	NA	NA
HORVU.Clipper.r1.3HG037990	sp|P49216|RS26_ORYSJ 40S ribosomal protein S26 OS=Oryza sativa subsp. japonica GN=RPS26 PE=2 SV=2	NA	NA
HORVU.Clipper.r1.3HG041430	sp|P49661|COPD3_ORYSJ Coatomer subunit delta-3 OS=Oryza sativa subsp. japonica GN=Os01g0833700 PE=2 SV=2	NA	NA
HORVU.Clipper.r1.3HG043620	sp|P50160|TS2_MAIZE Sex determination protein tasselseed-2 OS=Zea mays GN=TS2 PE=2 SV=1	NA	NA
HORVU.Clipper.r1.7HG032730	sp|P50472|GSTX2_MAIZE Probable glutathione S-transferase BZ2 OS=Zea mays GN=BZ2 PE=3 SV=1	NA	NA
HORVU.Clipper.r1.4HG017720	sp|P51419|RL273_ARATH 60S ribosomal protein L27-3 OS=Arabidopsis thaliana GN=RPL27C PE=2 SV=2	NA	NA
HORVU.Clipper.r1.3HG037080	sp|P51823|ARF2_ORYSJ ADP-ribosylation factor 2 OS=Oryza sativa subsp. japonica GN=ARF PE=2 SV=2	NA	NA
HORVU.Clipper.r1.6HG021130	sp|P52411|ACP1_CUPLA Acyl carrier protein 1, chloroplastic OS=Cuphea lanceolata GN=ACL1.1 PE=2 SV=1	NA	NA
HORVU.Clipper.r1.5HG051120	sp|P52424|PUR5_VIGUN Phosphoribosylformylglycinamidine cyclo-ligase, chloroplastic/mitochondrial OS=Vigna unguiculata GN=PUR5 PE=2 SV=1	NA	NA
HORVU.Clipper.r1.6HG001410	sp|P52580|IFRH_MAIZE Isoflavone reductase homolog IRL OS=Zea mays GN=IRL PE=2 SV=1	NA	NA
HORVU.Clipper.r1.4HG008820	sp|P52712|CBPX_ORYSJ Serine carboxypeptidase-like OS=Oryza sativa subsp. japonica GN=CBP31 PE=2 SV=2	NA	NA
HORVU.Clipper.r1.1HG001700	sp|P54769|TYDC2_PAPSO Tyrosine/DOPA decarboxylase 2 OS=Papaver somniferum GN=TYDC2 PE=2 SV=1	NA	NA
HORVU.Clipper.r1.1HG001710	sp|P54769|TYDC2_PAPSO Tyrosine/DOPA decarboxylase 2 OS=Papaver somniferum GN=TYDC2 PE=2 SV=1	NA	NA
HORVU.Clipper.r1.5HG043630	sp|P80269|NDUS8_SOLTU NADH dehydrogenase [ubiquinone] iron-sulfur protein 8, mitochondrial OS=Solanum tuberosum PE=1 SV=2	NA	NA
HORVU.Clipper.r1.4HG009130	sp|P80284|PDI_HORVU Protein disulfide-isomerase OS=Hordeum vulgare GN=PDI PE=1 SV=2	NA	NA
HORVU.Clipper.r1.4HG012590	sp|P83304|LEC_PARPC Mannose/glucose-specific lectin (Fragment) OS=Parkia platycephala PE=1 SV=1	NA	NA
HORVU.Clipper.r1.4HG017670	sp|P92527|CCMC_ARATH Putative cytochrome c biosynthesis ccmC-like mitochondrial protein OS=Arabidopsis thaliana GN=CCMC PE=2 SV=4	NA	NA
HORVU.Clipper.r1.5HG055810	sp|P92527|CCMC_ARATH Putative cytochrome c biosynthesis ccmC-like mitochondrial protein OS=Arabidopsis thaliana GN=CCMC PE=2 SV=4	NA	NA
HORVU.Clipper.r1.3HG038230	sp|P92934|AAP6_ARATH Amino acid permease 6 OS=Arabidopsis thaliana GN=AAP6 PE=1 SV=1	NA	NA
HORVU.Clipper.r1.4HG017660	sp|P93280|CCMB_ARATH Putative cytochrome c biogenesis ccmB-like mitochondrial protein OS=Arabidopsis thaliana GN=CCMB PE=2 SV=2	NA	NA
HORVU.Clipper.r1.4HG017680	sp|P93401|NU2M_OENBE NADH-ubiquinone oxidoreductase chain 2 OS=Oenothera berteroana GN=ND2 PE=2 SV=2	NA	NA
HORVU.Clipper.r1.4HG020270	sp|P93484|VSR1_PEA Vacuolar-sorting receptor 1 OS=Pisum sativum GN=BP80 PE=1 SV=1	NA	NA
HORVU.Clipper.r1.4HG012400	sp|P93596|CP51_WHEAT Obtusifoliol 14-alpha demethylase (Fragment) OS=Triticum aestivum GN=CYP51 PE=2 SV=1	NA	NA
HORVU.Clipper.r1.4HG023680	sp|Q03033|EF1A_WHEAT Elongation factor 1-alpha OS=Triticum aestivum GN=TEF1 PE=2 SV=1	NA	NA
HORVU.Clipper.r1.4HG018960	sp|Q04647|CCBS_DAUCA Probable cytochrome c biosynthesis protein OS=Daucus carota PE=2 SV=1	NA	NA
HORVU.Clipper.r1.4HG018570	sp|Q09131|PPAF_SOYBN Purple acid phosphatase OS=Glycine max GN=PAP PE=1 SV=2	NA	NA
HORVU.Clipper.r1.4HG009510	sp|Q0DR28|PUB57_ORYSJ U-box domain-containing protein 57 OS=Oryza sativa subsp. japonica GN=PUB57 PE=2 SV=1	NA	NA
HORVU.Clipper.r1.4HG020540	sp|Q0DS59|C14B2_ORYSJ Cytochrome P450 714B2 OS=Oryza sativa subsp. japonica GN=CYP714B2 PE=1 SV=2	NA	NA
HORVU.Clipper.r1.4HG012520	sp|Q0IQF7|RS16_ORYSJ 40S ribosomal protein S16 OS=Oryza sativa subsp. japonica GN=RPS16A PE=2 SV=1	NA	NA
HORVU.Clipper.r1.4HG014120	sp|Q0IQU1|LAC22_ORYSJ Laccase-22 OS=Oryza sativa subsp. japonica GN=LAC22 PE=2 SV=2	NA	NA
HORVU.Clipper.r1.4HG008950	sp|Q0IU52|ASP1_ORYSJ Aspartic proteinase Asp1 OS=Oryza sativa subsp. japonica GN=ASP1 PE=2 SV=1	NA	NA
HORVU.Clipper.r1.4HG015540	sp|Q0J0H4|ODPB2_ORYSJ Pyruvate dehydrogenase E1 component subunit beta-2, mitochondrial OS=Oryza sativa subsp. japonica GN=Os09g0509200 PE=2 SV=1	NA	NA
HORVU.Clipper.r1.4HG015690	sp|Q0J0H4|ODPB2_ORYSJ Pyruvate dehydrogenase E1 component subunit beta-2, mitochondrial OS=Oryza sativa subsp. japonica GN=Os09g0509200 PE=2 SV=1	NA	NA
HORVU.Clipper.r1.4HG012160	sp|Q0J7U6|TPR2_ORYSJ Protein TPR2 OS=Oryza sativa subsp. japonica GN=TPR2 PE=1 SV=1	NA	NA
HORVU.Clipper.r1.2HG049720	sp|Q0J9V5|CXXS1_ORYSJ Thioredoxin-like protein CXXS1 OS=Oryza sativa subsp. japonica GN=Os04g0629500 PE=2 SV=1	NA	NA
HORVU.Clipper.r1.3HG038090	sp|Q0JI49|CIPKB_ORYSJ CBL-interacting protein kinase 11 OS=Oryza sativa subsp. japonica GN=CIPK11 PE=2 SV=1	NA	NA
HORVU.Clipper.r1.5HG043660	sp|Q0RJF1|Y3718_FRAAA Putative S-adenosyl-L-methionine-dependent methyltransferase FRAAL3718 OS=Frankia alni (strain ACN14a) GN=FRAAL3718 PE=3 SV=1	NA	NA
HORVU.Clipper.r1.4HG000970	sp|Q0WRX3|SCP40_ARATH Serine carboxypeptidase-like 40 OS=Arabidopsis thaliana GN=SCPL40 PE=2 SV=2	NA	NA
HORVU.Clipper.r1.6HG044230	sp|Q0WRY5|CDL1_ARATH Serine/threonine-protein kinase CDL1 OS=Arabidopsis thaliana GN=CDL1 PE=1 SV=1	NA	NA
HORVU.Clipper.r1.2HG049710	sp|Q109R6|CUTA1_ORYSJ Protein CutA 1, chloroplastic OS=Oryza sativa subsp. japonica GN=CUTA1 PE=1 SV=1	NA	NA
HORVU.Clipper.r1.4HG013760	sp|Q10K62|HMOX2_ORYSJ Probable inactive heme oxygenase 2, chloroplastic OS=Oryza sativa subsp. japonica GN=HO2 PE=2 SV=1	NA	NA
HORVU.Clipper.r1.4HG019570	sp|Q10LJ2|MTP2_ORYSJ Metal tolerance protein 2 OS=Oryza sativa subsp. japonica GN=MTP2 PE=2 SV=1	NA	NA
HORVU.Clipper.r1.4HG019940	sp|Q10LR9|DCUP2_ORYSJ Uroporphyrinogen decarboxylase 2, chloroplastic OS=Oryza sativa subsp. japonica GN=Os03g0337600 PE=3 SV=1	NA	NA
HORVU.Clipper.r1.4HG012570	sp|Q10LZ9|C3H23_ORYSJ Zinc finger CCCH domain-containing protein 23 OS=Oryza sativa subsp. japonica GN=Os03g0329200 PE=2 SV=1	NA	NA
HORVU.Clipper.r1.4HG023720	sp|Q10N05|GT32_ORYSJ Probable glucuronosyltransferase Os03g0287800 OS=Oryza sativa subsp. japonica GN=Os03g0287800 PE=3 SV=1	NA	NA
HORVU.Clipper.r1.4HG029880	sp|Q10Q26|Y3123_ORYSJ B3 domain-containing protein Os03g0212300 OS=Oryza sativa subsp. japonica GN=Os03g0212300 PE=2 SV=1	NA	NA
HORVU.Clipper.r1.4HG029930	sp|Q10Q26|Y3123_ORYSJ B3 domain-containing protein Os03g0212300 OS=Oryza sativa subsp. japonica GN=Os03g0212300 PE=2 SV=1	NA	NA
HORVU.Clipper.r1.4HG018180	sp|Q10SU5|DRM2_ORYSJ DNA (cytosine-5)-methyltransferase DRM2 OS=Oryza sativa subsp. japonica GN=DRM2 PE=1 SV=1	NA	NA
HORVU.Clipper.r1.4HG018190	sp|Q10SU5|DRM2_ORYSJ DNA (cytosine-5)-methyltransferase DRM2 OS=Oryza sativa subsp. japonica GN=DRM2 PE=1 SV=1	NA	NA
HORVU.Clipper.r1.5HG055690	sp|Q1DXH0|PABP_COCIM Polyadenylate-binding protein, cytoplasmic and nuclear OS=Coccidioides immitis (strain RS) GN=PAB1 PE=3 SV=1	NA	NA
HORVU.Clipper.r1.4HG014820	sp|Q2QKB4|U2A2B_WHEAT Splicing factor U2af large subunit B OS=Triticum aestivum GN=U2AF65B PE=2 SV=1	NA	NA
HORVU.Clipper.r1.5HG005560	sp|Q2QMH1|NEK2_ORYSJ Serine/threonine-protein kinase Nek2 OS=Oryza sativa subsp. japonica GN=NEK2 PE=2 SV=1	NA	NA
HORVU.Clipper.r1.5HG005620	sp|Q2QMH2|RHD31_ORYSJ Protein ROOT HAIR DEFECTIVE 3 homolog 1 OS=Oryza sativa subsp. japonica GN=Os12g0604600 PE=2 SV=1	NA	NA
HORVU.Clipper.r1.4HG018900	sp|Q2R637|P2C75_ORYSJ Probable protein phosphatase 2C 75 OS=Oryza sativa subsp. japonica GN=Os11g0417400 PE=2 SV=1	NA	NA
HORVU.Clipper.r1.4HG008290	sp|Q2R8P2|SPZ9_ORYSJ Probable non-inhibitory serpin-Z9 OS=Oryza sativa subsp. japonica GN=Os11g0222200 PE=2 SV=2	NA	NA
HORVU.Clipper.r1.4HG011380	sp|Q2RAC5|CCT13_ORYSJ Cyclin-T1-3 OS=Oryza sativa subsp. japonica GN=CYCT1-3 PE=3 SV=2	NA	NA
HORVU.Clipper.r1.4HG013130	sp|Q2RBN7|CLH1_ORYSJ Clathrin heavy chain 1 OS=Oryza sativa subsp. japonica GN=Os11g0104900 PE=3 SV=1	NA	NA
HORVU.Clipper.r1.4HG029970	sp|Q2V6J9|UFOG7_FRAAN UDP-glucose flavonoid 3-O-glucosyltransferase 7 OS=Fragaria ananassa GN=GT7 PE=1 SV=1	NA	NA
HORVU.Clipper.r1.3HG043610	sp|Q39134|AAP3_ARATH Amino acid permease 3 OS=Arabidopsis thaliana GN=AAP3 PE=1 SV=2	NA	NA
HORVU.Clipper.r1.4HG009250	sp|Q39134|AAP3_ARATH Amino acid permease 3 OS=Arabidopsis thaliana GN=AAP3 PE=1 SV=2	NA	NA
HORVU.Clipper.r1.4HG016460	sp|Q39221|STLP2_ARATH SEC12-like protein 2 OS=Arabidopsis thaliana GN=STL2P PE=1 SV=4	NA	NA
HORVU.Clipper.r1.4HG016300	sp|Q39433|RB1BV_BETVU Ras-related protein RAB1BV OS=Beta vulgaris GN=RAB1BV PE=2 SV=1	NA	NA
HORVU.Clipper.r1.4HG009260	sp|Q39444|FTSH_CAPAN ATP-dependent zinc metalloprotease FTSH, chloroplastic (Fragment) OS=Capsicum annuum GN=FTSH PE=2 SV=1	NA	NA
HORVU.Clipper.r1.4HG011500	sp|Q3EAL1|OFP6_ARATH Transcription repressor OFP6 OS=Arabidopsis thaliana GN=OFP6 PE=1 SV=1	NA	NA
HORVU.Clipper.r1.5HG043640	sp|Q3V1L4|5NTC_MOUSE Cytosolic purine 5'-nucleotidase OS=Mus musculus GN=Nt5c2 PE=1 SV=2	NA	NA
HORVU.Clipper.r1.4HG017860	sp|Q40002|VATA_HORVU V-type proton ATPase catalytic subunit A (Fragment) OS=Hordeum vulgare PE=2 SV=1	NA	NA
HORVU.Clipper.r1.3HG037980	sp|Q40636|EXPA2_ORYSJ Expansin-A2 OS=Oryza sativa subsp. japonica GN=EXPA2 PE=2 SV=2	NA	NA
HORVU.Clipper.r1.5HG054320	sp|Q40731|STAD5_ORYSJ Stearoyl-[acyl-carrier-protein] 9-desaturase 5, chloroplastic OS=Oryza sativa subsp. japonica GN=Os04g0379900 PE=2 SV=2	NA	NA
HORVU.Clipper.r1.4HG029820	sp|Q42290|MPPB_ARATH Probable mitochondrial-processing peptidase subunit beta, mitochondrial OS=Arabidopsis thaliana GN=At3g02090 PE=1 SV=2	NA	NA
HORVU.Clipper.r1.5HG054350	sp|Q4G2J4|DER21_MAIZE Derlin-2.1 OS=Zea mays GN=DER2.1 PE=2 SV=2	NA	NA
HORVU.Clipper.r1.4HG018460	sp|Q4PE39|SEC23_USTMA Protein transport protein SEC23 OS=Ustilago maydis (strain 521 / FGSC 9021) GN=SEC23 PE=3 SV=1	NA	NA
HORVU.Clipper.r1.6HG044260	sp|Q52JK6|VIP2_NICBE Probable NOT transcription complex subunit VIP2 (Fragment) OS=Nicotiana benthamiana GN=VIP2 PE=1 SV=1	NA	NA
HORVU.Clipper.r1.4HG014260	sp|Q53MB7|CCD71_ORYSJ Putative cyclin-D7-1 OS=Oryza sativa subsp. japonica GN=CYCD7-1 PE=3 SV=1	NA	NA
HORVU.Clipper.r1.4HG014270	sp|Q53MB8|TLPH_ORYSJ Thaumatin-like protein OS=Oryza sativa subsp. japonica GN=Os11g0706600 PE=2 SV=1	NA	NA
HORVU.Clipper.r1.4HG009560	sp|Q53NF7|NAC71_ORYSJ NAC domain-containing protein 71 OS=Oryza sativa subsp. japonica GN=NAC71 PE=2 SV=1	NA	NA
HORVU.Clipper.r1.4HG013240	sp|Q53Q70|TGAL4_ORYSJ Transcription factor TGAL4 OS=Oryza sativa subsp. japonica GN=TGAL4 PE=1 SV=1	NA	NA
HORVU.Clipper.r1.1HG037980	sp|Q54EH6|PSF3_DICDI Probable DNA replication complex GINS protein PSF3 OS=Dictyostelium discoideum GN=gins3 PE=3 SV=1	NA	NA
HORVU.Clipper.r1.2HG044410	sp|Q54RZ2|YIPF6_DICDI Protein YIPF6 homolog OS=Dictyostelium discoideum GN=yipf6 PE=3 SV=2	NA	NA
HORVU.Clipper.r1.3HG037570	sp|Q550S9|TM56B_DICDI Transmembrane protein 56 homolog B OS=Dictyostelium discoideum GN=tmem56b PE=3 SV=1	NA	NA
HORVU.Clipper.r1.5HG023170	sp|Q55DL2|MET18_DICDI Histidine protein methyltransferase 1 homolog OS=Dictyostelium discoideum GN=DDB_G0270580 PE=3 SV=1	NA	NA
HORVU.Clipper.r1.3HG043150	sp|Q56XR7|STR4A_ARATH Rhodanese-like domain-containing protein 4A, chloroplastic OS=Arabidopsis thaliana GN=STR4A PE=2 SV=1	NA	NA
HORVU.Clipper.r1.1HG020760	sp|Q56Y42|PLR1_ARATH Pyridoxal reductase, chloroplastic OS=Arabidopsis thaliana GN=PLR1 PE=1 SV=1	NA	NA
HORVU.Clipper.r1.3HG037130	sp|Q5JK35|BGL05_ORYSJ Beta-glucosidase 5 OS=Oryza sativa subsp. japonica GN=BGLU5 PE=2 SV=1	NA	NA
HORVU.Clipper.r1.4HG017020	sp|Q5KQN0|CAX2_ORYSJ Vacuolar cation/proton exchanger 2 OS=Oryza sativa subsp. japonica GN=CAX2 PE=2 SV=2	NA	NA
HORVU.Clipper.r1.5HG007740	sp|Q5M8L0|OTU6B_XENTR OTU domain-containing protein 6B OS=Xenopus tropicalis GN=otud6b PE=2 SV=1	NA	NA
HORVU.Clipper.r1.3HG039760	sp|Q5N7C7|LG2_ORYSJ Transcription factor LG2 OS=Oryza sativa subsp. japonica GN=LG2 PE=1 SV=1	NA	NA
HORVU.Clipper.r1.3HG038420	sp|Q5N8X6|BGAL3_ORYSJ Beta-galactosidase 3 OS=Oryza sativa subsp. japonica GN=Os01g0875500 PE=3 SV=1	NA	NA
HORVU.Clipper.r1.3HG038430	sp|Q5N8X6|BGAL3_ORYSJ Beta-galactosidase 3 OS=Oryza sativa subsp. japonica GN=Os01g0875500 PE=3 SV=1	NA	NA
HORVU.Clipper.r1.3HG041570	sp|Q5N9J9|PHYK2_ORYSJ Probable phytol kinase 2, chloroplastic OS=Oryza sativa subsp. japonica GN=Os01g0832000 PE=2 SV=3	NA	NA
HORVU.Clipper.r1.7HG007670	sp|Q5SND2|CML30_ORYSJ Probable calcium-binding protein CML30 OS=Oryza sativa subsp. japonica GN=CML30 PE=2 SV=1	NA	NA
HORVU.Clipper.r1.4HG000540	sp|Q5U508|TBCE_XENLA Tubulin-specific chaperone E OS=Xenopus laevis GN=tbce PE=2 SV=1	NA	NA
HORVU.Clipper.r1.4HG000550	sp|Q5U508|TBCE_XENLA Tubulin-specific chaperone E OS=Xenopus laevis GN=tbce PE=2 SV=1	NA	NA
HORVU.Clipper.r1.4HG000480	sp|Q652Q0|GL92_ORYSJ Putative germin-like protein 9-2 OS=Oryza sativa subsp. japonica GN=Os09g0568600 PE=3 SV=1	NA	NA
HORVU.Clipper.r1.4HG000490	sp|Q652Q0|GL92_ORYSJ Putative germin-like protein 9-2 OS=Oryza sativa subsp. japonica GN=Os09g0568600 PE=3 SV=1	NA	NA
HORVU.Clipper.r1.4HG000500	sp|Q652Q1|GL91_ORYSJ Germin-like protein 9-1 OS=Oryza sativa subsp. japonica GN=Os09g0568500 PE=2 SV=1	NA	NA
HORVU.Clipper.r1.4HG015180	sp|Q65XK0|ILV5_ORYSJ Ketol-acid reductoisomerase, chloroplastic OS=Oryza sativa subsp. japonica GN=Os05g0573700 PE=1 SV=1	NA	NA
HORVU.Clipper.r1.3HG043350	sp|Q66GN9|CLPX3_ARATH CLP protease regulatory subunit CLPX3, mitochondrial OS=Arabidopsis thaliana GN=CLPX3 PE=2 SV=1	NA	NA
HORVU.Clipper.r1.7HG010220	sp|Q66PF2|URT1_FRAAN Putative UDP-rhamnose:rhamnosyltransferase 1 OS=Fragaria ananassa GN=GT4 PE=2 SV=1	NA	NA
HORVU.Clipper.r1.4HG017640	sp|Q67UW5|GUN5_ORYSJ Endoglucanase 5 OS=Oryza sativa subsp. japonica GN=Os02g0151300 PE=2 SV=1	NA	NA
HORVU.Clipper.r1.3HG037090	sp|Q67WM9|OS9_ORYSJ Protein OS-9 homolog OS=Oryza sativa subsp. japonica GN=OS9 PE=2 SV=1	NA	NA
HORVU.Clipper.r1.4HG018240	sp|Q67WM9|OS9_ORYSJ Protein OS-9 homolog OS=Oryza sativa subsp. japonica GN=OS9 PE=2 SV=1	NA	NA
HORVU.Clipper.r1.4HG016570	sp|Q689D6|RPD1_ARATH Protein ROOT PRIMORDIUM DEFECTIVE 1 OS=Arabidopsis thaliana GN=RPD1 PE=1 SV=1	NA	NA
HORVU.Clipper.r1.4HG014100	sp|Q69LA6|PDX11_ORYSJ Probable pyridoxal 5'-phosphate synthase subunit PDX1.1 OS=Oryza sativa subsp. japonica GN=PDX11 PE=2 SV=1	NA	NA
HORVU.Clipper.r1.4HG011840	sp|Q69Q47|CIPKO_ORYSJ CBL-interacting protein kinase 24 OS=Oryza sativa subsp. japonica GN=CIPK24 PE=1 SV=1	NA	NA
HORVU.Clipper.r1.7HG035870	sp|Q69Q47|CIPKO_ORYSJ CBL-interacting protein kinase 24 OS=Oryza sativa subsp. japonica GN=CIPK24 PE=1 SV=1	NA	NA
HORVU.Clipper.r1.6HG043560	sp|Q69SV0|APX8_ORYSJ Probable L-ascorbate peroxidase 8, chloroplastic OS=Oryza sativa subsp. japonica GN=APX8 PE=2 SV=2	NA	NA
HORVU.Clipper.r1.6HG028540	sp|Q69XJ4|HMOX1_ORYSJ Heme oxygenase 1, chloroplastic OS=Oryza sativa subsp. japonica GN=HO1 PE=2 SV=1	NA	NA
HORVU.Clipper.r1.7HG050030	sp|Q69XJ4|HMOX1_ORYSJ Heme oxygenase 1, chloroplastic OS=Oryza sativa subsp. japonica GN=HO1 PE=2 SV=1	NA	NA
HORVU.Clipper.r1.7HG032820	sp|Q69XK5|CESAB_ORYSJ Putative cellulose synthase A catalytic subunit 11 [UDP-forming] OS=Oryza sativa subsp. japonica GN=CESA11 PE=5 SV=1	NA	NA
HORVU.Clipper.r1.4HG007060	sp|Q6AV34|ARGC_ORYSJ Probable N-acetyl-gamma-glutamyl-phosphate reductase, chloroplastic OS=Oryza sativa subsp. japonica GN=Os03g0617900 PE=1 SV=1	NA	NA
HORVU.Clipper.r1.4HG011730	sp|Q6AVI0|RSLE2_ORYSJ Zinc finger BED domain-containing protein RICESLEEPER 2 OS=Oryza sativa subsp. japonica GN=Os03g0733400 PE=2 SV=1	NA	NA
HORVU.Clipper.r1.4HG012510	sp|Q6DBG8|ARAD1_ARATH Probable arabinosyltransferase ARAD1 OS=Arabidopsis thaliana GN=ARAD1 PE=1 SV=1	NA	NA
HORVU.Clipper.r1.5HG007380	sp|Q6DR04|RTNLQ_ARATH Reticulon-like protein B17 OS=Arabidopsis thaliana GN=RTNLB17 PE=2 SV=1	NA	NA
HORVU.Clipper.r1.6HG044150	sp|Q6ICY4|MTPC2_ARATH Metal tolerance protein C2 OS=Arabidopsis thaliana GN=MTPC2 PE=2 SV=1	NA	NA
HORVU.Clipper.r1.6HG001490	sp|Q6K2M1|BURPE_ORYSJ BURP domain-containing protein 14 OS=Oryza sativa subsp. japonica GN=BURP14 PE=2 SV=2	NA	NA
HORVU.Clipper.r1.7HG010300	sp|Q6K7H2|KCY4_ORYSJ UMP-CMP kinase 4 OS=Oryza sativa subsp. japonica GN=Os02g0778400 PE=2 SV=1	NA	NA
HORVU.Clipper.r1.2HG043500	sp|Q6K833|MCES2_ORYSJ mRNA cap guanine-N7 methyltransferase 2 OS=Oryza sativa subsp. japonica GN=Os02g0780600 PE=2 SV=1	NA	NA
HORVU.Clipper.r1.1HG025410	sp|Q6L4D4|CML15_ORYSJ Probable calcium-binding protein CML15 OS=Oryza sativa subsp. japonica GN=CML15 PE=2 SV=1	NA	NA
HORVU.Clipper.r1.4HG016170	sp|Q6L4S0|DDB1_ORYSJ DNA damage-binding protein 1 OS=Oryza sativa subsp. japonica GN=DBB1 PE=1 SV=1	NA	NA
HORVU.Clipper.r1.4HG029070	sp|Q6NKX3|FDL14_ARATH F-box/FBD/LRR-repeat protein At2g04230 OS=Arabidopsis thaliana GN=At2g04230 PE=2 SV=1	NA	NA
HORVU.Clipper.r1.5HG005580	sp|Q6NLH0|RPB9A_ARATH DNA-directed RNA polymerases II, IV and V subunit 9A OS=Arabidopsis thaliana GN=NRPB9A PE=1 SV=1	NA	NA
HORVU.Clipper.r1.4HG008410	sp|Q6NY98|MCE1_DANRE mRNA-capping enzyme OS=Danio rerio GN=rngtt PE=2 SV=1	NA	NA
HORVU.Clipper.r1.2HG044330	sp|Q6PMI5|H4_CHEMJ Histone H4 OS=Chelidonium majus PE=3 SV=3	NA	NA
HORVU.Clipper.r1.4HG016260	sp|Q6R2K3|SRF3_ARATH Protein STRUBBELIG-RECEPTOR FAMILY 3 OS=Arabidopsis thaliana GN=SRF3 PE=2 SV=1	NA	NA
HORVU.Clipper.r1.4HG014050	sp|Q6RYA0|SABP2_TOBAC Salicylic acid-binding protein 2 OS=Nicotiana tabacum GN=SABP2 PE=1 SV=1	NA	NA
HORVU.Clipper.r1.4HG008970	sp|Q6UTZ2|MGDG2_ORYSJ Probable monogalactosyldiacylglycerol synthase 2, chloroplastic OS=Oryza sativa subsp. japonica GN=MGD2 PE=2 SV=2	NA	NA
HORVU.Clipper.r1.2HG050150	sp|Q6VAA7|U88B1_STERE UDP-glycosyltransferase 88B1 OS=Stevia rebaudiana GN=UGT88B1 PE=2 SV=1	NA	NA
HORVU.Clipper.r1.6HG042440	sp|Q6YZX6|ACOC_ORYSJ Putative aconitate hydratase, cytoplasmic OS=Oryza sativa subsp. japonica GN=Os08g0191100 PE=3 SV=1	NA	NA
HORVU.Clipper.r1.3HG038440	sp|Q75HQ3|BGAL7_ORYSJ Beta-galactosidase 7 OS=Oryza sativa subsp. japonica GN=Os05g0428100 PE=3 SV=1	NA	NA
HORVU.Clipper.r1.4HG009500	sp|Q7DLR9|PSB4_ARATH Proteasome subunit beta type-4 OS=Arabidopsis thaliana GN=PBG1 PE=1 SV=2	NA	NA
HORVU.Clipper.r1.4HG027980	sp|Q7G764|NADO1_ORYSJ Probable NAD(P)H-dependent oxidoreductase 1 OS=Oryza sativa subsp. japonica GN=Os10g0113000 PE=1 SV=1	NA	NA
HORVU.Clipper.r1.4HG016550	sp|Q7L1Q6|BZW1_HUMAN Basic leucine zipper and W2 domain-containing protein 1 OS=Homo sapiens GN=BZW1 PE=1 SV=1	NA	NA
HORVU.Clipper.r1.4HG017900	sp|Q7X7L3|ELP3_ORYSJ Elongator complex protein 3 OS=Oryza sativa subsp. japonica GN=ELP3 PE=2 SV=2	NA	NA
HORVU.Clipper.r1.6HG042530	sp|Q7XA40|RGA3_SOLBU Putative disease resistance protein RGA3 OS=Solanum bulbocastanum GN=RGA3 PE=2 SV=2	NA	NA
HORVU.Clipper.r1.6HG043550	sp|Q7XA42|RGA1_SOLBU Putative disease resistance protein RGA1 OS=Solanum bulbocastanum GN=RGA1 PE=2 SV=2	NA	NA
HORVU.Clipper.r1.6HG042520	sp|Q7XBQ9|RGA2_SOLBU Disease resistance protein RGA2 OS=Solanum bulbocastanum GN=RGA2 PE=1 SV=1	NA	NA
HORVU.Clipper.r1.6HG041860	sp|Q7XD66|RIP6_ORYSJ Putative ripening-related protein 6 OS=Oryza sativa subsp. japonica GN=Os10g0489301 PE=3 SV=1	NA	NA
HORVU.Clipper.r1.4HG019270	sp|Q7ZZ25|ATD1A_DANRE ATPase family AAA domain-containing protein 1-A OS=Danio rerio GN=atad1a PE=2 SV=2	NA	NA
HORVU.Clipper.r1.4HG007130	sp|Q84K52|DOF47_ARATH Dof zinc finger protein DOF4.7 OS=Arabidopsis thaliana GN=DOF4.7 PE=2 SV=1	NA	NA
HORVU.Clipper.r1.4HG013070	sp|Q84K71|DTX44_ARATH Protein DETOXIFICATION 44, chloroplastic OS=Arabidopsis thaliana GN=DTX44 PE=2 SV=1	NA	NA
HORVU.Clipper.r1.5HG055520	sp|Q84MB3|ACCH1_ARATH 1-aminocyclopropane-1-carboxylate oxidase homolog 1 OS=Arabidopsis thaliana GN=At1g06620 PE=2 SV=1	NA	NA
HORVU.Clipper.r1.5HG018150	sp|Q84N29|NLTP3_WHEAT Probable non-specific lipid-transfer protein 3 OS=Triticum aestivum GN=LTP3 PE=2 SV=1	NA	NA
HORVU.Clipper.r1.4HG035770	sp|Q84UC7|BAC1_ARATH Mitochondrial arginine transporter BAC1 OS=Arabidopsis thaliana GN=BAC1 PE=1 SV=1	NA	NA
HORVU.Clipper.r1.5HG013350	sp|Q84WL9|AP2S_ARATH AP-2 complex subunit sigma OS=Arabidopsis thaliana GN=AP17 PE=2 SV=1	NA	NA
HORVU.Clipper.r1.1HG037810	sp|Q852Q2|OSK1_ORYSJ Serine/threonine protein kinase OSK1 OS=Oryza sativa subsp. japonica GN=OSK1 PE=1 SV=1	NA	NA
HORVU.Clipper.r1.4HG030300	sp|Q86HG0|GMPPA_DICDI Mannose-1-phosphate guanyltransferase alpha OS=Dictyostelium discoideum GN=gmppA PE=2 SV=1	NA	NA
HORVU.Clipper.r1.5HG017810	sp|Q8C5N5|PDD2L_MOUSE Programmed cell death protein 2-like OS=Mus musculus GN=Pdcd2l PE=1 SV=1	NA	NA
HORVU.Clipper.r1.4HG040060	sp|Q8GTB6|THCAS_CANSA Tetrahydrocannabinolic acid synthase OS=Cannabis sativa PE=1 SV=1	NA	NA
HORVU.Clipper.r1.4HG030050	sp|Q8GWT1|GAUTE_ARATH Probable galacturonosyltransferase 14 OS=Arabidopsis thaliana GN=GAUT14 PE=2 SV=1	NA	NA
HORVU.Clipper.r1.3HG037350	sp|Q8GXB4|WTR2_ARATH WAT1-related protein At1g09380 OS=Arabidopsis thaliana GN=At1g09380 PE=2 SV=1	NA	NA
HORVU.Clipper.r1.7HG010280	sp|Q8GXZ3|Y5102_ARATH Serine/threonine-protein kinase At5g01020 OS=Arabidopsis thaliana GN=At5g01020 PE=1 SV=1	NA	NA
HORVU.Clipper.r1.4HG013230	sp|Q8GYP3|RDM4_ARATH RNA-directed DNA methylation 4 OS=Arabidopsis thaliana GN=RDM4 PE=1 SV=1	NA	NA
HORVU.Clipper.r1.3HG043370	sp|Q8GYR4|QKIL4_ARATH KH domain-containing protein At3g08620 OS=Arabidopsis thaliana GN=At3g08620 PE=2 SV=1	NA	NA
HORVU.Clipper.r1.4HG013310	sp|Q8GYT9|SIS3_ARATH E3 ubiquitin-protein ligase SIS3 OS=Arabidopsis thaliana GN=SIS3 PE=2 SV=2	NA	NA
HORVU.Clipper.r1.5HG054460	sp|Q8GYT9|SIS3_ARATH E3 ubiquitin-protein ligase SIS3 OS=Arabidopsis thaliana GN=SIS3 PE=2 SV=2	NA	NA
HORVU.Clipper.r1.2HG055440	sp|Q8H0T9|KTNB1_ARATH Katanin p80 WD40 repeat-containing subunit B1 homolog OS=Arabidopsis thaliana GN=At5g23430 PE=2 SV=3	NA	NA
HORVU.Clipper.r1.4HG009300	sp|Q8H1F5|IDD7_ARATH Protein indeterminate-domain 7 OS=Arabidopsis thaliana GN=IDD7 PE=2 SV=1	NA	NA
HORVU.Clipper.r1.1HG005850	sp|Q8H7N9|ATL31_ORYSJ E3 ubiquitin-protein ligase Os03g0188200 OS=Oryza sativa subsp. japonica GN=Os03g0188200 PE=2 SV=1	NA	NA
HORVU.Clipper.r1.3HG033880	sp|Q8H8T0|RGP1_ORYSJ UDP-arabinopyranose mutase 1 OS=Oryza sativa subsp. japonica GN=UAM1 PE=1 SV=1	NA	NA
HORVU.Clipper.r1.4HG012830	sp|Q8L719|THO4B_ARATH THO complex subunit 4B OS=Arabidopsis thaliana GN=ALY2 PE=1 SV=1	NA	NA
HORVU.Clipper.r1.4HG012760	sp|Q8L7F9|B3GTF_ARATH Beta-1,3-galactosyltransferase GALT1 OS=Arabidopsis thaliana GN=GALT1 PE=1 SV=1	NA	NA
HORVU.Clipper.r1.7HG005260	sp|Q8L7F9|B3GTF_ARATH Beta-1,3-galactosyltransferase GALT1 OS=Arabidopsis thaliana GN=GALT1 PE=1 SV=1	NA	NA
HORVU.Clipper.r1.4HG019530	sp|Q8L7G3|CRK7_ARATH Cysteine-rich receptor-like protein kinase 7 OS=Arabidopsis thaliana GN=CRK7 PE=2 SV=1	NA	NA
HORVU.Clipper.r1.4HG029800	sp|Q8L7J2|BGL06_ORYSJ Beta-glucosidase 6 OS=Oryza sativa subsp. japonica GN=BGLU6 PE=1 SV=1	NA	NA
HORVU.Clipper.r1.3HG002140	sp|Q8L899|BRI1_SOLPE Systemin receptor SR160 OS=Solanum peruvianum PE=1 SV=1	NA	NA
HORVU.Clipper.r1.4HG015220	sp|Q8LE94|RING3_ARATH E3 ubiquitin-protein ligase At3g02290 OS=Arabidopsis thaliana GN=At3g02290 PE=2 SV=1	NA	NA
HORVU.Clipper.r1.4HG012600	sp|Q8LG95|PP332_ARATH Pentatricopeptide repeat-containing protein At4g21190 OS=Arabidopsis thaliana GN=EMB1417 PE=2 SV=1	NA	NA
HORVU.Clipper.r1.7HG005270	sp|Q8LGI2|SCPDL_ARATH Probable mitochondrial saccharopine dehydrogenase-like oxidoreductase At5g39410 OS=Arabidopsis thaliana GN=At5g39410 PE=1 SV=2	NA	NA
HORVU.Clipper.r1.3HG041420	sp|Q8LPG9|IQD14_ARATH Protein IQ-DOMAIN 14 OS=Arabidopsis thaliana GN=IQD14 PE=1 SV=1	NA	NA
HORVU.Clipper.r1.4HG015070	sp|Q8LPQ8|MSSP2_ARATH Monosaccharide-sensing protein 2 OS=Arabidopsis thaliana GN=MSSP2 PE=1 SV=2	NA	NA
HORVU.Clipper.r1.6HG044090	sp|Q8LPQ8|MSSP2_ARATH Monosaccharide-sensing protein 2 OS=Arabidopsis thaliana GN=MSSP2 PE=1 SV=2	NA	NA
HORVU.Clipper.r1.3HG043160	sp|Q8LQH4|LBD6_ORYSJ LOB domain-containing protein 6 OS=Oryza sativa subsp. japonica GN=LBD6 PE=2 SV=1	NA	NA
HORVU.Clipper.r1.4HG012390	sp|Q8RWD5|SCD2_ARATH Coiled-coil domain-containing protein SCD2 OS=Arabidopsis thaliana GN=SCD2 PE=1 SV=1	NA	NA
HORVU.Clipper.r1.5HG055200	sp|Q8RWR2|LRP1B_ARATH La-related protein 1B OS=Arabidopsis thaliana GN=LARP1B PE=1 SV=2	NA	NA
HORVU.Clipper.r1.5HG055150	sp|Q8RWY6|CLASP_ARATH CLIP-associated protein OS=Arabidopsis thaliana GN=CLASP PE=1 SV=1	NA	NA
HORVU.Clipper.r1.3HG041590	sp|Q8RX71|BAG4_ARATH BAG family molecular chaperone regulator 4 OS=Arabidopsis thaliana GN=BAG4 PE=1 SV=1	NA	NA
HORVU.Clipper.r1.4HG015390	sp|Q8RXC8|RBK2_ARATH Receptor-like cytosolic serine/threonine-protein kinase RBK2 OS=Arabidopsis thaliana GN=RBK2 PE=1 SV=1	NA	NA
HORVU.Clipper.r1.3HG037140	sp|Q8RXE7|AGD14_ARATH Probable ADP-ribosylation factor GTPase-activating protein AGD14 OS=Arabidopsis thaliana GN=AGD14 PE=1 SV=2	NA	NA
HORVU.Clipper.r1.3HG036860	sp|Q8S1Z1|UTP11_ORYSJ Probable U3 small nucleolar RNA-associated protein 11 OS=Oryza sativa subsp. japonica GN=Os01g0810000 PE=2 SV=2	NA	NA
HORVU.Clipper.r1.3HG041580	sp|Q8S233|AMT23_ORYSJ Ammonium transporter 2 member 3 OS=Oryza sativa subsp. japonica GN=AMT2-3 PE=2 SV=1	NA	NA
HORVU.Clipper.r1.4HG011580	sp|Q8S983|ARFK_ORYSJ Auxin response factor 11 OS=Oryza sativa subsp. japonica GN=ARF11 PE=2 SV=1	NA	NA
HORVU.Clipper.r1.4HG016100	sp|Q8S983|ARFK_ORYSJ Auxin response factor 11 OS=Oryza sativa subsp. japonica GN=ARF11 PE=2 SV=1	NA	NA
HORVU.Clipper.r1.4HG029790	sp|Q8S9H7|DIV_ANTMA Transcription factor DIVARICATA OS=Antirrhinum majus GN=DIVARICATA PE=2 SV=1	NA	NA
HORVU.Clipper.r1.3HG037300	sp|Q8S9K3|VAR3_ARATH Zinc finger protein VAR3, chloroplastic OS=Arabidopsis thaliana GN=VAR3 PE=1 SV=2	NA	NA
HORVU.Clipper.r1.4HG016270	sp|Q8SSN5|NAA20_DICDI N-alpha-acetyltransferase 20 OS=Dictyostelium discoideum GN=nat5 PE=3 SV=2	NA	NA
HORVU.Clipper.r1.4HG014760	sp|Q8VYZ3|PME53_ARATH Probable pectinesterase 53 OS=Arabidopsis thaliana GN=PME53 PE=2 SV=1	NA	NA
HORVU.Clipper.r1.4HG014770	sp|Q8VYZ3|PME53_ARATH Probable pectinesterase 53 OS=Arabidopsis thaliana GN=PME53 PE=2 SV=1	NA	NA
HORVU.Clipper.r1.5HG007730	sp|Q8VZG8|MIK2_ARATH MDIS1-interacting receptor like kinase 2 OS=Arabidopsis thaliana GN=MIK2 PE=1 SV=3	NA	NA
HORVU.Clipper.r1.1HG023890	sp|Q8VZP6|GUX8_ARATH Putative glucuronosyltransferase PGSIP8 OS=Arabidopsis thaliana GN=PGSIP8 PE=2 SV=1	NA	NA
HORVU.Clipper.r1.6HG044250	sp|Q8VZU2|SY132_ARATH Syntaxin-132 OS=Arabidopsis thaliana GN=SYP132 PE=1 SV=1	NA	NA
HORVU.Clipper.r1.4HG018440	sp|Q8W033|AL3I1_ARATH Aldehyde dehydrogenase family 3 member I1, chloroplastic OS=Arabidopsis thaliana GN=ALDH3I1 PE=1 SV=2	NA	NA
HORVU.Clipper.r1.4HG008840	sp|Q8W234|SEUSS_ARATH Transcriptional corepressor SEUSS OS=Arabidopsis thaliana GN=SEU PE=1 SV=1	NA	NA
HORVU.Clipper.r1.4HG008860	sp|Q8W234|SEUSS_ARATH Transcriptional corepressor SEUSS OS=Arabidopsis thaliana GN=SEU PE=1 SV=1	NA	NA
HORVU.Clipper.r1.1HG037820	sp|Q93VB5|HFA4D_ORYSJ Heat stress transcription factor A-4d OS=Oryza sativa subsp. japonica GN=HSFA4D PE=1 SV=1	NA	NA
HORVU.Clipper.r1.4HG009710	sp|Q93W20|NIFU2_ARATH NifU-like protein 2, chloroplastic OS=Arabidopsis thaliana GN=NIFU2 PE=1 SV=1	NA	NA
HORVU.Clipper.r1.2HG052720	sp|Q93Y06|Y5720_ARATH Probable inactive receptor kinase At5g67200 OS=Arabidopsis thaliana GN=At5g67200 PE=1 SV=1	NA	NA
HORVU.Clipper.r1.3HG043340	sp|Q93YU2|RUS6_ARATH Protein root UVB sensitive 6 OS=Arabidopsis thaliana GN=RUS6 PE=2 SV=1	NA	NA
HORVU.Clipper.r1.4HG018010	sp|Q93Z17|HLP_ARATH 50S ribosomal protein HLP, mitochondrial OS=Arabidopsis thaliana GN=HLP PE=2 SV=1	NA	NA
HORVU.Clipper.r1.4HG018040	sp|Q93Z17|HLP_ARATH 50S ribosomal protein HLP, mitochondrial OS=Arabidopsis thaliana GN=HLP PE=2 SV=1	NA	NA
HORVU.Clipper.r1.4HG018060	sp|Q93Z17|HLP_ARATH 50S ribosomal protein HLP, mitochondrial OS=Arabidopsis thaliana GN=HLP PE=2 SV=1	NA	NA
HORVU.Clipper.r1.4HG019330	sp|Q945T0|RALF_TOBAC Rapid alkalinization factor OS=Nicotiana tabacum GN=RALF PE=1 SV=1	NA	NA
HORVU.Clipper.r1.6HG001390	sp|Q949R4|DIOXL_ARATH Extradiol ring-cleavage dioxygenase OS=Arabidopsis thaliana GN=LIGB PE=2 SV=1	NA	NA
HORVU.Clipper.r1.3HG036840	sp|Q94AG2|SERK1_ARATH Somatic embryogenesis receptor kinase 1 OS=Arabidopsis thaliana GN=SERK1 PE=1 SV=2	NA	NA
HORVU.Clipper.r1.4HG009180	sp|Q94AH3|NIPA4_ARATH Probable magnesium transporter NIPA4 OS=Arabidopsis thaliana GN=At1g71900 PE=2 SV=1	NA	NA
HORVU.Clipper.r1.5HG055170	sp|Q94CH6|EXL3_ARATH GDSL esterase/lipase EXL3 OS=Arabidopsis thaliana GN=EXL3 PE=2 SV=1	NA	NA
HORVU.Clipper.r1.5HG055180	sp|Q94CH7|EXL2_ARATH GDSL esterase/lipase EXL2 OS=Arabidopsis thaliana GN=EXL2 PE=2 SV=1	NA	NA
HORVU.Clipper.r1.1HG025050	sp|Q94CJ5|RER4_ARATH Protein RETICULATA-RELATED 4, chloroplastic OS=Arabidopsis thaliana GN=RER4 PE=2 SV=1	NA	NA
HORVU.Clipper.r1.4HG018580	sp|Q94G86|ALL9_OLEEU Glucan endo-1,3-beta-D-glucosidase OS=Olea europaea GN=OLE9 PE=1 SV=1	NA	NA
HORVU.Clipper.r1.4HG018170	sp|Q94K05|TCPQ_ARATH T-complex protein 1 subunit theta OS=Arabidopsis thaliana GN=CCT8 PE=1 SV=1	NA	NA
HORVU.Clipper.r1.4HG016670	sp|Q95H44|NU6C_WHEAT NAD(P)H-quinone oxidoreductase subunit 6, chloroplastic OS=Triticum aestivum GN=ndhG PE=3 SV=1	NA	NA
HORVU.Clipper.r1.3HG038400	sp|Q96282|CLCC_ARATH Chloride channel protein CLC-c OS=Arabidopsis thaliana GN=CLC-C PE=1 SV=1	NA	NA
HORVU.Clipper.r1.4HG012270	sp|Q969N2|PIGT_HUMAN GPI transamidase component PIG-T OS=Homo sapiens GN=PIGT PE=1 SV=1	NA	NA
HORVU.Clipper.r1.6HG000980	sp|Q96SB4|SRPK1_HUMAN SRSF protein kinase 1 OS=Homo sapiens GN=SRPK1 PE=1 SV=2	NA	NA
HORVU.Clipper.r1.4HG012840	sp|Q99685|MGLL_HUMAN Monoglyceride lipase OS=Homo sapiens GN=MGLL PE=1 SV=2	NA	NA
HORVU.Clipper.r1.4HG000960	sp|Q9ASS7|CAAT2_ARATH Cationic amino acid transporter 2, vacuolar OS=Arabidopsis thaliana GN=CAT2 PE=2 SV=1	NA	NA
HORVU.Clipper.r1.4HG019400	sp|Q9ASU7|PPAN_ARATH Peter Pan-like protein OS=Arabidopsis thaliana GN=PPAN PE=1 SV=1	NA	NA
HORVU.Clipper.r1.4HG040330	sp|Q9ATM7|PIP23_MAIZE Aquaporin PIP2-3 OS=Zea mays GN=PIP2-3 PE=2 SV=1	NA	NA
HORVU.Clipper.r1.4HG030560	sp|Q9ATY5|UVH3_ARATH DNA repair protein UVH3 OS=Arabidopsis thaliana GN=UVH3 PE=2 SV=1	NA	NA
HORVU.Clipper.r1.5HG025760	sp|Q9AWM9|RPF2_ORYSJ Ribosome production factor 2 homolog OS=Oryza sativa subsp. japonica GN=Os01g0513800 PE=2 SV=1	NA	NA
HORVU.Clipper.r1.4HG008420	sp|Q9AYT7|MTNA_HORVU Methylthioribose-1-phosphate isomerase OS=Hordeum vulgare GN=IDI2 PE=2 SV=1	NA	NA
HORVU.Clipper.r1.4HG016380	sp|Q9C521|UGAL1_ARATH UDP-galactose transporter 1 OS=Arabidopsis thaliana GN=UDP-GALT1 PE=2 SV=1	NA	NA
HORVU.Clipper.r1.4HG009580	sp|Q9C5D3|HIP7_ARATH Heavy metal-associated isoprenylated plant protein 7 OS=Arabidopsis thaliana GN=HIPP07 PE=1 SV=1	NA	NA
HORVU.Clipper.r1.6HG017750	sp|Q9C5U3|PRS8A_ARATH 26S protease regulatory subunit 8 homolog A OS=Arabidopsis thaliana GN=RPT6A PE=1 SV=1	NA	NA
HORVU.Clipper.r1.4HG012130	sp|Q9C7N2|CAD1_ARATH MACPF domain-containing protein CAD1 OS=Arabidopsis thaliana GN=CAD1 PE=2 SV=1	NA	NA
HORVU.Clipper.r1.5HG014070	sp|Q9C8W3|FUT13_ARATH Alpha-(1,4)-fucosyltransferase OS=Arabidopsis thaliana GN=FUT13 PE=2 SV=2	NA	NA
HORVU.Clipper.r1.4HG035790	sp|Q9C9R6|PUM7_ARATH Putative pumilio homolog 7, chloroplastic OS=Arabidopsis thaliana GN=APUM7 PE=3 SV=2	NA	NA
HORVU.Clipper.r1.4HG027970	sp|Q9C9X7|IDD14_ARATH Protein indeterminate-domain 14 OS=Arabidopsis thaliana GN=IDD14 PE=1 SV=1	NA	NA
HORVU.Clipper.r1.3HG037060	sp|Q9C9Z2|RER3_ARATH Protein RETICULATA-RELATED 3, chloroplastic OS=Arabidopsis thaliana GN=RER3 PE=1 SV=1	NA	NA
HORVU.Clipper.r1.4HG008800	sp|Q9CAD5|YODA_ARATH Mitogen-activated protein kinase kinase kinase YODA OS=Arabidopsis thaliana GN=YDA PE=1 SV=1	NA	NA
HORVU.Clipper.r1.7HG008000	sp|Q9CAL3|CRK2_ARATH Cysteine-rich receptor-like protein kinase 2 OS=Arabidopsis thaliana GN=CRK2 PE=2 SV=1	NA	NA
HORVU.Clipper.r1.4HG016110	sp|Q9CW42|MARC1_MOUSE Mitochondrial amidoxime-reducing component 1 OS=Mus musculus GN=Marc1 PE=1 SV=2	NA	NA
HORVU.Clipper.r1.4HG030550	sp|Q9FDW1|MYB44_ARATH Transcription factor MYB44 OS=Arabidopsis thaliana GN=MYB44 PE=2 SV=1	NA	NA
HORVU.Clipper.r1.6HG042460	sp|Q9FEF8|MD36B_ARATH Probable mediator of RNA polymerase II transcription subunit 36b OS=Arabidopsis thaliana GN=MED36B PE=1 SV=1	NA	NA
HORVU.Clipper.r1.3HG037110	sp|Q9FF81|VPS36_ARATH Vacuolar protein sorting-associated protein 36 OS=Arabidopsis thaliana GN=VPS36 PE=1 SV=1	NA	NA
HORVU.Clipper.r1.4HG008580	sp|Q9FH05|SCP42_ARATH Serine carboxypeptidase-like 42 OS=Arabidopsis thaliana GN=SCPL42 PE=2 SV=1	NA	NA
HORVU.Clipper.r1.2HG052700	sp|Q9FH92|IX15L_ARATH Protein IRX15-LIKE OS=Arabidopsis thaliana GN=IRX15-L PE=2 SV=1	NA	NA
HORVU.Clipper.r1.4HG015820	sp|Q9FIC3|BOLA2_ARATH Protein BOLA2 OS=Arabidopsis thaliana GN=BOLA2 PE=1 SV=1	NA	NA
HORVU.Clipper.r1.4HG008540	sp|Q9FIG6|DIR1_ARATH Dirigent protein 1 OS=Arabidopsis thaliana GN=DIR1 PE=2 SV=1	NA	NA
HORVU.Clipper.r1.4HG008300	sp|Q9FIJ6|ACCR4_ARATH Serine/threonine-protein kinase-like protein CCR4 OS=Arabidopsis thaliana GN=CCR4 PE=1 SV=1	NA	NA
HORVU.Clipper.r1.4HG016350	sp|Q9FJ45|GDL83_ARATH GDSL esterase/lipase At5g45910 OS=Arabidopsis thaliana GN=At5g45910 PE=2 SV=1	NA	NA
HORVU.Clipper.r1.5HG005600	sp|Q9FJD4|IMB1_ARATH Importin subunit beta-1 OS=Arabidopsis thaliana GN=KPNB1 PE=1 SV=1	NA	NA
HORVU.Clipper.r1.4HG019000	sp|Q9FK23|MTEF8_ARATH Transcription termination factor MTERF8, chloroplastic OS=Arabidopsis thaliana GN=MTERF8 PE=1 SV=1	NA	NA
HORVU.Clipper.r1.7HG007660	sp|Q9FKC3|PP424_ARATH Pentatricopeptide repeat-containing protein At5g48730, chloroplastic OS=Arabidopsis thaliana GN=At5g48730 PE=2 SV=2	NA	NA
HORVU.Clipper.r1.6HG000930	sp|Q9FKW8|STR18_ARATH Thiosulfate sulfurtransferase 18 OS=Arabidopsis thaliana GN=STR18 PE=1 SV=1	NA	NA
HORVU.Clipper.r1.4HG013060	sp|Q9FLB6|PR1B3_ARATH PRA1 family protein B3 OS=Arabidopsis thaliana GN=PRA1B3 PE=1 SV=1	NA	NA
HORVU.Clipper.r1.7HG032770	sp|Q9FLD7|GT14A_ARATH Beta-glucuronosyltransferase GlcAT14A OS=Arabidopsis thaliana GN=GLCAT14A PE=2 SV=1	NA	NA
HORVU.Clipper.r1.3HG037240	sp|Q9FLM1|GDPD2_ARATH Glycerophosphodiester phosphodiesterase GDPD2 OS=Arabidopsis thaliana GN=GDPD2 PE=2 SV=1	NA	NA
HORVU.Clipper.r1.4HG008770	sp|Q9FLP9|GGAP2_ARATH GDP-L-galactose phosphorylase 2 OS=Arabidopsis thaliana GN=VTC5 PE=1 SV=1	NA	NA
HORVU.Clipper.r1.4HG011510	sp|Q9FMC8|OPF13_ARATH Transcription repressor OFP13 OS=Arabidopsis thaliana GN=OFP13 PE=2 SV=1	NA	NA
HORVU.Clipper.r1.4HG016600	sp|Q9FMN2|PAH2_ARATH Phosphatidate phosphatase PAH2 OS=Arabidopsis thaliana GN=PAH2 PE=1 SV=1	NA	NA
HORVU.Clipper.r1.2HG022110	sp|Q9FNR1|RBG3_ARATH Glycine-rich RNA-binding protein 3, mitochondrial OS=Arabidopsis thaliana GN=RBG3 PE=2 SV=1	NA	NA
HORVU.Clipper.r1.4HG014920	sp|Q9FPR3|EDR1_ARATH Serine/threonine-protein kinase EDR1 OS=Arabidopsis thaliana GN=EDR1 PE=1 SV=1	NA	NA
HORVU.Clipper.r1.4HG000470	sp|Q9FPW6|POB1_ARATH BTB/POZ domain-containing protein POB1 OS=Arabidopsis thaliana GN=POB1 PE=2 SV=2	NA	NA
HORVU.Clipper.r1.4HG009410	sp|Q9FR99|ACCO_MUSAC 1-aminocyclopropane-1-carboxylate oxidase OS=Musa acuminata GN=MAO1B PE=3 SV=1	NA	NA
HORVU.Clipper.r1.5HG023780	sp|Q9FUS9|GSTUI_ARATH Glutathione S-transferase U18 OS=Arabidopsis thaliana GN=GSTU18 PE=2 SV=1	NA	NA
HORVU.Clipper.r1.6HG028550	sp|Q9FWA6|PP207_ARATH Pentatricopeptide repeat-containing protein At3g02330 OS=Arabidopsis thaliana GN=PCMP-E90 PE=2 SV=2	NA	NA
HORVU.Clipper.r1.4HG016920	sp|Q9FWQ2|TPP2_ORYSJ Probable trehalose-phosphate phosphatase 2 OS=Oryza sativa subsp. japonica GN=TPP2 PE=1 SV=1	NA	NA
HORVU.Clipper.r1.5HG025770	sp|Q9FXJ2|GDL7_ARATH GDSL esterase/lipase At1g28580 OS=Arabidopsis thaliana GN=At1g28580 PE=2 SV=1	NA	NA
HORVU.Clipper.r1.3HG038410	sp|Q9JMC3|DNJA4_MOUSE DnaJ homolog subfamily A member 4 OS=Mus musculus GN=Dnaja4 PE=1 SV=1	NA	NA
HORVU.Clipper.r1.4HG008340	sp|Q9LET7|CI111_ARATH Calmodulin-interacting protein 111 OS=Arabidopsis thaliana GN=CIP111 PE=1 SV=1	NA	NA
HORVU.Clipper.r1.3HG037930	sp|Q9LFP7|Y5158_ARATH Probable receptor-like protein kinase At5g15080 OS=Arabidopsis thaliana GN=At5g15080 PE=2 SV=1	NA	NA
HORVU.Clipper.r1.6HG042110	sp|Q9LFP7|Y5158_ARATH Probable receptor-like protein kinase At5g15080 OS=Arabidopsis thaliana GN=At5g15080 PE=2 SV=1	NA	NA
HORVU.Clipper.r1.4HG035760	sp|Q9LFT9|RAH1E_ARATH Ras-related protein RABH1e OS=Arabidopsis thaliana GN=RABH1E PE=2 SV=1	NA	NA
HORVU.Clipper.r1.4HG015720	sp|Q9LHN9|IQM2_ARATH IQ domain-containing protein IQM2 OS=Arabidopsis thaliana GN=IQM2 PE=2 SV=1	NA	NA
HORVU.Clipper.r1.4HG012970	sp|Q9LI74|CHUP1_ARATH Protein CHUP1, chloroplastic OS=Arabidopsis thaliana GN=CHUP1 PE=1 SV=1	NA	NA
HORVU.Clipper.r1.4HG013650	sp|Q9LND4|PPR14_ARATH Pentatricopeptide repeat-containing protein At1g06140, mitochondrial OS=Arabidopsis thaliana GN=PCMP-E61 PE=2 SV=1	NA	NA
HORVU.Clipper.r1.4HG007350	sp|Q9LND7|SKI16_ARATH F-box protein SKIP16 OS=Arabidopsis thaliana GN=SKIP16 PE=1 SV=1	NA	NA
HORVU.Clipper.r1.6HG042090	sp|Q9LP65|CAR5_ARATH Protein C2-DOMAIN ABA-RELATED 5 OS=Arabidopsis thaliana GN=CAR5 PE=2 SV=1	NA	NA
HORVU.Clipper.r1.4HG007840	sp|Q9LQ28|ERF22_ARATH Ethylene-responsive transcription factor ERF022 OS=Arabidopsis thaliana GN=ERF022 PE=2 SV=1	NA	NA
HORVU.Clipper.r1.4HG007810	sp|Q9LQ32|GXM3_ARATH Glucuronoxylan 4-O-methyltransferase 3 OS=Arabidopsis thaliana GN=GXM3 PE=1 SV=1	NA	NA
HORVU.Clipper.r1.4HG016090	sp|Q9LQI9|UBP1B_ARATH Oligouridylate-binding protein 1B OS=Arabidopsis thaliana GN=UBP1B PE=1 SV=1	NA	NA
HORVU.Clipper.r1.7HG005280	sp|Q9LQP8|KCS3_ARATH 3-ketoacyl-CoA synthase 3 OS=Arabidopsis thaliana GN=KCS3 PE=2 SV=3	NA	NA
HORVU.Clipper.r1.5HG054340	sp|Q9LR72|PPR7_ARATH Putative pentatricopeptide repeat-containing protein At1g03510 OS=Arabidopsis thaliana GN=PCMP-E3 PE=3 SV=1	NA	NA
HORVU.Clipper.r1.1HG037590	sp|Q9LRR4|R13L1_ARATH Putative disease resistance RPP13-like protein 1 OS=Arabidopsis thaliana GN=RPPL1 PE=3 SV=1	NA	NA
HORVU.Clipper.r1.5HG054330	sp|Q9LSK9|Y5566_ARATH Uncharacterized protein At5g65660 OS=Arabidopsis thaliana GN=At5g65660 PE=2 SV=1	NA	NA
HORVU.Clipper.r1.7HG007650	sp|Q9LSM5|ECD_ARATH Protein ecdysoneless homolog OS=Arabidopsis thaliana GN=At5g65490 PE=1 SV=1	NA	NA
HORVU.Clipper.r1.4HG018200	sp|Q9LSU1|PSA5_ORYSJ Proteasome subunit alpha type-5 OS=Oryza sativa subsp. japonica GN=PAE1 PE=2 SV=1	NA	NA
HORVU.Clipper.r1.3HG037520	sp|Q9LT96|Y5977_ARATH Probable leucine-rich repeat receptor-like protein kinase At5g49770 OS=Arabidopsis thaliana GN=At5g49770 PE=2 SV=1	NA	NA
HORVU.Clipper.r1.5HG005530	sp|Q9LUI2|NET1A_ARATH Protein NETWORKED 1A OS=Arabidopsis thaliana GN=NET1A PE=1 SV=1	NA	NA
HORVU.Clipper.r1.4HG008080	sp|Q9LUS7|RLF23_ARATH Rapid alkalinization factor 23 OS=Arabidopsis thaliana GN=RALF23 PE=1 SV=1	NA	NA
HORVU.Clipper.r1.4HG016430	sp|Q9LV93|AB5F_ARATH ABC transporter F family member 5 OS=Arabidopsis thaliana GN=ABCF5 PE=2 SV=1	NA	NA
HORVU.Clipper.r1.4HG008870	sp|Q9LVD6|C81F2_ARATH Cytochrome P450 81F2 OS=Arabidopsis thaliana GN=CYP81F2 PE=2 SV=1	NA	NA
HORVU.Clipper.r1.4HG011370	sp|Q9LW32|PP258_ARATH Pentatricopeptide repeat-containing protein At3g26782, mitochondrial OS=Arabidopsis thaliana GN=PCMP-H34 PE=2 SV=1	NA	NA
HORVU.Clipper.r1.6HG042470	sp|Q9LXJ6|FDL21_ARATH F-box/FBD/LRR-repeat protein At3g52680 OS=Arabidopsis thaliana GN=At3g52680 PE=2 SV=2	NA	NA
HORVU.Clipper.r1.6HG044120	sp|Q9LXT9|CALS3_ARATH Callose synthase 3 OS=Arabidopsis thaliana GN=CALS3 PE=2 SV=3	NA	NA
HORVU.Clipper.r1.6HG044140	sp|Q9LXT9|CALS3_ARATH Callose synthase 3 OS=Arabidopsis thaliana GN=CALS3 PE=2 SV=3	NA	NA
HORVU.Clipper.r1.3HG037900	sp|Q9LY03|IRK_ARATH Probable LRR receptor-like serine/threonine-protein kinase IRK OS=Arabidopsis thaliana GN=IRK PE=1 SV=1	NA	NA
HORVU.Clipper.r1.4HG008990	sp|Q9LZ15|FBL78_ARATH Putative F-box/LRR-repeat protein At5g02700 OS=Arabidopsis thaliana GN=At5g02700 PE=4 SV=1	NA	NA
HORVU.Clipper.r1.4HG012630	sp|Q9LZI2|UXS2_ARATH UDP-glucuronic acid decarboxylase 2 OS=Arabidopsis thaliana GN=UXS2 PE=1 SV=1	NA	NA
HORVU.Clipper.r1.4HG017140	sp|Q9LZI2|UXS2_ARATH UDP-glucuronic acid decarboxylase 2 OS=Arabidopsis thaliana GN=UXS2 PE=1 SV=1	NA	NA
HORVU.Clipper.r1.4HG020530	sp|Q9LZN2|PILS6_ARATH Protein PIN-LIKES 6 OS=Arabidopsis thaliana GN=PILS6 PE=2 SV=1	NA	NA
HORVU.Clipper.r1.4HG012210	sp|Q9LZV8|ATL74_ARATH RING-H2 finger protein ATL74 OS=Arabidopsis thaliana GN=ATL74 PE=2 SV=1	NA	NA
HORVU.Clipper.r1.4HG009050	sp|Q9M0B8|WTR37_ARATH WAT1-related protein At4g30420 OS=Arabidopsis thaliana GN=At4g30420 PE=3 SV=1	NA	NA
HORVU.Clipper.r1.4HG015060	sp|Q9M1L7|PRK3_ARATH Pollen receptor-like kinase 3 OS=Arabidopsis thaliana GN=PRK3 PE=1 SV=1	NA	NA
HORVU.Clipper.r1.4HG008130	sp|Q9M2Z1|BAME2_ARATH Leucine-rich repeat receptor-like serine/threonine-protein kinase BAM2 OS=Arabidopsis thaliana GN=BAM2 PE=1 SV=1	NA	NA
HORVU.Clipper.r1.3HG033730	sp|Q9M817|PTR6_ARATH Protein NRT1/ PTR FAMILY 1.2 OS=Arabidopsis thaliana GN=NPF1.2 PE=1 SV=1	NA	NA
HORVU.Clipper.r1.5HG045800	sp|Q9MBC2|MMT1_HORVU Methionine S-methyltransferase OS=Hordeum vulgare GN=MMT1 PE=1 SV=1	NA	NA
HORVU.Clipper.r1.4HG013670	sp|Q9NQ94|A1CF_HUMAN APOBEC1 complementation factor OS=Homo sapiens GN=A1CF PE=1 SV=1	NA	NA
HORVU.Clipper.r1.4HG009310	sp|Q9S745|PAD4_ARATH Lipase-like PAD4 OS=Arabidopsis thaliana GN=PAD4 PE=1 SV=1	NA	NA
HORVU.Clipper.r1.4HG029850	sp|Q9S7P9|SNP33_ARATH SNAP25 homologous protein SNAP33 OS=Arabidopsis thaliana GN=SNAP33 PE=1 SV=1	NA	NA
HORVU.Clipper.r1.5HG023190	sp|Q9S7T5|OFP14_ARATH Transcription repressor OFP14 OS=Arabidopsis thaliana GN=OFP14 PE=1 SV=1	NA	NA
HORVU.Clipper.r1.4HG019750	sp|Q9S7Y7|XYL1_ARATH Alpha-xylosidase 1 OS=Arabidopsis thaliana GN=XYL1 PE=1 SV=1	NA	NA
HORVU.Clipper.r1.6HG044300	sp|Q9SA37|CHX1_ARATH Cation/H(+) antiporter 1 OS=Arabidopsis thaliana GN=CHX1 PE=2 SV=1	NA	NA
HORVU.Clipper.r1.2HG044340	sp|Q9SCT4|IMK2_ARATH Probably inactive leucine-rich repeat receptor-like protein kinase IMK2 OS=Arabidopsis thaliana GN=IMK2 PE=1 SV=1	NA	NA
HORVU.Clipper.r1.4HG020420	sp|Q9SCZ4|FERON_ARATH Receptor-like protein kinase FERONIA OS=Arabidopsis thaliana GN=FER PE=1 SV=1	NA	NA
HORVU.Clipper.r1.6HG042550	sp|Q9SD62|Y3471_ARATH Putative receptor-like protein kinase At3g47110 OS=Arabidopsis thaliana GN=At3g47110 PE=3 SV=1	NA	NA
HORVU.Clipper.r1.3HG041450	sp|Q9SFB5|SCP27_ARATH Serine carboxypeptidase-like 27 OS=Arabidopsis thaliana GN=SCPL27 PE=2 SV=1	NA	NA
HORVU.Clipper.r1.4HG013940	sp|Q9SG80|ASD1_ARATH Alpha-L-arabinofuranosidase 1 OS=Arabidopsis thaliana GN=ASD1 PE=1 SV=1	NA	NA
HORVU.Clipper.r1.4HG001240	sp|Q9SGU2|SAU71_ARATH Auxin-responsive protein SAUR71 OS=Arabidopsis thaliana GN=SAUR71 PE=2 SV=1	NA	NA
HORVU.Clipper.r1.4HG001250	sp|Q9SGU2|SAU71_ARATH Auxin-responsive protein SAUR71 OS=Arabidopsis thaliana GN=SAUR71 PE=2 SV=1	NA	NA
HORVU.Clipper.r1.3HG037580	sp|Q9SIT5|CHX15_ARATH Cation/H(+) antiporter 15 OS=Arabidopsis thaliana GN=CHX15 PE=2 SV=1	NA	NA
HORVU.Clipper.r1.3HG041550	sp|Q9SIZ6|GDL47_ARATH GDSL esterase/lipase At2g40250 OS=Arabidopsis thaliana GN=At2g40250 PE=2 SV=1	NA	NA
HORVU.Clipper.r1.4HG015110	sp|Q9SJ62|WDL4_ARATH Protein WVD2-like 4 OS=Arabidopsis thaliana GN=WDL4 PE=1 SV=2	NA	NA
HORVU.Clipper.r1.6HG044320	sp|Q9SJU9|GC1_ARATH Epimerase family protein SDR39U1 homolog, chloroplastic OS=Arabidopsis thaliana GN=GC1 PE=2 SV=2	NA	NA
HORVU.Clipper.r1.4HG020230	sp|Q9SK09|VCL22_ARATH Vicilin-like seed storage protein At2g28490 OS=Arabidopsis thaliana GN=At2g28490 PE=2 SV=1	NA	NA
HORVU.Clipper.r1.4HG014550	sp|Q9SKI2|VPS2A_ARATH Vacuolar protein sorting-associated protein 2 homolog 1 OS=Arabidopsis thaliana GN=VPS2.1 PE=1 SV=2	NA	NA
HORVU.Clipper.r1.4HG015940	sp|Q9SMW7|BTF3_ARATH Basic transcription factor 3 OS=Arabidopsis thaliana GN=BTF3 PE=1 SV=1	NA	NA
HORVU.Clipper.r1.1HG037930	sp|Q9SN86|MDHP_ARATH Malate dehydrogenase, chloroplastic OS=Arabidopsis thaliana GN=At3g47520 PE=1 SV=1	NA	NA
HORVU.Clipper.r1.7HG013110	sp|Q9SQK3|EM506_ARATH Ankyrin repeat domain-containing protein EMB506, chloroplastic OS=Arabidopsis thaliana GN=EMB506 PE=1 SV=1	NA	NA
HORVU.Clipper.r1.5HG018230	sp|Q9SRK5|LSF2_ARATH Phosphoglucan phosphatase LSF2, chloroplastic OS=Arabidopsis thaliana GN=LSF2 PE=1 SV=1	NA	NA
HORVU.Clipper.r1.4HG006870	sp|Q9SSW2|AZF2_ARATH Zinc finger protein AZF2 OS=Arabidopsis thaliana GN=AZF2 PE=2 SV=1	NA	NA
HORVU.Clipper.r1.2HG049730	sp|Q9STE5|R13L2_ARATH Putative disease resistance RPP13-like protein 2 OS=Arabidopsis thaliana GN=RPP13L2 PE=3 SV=1	NA	NA
HORVU.Clipper.r1.3HG041460	sp|Q9STN5|Y4833_ARATH Uncharacterized protein At4g08330, chloroplastic OS=Arabidopsis thaliana GN=At4g08330 PE=1 SV=1	NA	NA
HORVU.Clipper.r1.3HG041530	sp|Q9STZ2|SELT_ARATH SelT-like protein OS=Arabidopsis thaliana GN=At3g47300 PE=2 SV=2	NA	NA
HORVU.Clipper.r1.4HG000980	sp|Q9SUW1|GT19_ARATH Probable xyloglucan galactosyltransferase GT19 OS=Arabidopsis thaliana GN=GT19 PE=2 SV=1	NA	NA
HORVU.Clipper.r1.4HG009630	sp|Q9SV01|FBW4_ARATH F-box/WD-40 repeat-containing protein At3g52030 OS=Arabidopsis thaliana GN=At3g52030 PE=2 SV=2	NA	NA
HORVU.Clipper.r1.6HG032190	sp|Q9SV13|SUT31_ARATH Sulfate transporter 3.1 OS=Arabidopsis thaliana GN=SULTR3;1 PE=2 SV=1	NA	NA
HORVU.Clipper.r1.6HG044280	sp|Q9SVE7|DTX45_ARATH Protein DETOXIFICATION 45, chloroplastic OS=Arabidopsis thaliana GN=DTX45 PE=2 SV=2	NA	NA
HORVU.Clipper.r1.7HG050040	sp|Q9SVU5|GDL67_ARATH GDSL esterase/lipase At4g28780 OS=Arabidopsis thaliana GN=At4g28780 PE=2 SV=1	NA	NA
HORVU.Clipper.r1.4HG008200	sp|Q9SXB8|Y1133_ARATH G-type lectin S-receptor-like serine/threonine-protein kinase At1g11330 OS=Arabidopsis thaliana GN=At1g11330 PE=2 SV=3	NA	NA
HORVU.Clipper.r1.3HG037340	sp|Q9SYJ2|GPAT3_ARATH Probable glycerol-3-phosphate acyltransferase 3 OS=Arabidopsis thaliana GN=GPAT3 PE=2 SV=1	NA	NA
HORVU.Clipper.r1.2HG050160	sp|Q9SZL8|FRS5_ARATH Protein FAR1-RELATED SEQUENCE 5 OS=Arabidopsis thaliana GN=FRS5 PE=2 SV=1	NA	NA
HORVU.Clipper.r1.6HG042150	sp|Q9SZL8|FRS5_ARATH Protein FAR1-RELATED SEQUENCE 5 OS=Arabidopsis thaliana GN=FRS5 PE=2 SV=1	NA	NA
HORVU.Clipper.r1.7HG006160	sp|Q9T0A0|LACS4_ARATH Long chain acyl-CoA synthetase 4 OS=Arabidopsis thaliana GN=LACS4 PE=2 SV=1	NA	NA
HORVU.Clipper.r1.5HG005550	sp|Q9USI5|STI1_SCHPO Heat shock protein sti1 homolog OS=Schizosaccharomyces pombe (strain 972 / ATCC 24843) GN=sti1 PE=3 SV=1	NA	NA
HORVU.Clipper.r1.5HG053870	sp|Q9XF43|KCS6_ARATH 3-ketoacyl-CoA synthase 6 OS=Arabidopsis thaliana GN=CUT1 PE=1 SV=1	NA	NA
HORVU.Clipper.r1.6HG044270	sp|Q9XID3|Y1343_ARATH G-type lectin S-receptor-like serine/threonine-protein kinase At1g34300 OS=Arabidopsis thaliana GN=At1g34300 PE=2 SV=1	NA	NA
HORVU.Clipper.r1.2HG055430	sp|Q9Y450|HBS1L_HUMAN HBS1-like protein OS=Homo sapiens GN=HBS1L PE=1 SV=1	NA	NA
HORVU.Clipper.r1.4HG013680	sp|Q9ZCR6|RL24_RICPR 50S ribosomal protein L24 OS=Rickettsia prowazekii (strain Madrid E) GN=rplX PE=3 SV=1	NA	NA
HORVU.Clipper.r1.3HG003690	sp|Q9ZT29|SC5D_TOBAC Delta(7)-sterol-C5(6)-desaturase OS=Nicotiana tabacum PE=2 SV=1	NA	NA
HORVU.Clipper.r1.2HG043590	sp|Q9ZUF6|SBT18_ARATH Subtilisin-like protease SBT1.8 OS=Arabidopsis thaliana GN=SBT1.8 PE=1 SV=1	NA	NA
HORVU.Clipper.r1.4HG013290	sp|Q9ZUX1|C94C1_ARATH Cytochrome P450 94C1 OS=Arabidopsis thaliana GN=CYP94C1 PE=2 SV=1	NA	NA
HORVU.Clipper.r1.2HG050130	sp|Q9ZV87|NAPES_ARATH N-acylphosphatidylethanolamine synthase OS=Arabidopsis thaliana GN=At1g78690 PE=2 SV=1	NA	NA
HORVU.Clipper.r1.4HG008960	sp|Q9ZV94|FDL11_ARATH Putative F-box/FBD/LRR-repeat protein At1g78760 OS=Arabidopsis thaliana GN=At1g78760 PE=3 SV=1	NA	NA
HORVU.Clipper.r1.4HG020620	sp|Q9ZVI7|GAUT7_ARATH Probable galacturonosyltransferase 7 OS=Arabidopsis thaliana GN=GAUT7 PE=1 SV=2	NA	NA
HORVU.Clipper.r1.4HG012710	sp|Q9ZVI9|PECT1_ARATH Ethanolamine-phosphate cytidylyltransferase OS=Arabidopsis thaliana GN=PECT1 PE=1 SV=1	NA	NA
HORVU.Clipper.r1.3HG043280	sp|Q9ZVP8|NAC35_ARATH NAC domain-containing protein 35 OS=Arabidopsis thaliana GN=NAC035 PE=1 SV=2	NA	NA
HORVU.Clipper.r1.4HG014210	sp|Q9ZW13|TRNH6_ARATH Tropinone reductase homolog At2g29290 OS=Arabidopsis thaliana GN=At2g29290 PE=2 SV=1	NA	NA
HORVU.Clipper.r1.4HG014200	sp|Q9ZW22|SMO21_ARATH Methylsterol monooxygenase 2-1 OS=Arabidopsis thaliana GN=SMO2-1 PE=2 SV=2	NA	NA
HORVU.Clipper.r1.4HG006190	sp|Q9ZW74|PUX11_ARATH Plant UBX domain-containing protein 11 OS=Arabidopsis thaliana GN=PUX11 PE=1 SV=2	NA	NA
HORVU.Clipper.r1.1HG001680	NA	NA	NA
HORVU.Clipper.r1.1HG001690	NA	NA	NA
HORVU.Clipper.r1.1HG002220	NA	NA	NA
HORVU.Clipper.r1.1HG005860	NA	NA	NA
HORVU.Clipper.r1.1HG025040	NA	NA	NA
HORVU.Clipper.r1.1HG037600	NA	NA	NA
HORVU.Clipper.r1.1HG037610	NA	NA	NA
HORVU.Clipper.r1.1HG037620	NA	NA	NA
HORVU.Clipper.r1.1HG037940	NA	NA	NA
HORVU.Clipper.r1.1HG037970	NA	NA	NA
HORVU.Clipper.r1.2HG007190	NA	NA	NA
HORVU.Clipper.r1.2HG007200	NA	NA	NA
HORVU.Clipper.r1.2HG029390	NA	NA	NA
HORVU.Clipper.r1.2HG029400	NA	NA	NA
HORVU.Clipper.r1.2HG043520	NA	NA	NA
HORVU.Clipper.r1.2HG043560	NA	NA	NA
HORVU.Clipper.r1.2HG043570	NA	NA	NA
HORVU.Clipper.r1.2HG049760	NA	NA	NA
HORVU.Clipper.r1.2HG050120	NA	NA	NA
HORVU.Clipper.r1.2HG050170	NA	NA	NA
HORVU.Clipper.r1.2HG052750	NA	NA	NA
HORVU.Clipper.r1.3HG002090	NA	NA	NA
HORVU.Clipper.r1.3HG002130	NA	NA	NA
HORVU.Clipper.r1.3HG002150	NA	NA	NA
HORVU.Clipper.r1.3HG003650	NA	NA	NA
HORVU.Clipper.r1.3HG003660	NA	NA	NA
HORVU.Clipper.r1.3HG003670	NA	NA	NA
HORVU.Clipper.r1.3HG003680	NA	NA	NA
HORVU.Clipper.r1.3HG004760	NA	NA	NA
HORVU.Clipper.r1.3HG033740	NA	NA	NA
HORVU.Clipper.r1.3HG033750	NA	NA	NA
HORVU.Clipper.r1.3HG033790	NA	NA	NA
HORVU.Clipper.r1.3HG033870	NA	NA	NA
HORVU.Clipper.r1.3HG033930	NA	NA	NA
HORVU.Clipper.r1.3HG033940	NA	NA	NA
HORVU.Clipper.r1.3HG036850	NA	NA	NA
HORVU.Clipper.r1.3HG037010	NA	NA	NA
HORVU.Clipper.r1.3HG037020	NA	NA	NA
HORVU.Clipper.r1.3HG037030	NA	NA	NA
HORVU.Clipper.r1.3HG037100	NA	NA	NA
HORVU.Clipper.r1.3HG037150	NA	NA	NA
HORVU.Clipper.r1.3HG037280	NA	NA	NA
HORVU.Clipper.r1.3HG037290	NA	NA	NA
HORVU.Clipper.r1.3HG037910	NA	NA	NA
HORVU.Clipper.r1.3HG037920	NA	NA	NA
HORVU.Clipper.r1.3HG038100	NA	NA	NA
HORVU.Clipper.r1.3HG038240	NA	NA	NA
HORVU.Clipper.r1.3HG038390	NA	NA	NA
HORVU.Clipper.r1.3HG039750	NA	NA	NA
HORVU.Clipper.r1.3HG041440	NA	NA	NA
HORVU.Clipper.r1.3HG041470	NA	NA	NA
HORVU.Clipper.r1.3HG041540	NA	NA	NA
HORVU.Clipper.r1.3HG041560	NA	NA	NA
HORVU.Clipper.r1.3HG043140	NA	NA	NA
HORVU.Clipper.r1.3HG043220	NA	NA	NA
HORVU.Clipper.r1.3HG043360	NA	NA	NA
HORVU.Clipper.r1.3HG048820	NA	NA	NA
HORVU.Clipper.r1.4HG000530	NA	NA	NA
HORVU.Clipper.r1.4HG000950	NA	NA	NA
HORVU.Clipper.r1.4HG001230	NA	NA	NA
HORVU.Clipper.r1.4HG006700	NA	NA	NA
HORVU.Clipper.r1.4HG006860	NA	NA	NA
HORVU.Clipper.r1.4HG007140	NA	NA	NA
HORVU.Clipper.r1.4HG007850	NA	NA	NA
HORVU.Clipper.r1.4HG008190	NA	NA	NA
HORVU.Clipper.r1.4HG008450	NA	NA	NA
HORVU.Clipper.r1.4HG008570	NA	NA	NA
HORVU.Clipper.r1.4HG008600	NA	NA	NA
HORVU.Clipper.r1.4HG008810	NA	NA	NA
HORVU.Clipper.r1.4HG008850	NA	NA	NA
HORVU.Clipper.r1.4HG008880	NA	NA	NA
HORVU.Clipper.r1.4HG009000	NA	NA	NA
HORVU.Clipper.r1.4HG009060	NA	NA	NA
HORVU.Clipper.r1.4HG009070	NA	NA	NA
HORVU.Clipper.r1.4HG009170	NA	NA	NA
HORVU.Clipper.r1.4HG009190	NA	NA	NA
HORVU.Clipper.r1.4HG009200	NA	NA	NA
HORVU.Clipper.r1.4HG009210	NA	NA	NA
HORVU.Clipper.r1.4HG009220	NA	NA	NA
HORVU.Clipper.r1.4HG009230	NA	NA	NA
HORVU.Clipper.r1.4HG009280	NA	NA	NA
HORVU.Clipper.r1.4HG009320	NA	NA	NA
HORVU.Clipper.r1.4HG009340	NA	NA	NA
HORVU.Clipper.r1.4HG009420	NA	NA	NA
HORVU.Clipper.r1.4HG009430	NA	NA	NA
HORVU.Clipper.r1.4HG009440	NA	NA	NA
HORVU.Clipper.r1.4HG009520	NA	NA	NA
HORVU.Clipper.r1.4HG009610	NA	NA	NA
HORVU.Clipper.r1.4HG009620	NA	NA	NA
HORVU.Clipper.r1.4HG009680	NA	NA	NA
HORVU.Clipper.r1.4HG011270	NA	NA	NA
HORVU.Clipper.r1.4HG011280	NA	NA	NA
HORVU.Clipper.r1.4HG011290	NA	NA	NA
HORVU.Clipper.r1.4HG011300	NA	NA	NA
HORVU.Clipper.r1.4HG011530	NA	NA	NA
HORVU.Clipper.r1.4HG011540	NA	NA	NA
HORVU.Clipper.r1.4HG011550	NA	NA	NA
HORVU.Clipper.r1.4HG011590	NA	NA	NA
HORVU.Clipper.r1.4HG011600	NA	NA	NA
HORVU.Clipper.r1.4HG011740	NA	NA	NA
HORVU.Clipper.r1.4HG011810	NA	NA	NA
HORVU.Clipper.r1.4HG011820	NA	NA	NA
HORVU.Clipper.r1.4HG011830	NA	NA	NA
HORVU.Clipper.r1.4HG011850	NA	NA	NA
HORVU.Clipper.r1.4HG011860	NA	NA	NA
HORVU.Clipper.r1.4HG011950	NA	NA	NA
HORVU.Clipper.r1.4HG012010	NA	NA	NA
HORVU.Clipper.r1.4HG012020	NA	NA	NA
HORVU.Clipper.r1.4HG012040	NA	NA	NA
HORVU.Clipper.r1.4HG012050	NA	NA	NA
HORVU.Clipper.r1.4HG012060	NA	NA	NA
HORVU.Clipper.r1.4HG012110	NA	NA	NA
HORVU.Clipper.r1.4HG012140	NA	NA	NA
HORVU.Clipper.r1.4HG012150	NA	NA	NA
HORVU.Clipper.r1.4HG012500	NA	NA	NA
HORVU.Clipper.r1.4HG012740	NA	NA	NA
HORVU.Clipper.r1.4HG012850	NA	NA	NA
HORVU.Clipper.r1.4HG012990	NA	NA	NA
HORVU.Clipper.r1.4HG013000	NA	NA	NA
HORVU.Clipper.r1.4HG013170	NA	NA	NA
HORVU.Clipper.r1.4HG013270	NA	NA	NA
HORVU.Clipper.r1.4HG013380	NA	NA	NA
HORVU.Clipper.r1.4HG013390	NA	NA	NA
HORVU.Clipper.r1.4HG013400	NA	NA	NA
HORVU.Clipper.r1.4HG013410	NA	NA	NA
HORVU.Clipper.r1.4HG013420	NA	NA	NA
HORVU.Clipper.r1.4HG013430	NA	NA	NA
HORVU.Clipper.r1.4HG013440	NA	NA	NA
HORVU.Clipper.r1.4HG013450	NA	NA	NA
HORVU.Clipper.r1.4HG013690	NA	NA	NA
HORVU.Clipper.r1.4HG013780	NA	NA	NA
HORVU.Clipper.r1.4HG013790	NA	NA	NA
HORVU.Clipper.r1.4HG013800	NA	NA	NA
HORVU.Clipper.r1.4HG013990	NA	NA	NA
HORVU.Clipper.r1.4HG014040	NA	NA	NA
HORVU.Clipper.r1.4HG014110	NA	NA	NA
HORVU.Clipper.r1.4HG014250	NA	NA	NA
HORVU.Clipper.r1.4HG014310	NA	NA	NA
HORVU.Clipper.r1.4HG014430	NA	NA	NA
HORVU.Clipper.r1.4HG014610	NA	NA	NA
HORVU.Clipper.r1.4HG014900	NA	NA	NA
HORVU.Clipper.r1.4HG014910	NA	NA	NA
HORVU.Clipper.r1.4HG014930	NA	NA	NA
HORVU.Clipper.r1.4HG015050	NA	NA	NA
HORVU.Clipper.r1.4HG015080	NA	NA	NA
HORVU.Clipper.r1.4HG015090	NA	NA	NA
HORVU.Clipper.r1.4HG015240	NA	NA	NA
HORVU.Clipper.r1.4HG015270	NA	NA	NA
HORVU.Clipper.r1.4HG015280	NA	NA	NA
HORVU.Clipper.r1.4HG015510	NA	NA	NA
HORVU.Clipper.r1.4HG015520	NA	NA	NA
HORVU.Clipper.r1.4HG015570	NA	NA	NA
HORVU.Clipper.r1.4HG015650	NA	NA	NA
HORVU.Clipper.r1.4HG015810	NA	NA	NA
HORVU.Clipper.r1.4HG015850	NA	NA	NA
HORVU.Clipper.r1.4HG015970	NA	NA	NA
HORVU.Clipper.r1.4HG016020	NA	NA	NA
HORVU.Clipper.r1.4HG016040	NA	NA	NA
HORVU.Clipper.r1.4HG016050	NA	NA	NA
HORVU.Clipper.r1.4HG016230	NA	NA	NA
HORVU.Clipper.r1.4HG016250	NA	NA	NA
HORVU.Clipper.r1.4HG016280	NA	NA	NA
HORVU.Clipper.r1.4HG016290	NA	NA	NA
HORVU.Clipper.r1.4HG016390	NA	NA	NA
HORVU.Clipper.r1.4HG016450	NA	NA	NA
HORVU.Clipper.r1.4HG016560	NA	NA	NA
HORVU.Clipper.r1.4HG016580	NA	NA	NA
HORVU.Clipper.r1.4HG016630	NA	NA	NA
HORVU.Clipper.r1.4HG016650	NA	NA	NA
HORVU.Clipper.r1.4HG016750	NA	NA	NA
HORVU.Clipper.r1.4HG016760	NA	NA	NA
HORVU.Clipper.r1.4HG016830	NA	NA	NA
HORVU.Clipper.r1.4HG016850	NA	NA	NA
HORVU.Clipper.r1.4HG016860	NA	NA	NA
HORVU.Clipper.r1.4HG016900	NA	NA	NA
HORVU.Clipper.r1.4HG016930	NA	NA	NA
HORVU.Clipper.r1.4HG016980	NA	NA	NA
HORVU.Clipper.r1.4HG017060	NA	NA	NA
HORVU.Clipper.r1.4HG017070	NA	NA	NA
HORVU.Clipper.r1.4HG017080	NA	NA	NA
HORVU.Clipper.r1.4HG017110	NA	NA	NA
HORVU.Clipper.r1.4HG017210	NA	NA	NA
HORVU.Clipper.r1.4HG017240	NA	NA	NA
HORVU.Clipper.r1.4HG017250	NA	NA	NA
HORVU.Clipper.r1.4HG017360	NA	NA	NA
HORVU.Clipper.r1.4HG017370	NA	NA	NA
HORVU.Clipper.r1.4HG017600	NA	NA	NA
HORVU.Clipper.r1.4HG017610	NA	NA	NA
HORVU.Clipper.r1.4HG017650	NA	NA	NA
HORVU.Clipper.r1.4HG017690	NA	NA	NA
HORVU.Clipper.r1.4HG017730	NA	NA	NA
HORVU.Clipper.r1.4HG017840	NA	NA	NA
HORVU.Clipper.r1.4HG017850	NA	NA	NA
HORVU.Clipper.r1.4HG017890	NA	NA	NA
HORVU.Clipper.r1.4HG017910	NA	NA	NA
HORVU.Clipper.r1.4HG017920	NA	NA	NA
HORVU.Clipper.r1.4HG017960	NA	NA	NA
HORVU.Clipper.r1.4HG017980	NA	NA	NA
HORVU.Clipper.r1.4HG017990	NA	NA	NA
HORVU.Clipper.r1.4HG018030	NA	NA	NA
HORVU.Clipper.r1.4HG018150	NA	NA	NA
HORVU.Clipper.r1.4HG018330	NA	NA	NA
HORVU.Clipper.r1.4HG018370	NA	NA	NA
HORVU.Clipper.r1.4HG018430	NA	NA	NA
HORVU.Clipper.r1.4HG018510	NA	NA	NA
HORVU.Clipper.r1.4HG018520	NA	NA	NA
HORVU.Clipper.r1.4HG018590	NA	NA	NA
HORVU.Clipper.r1.4HG018630	NA	NA	NA
HORVU.Clipper.r1.4HG018640	NA	NA	NA
HORVU.Clipper.r1.4HG018660	NA	NA	NA
HORVU.Clipper.r1.4HG018670	NA	NA	NA
HORVU.Clipper.r1.4HG018690	NA	NA	NA
HORVU.Clipper.r1.4HG018700	NA	NA	NA
HORVU.Clipper.r1.4HG018770	NA	NA	NA
HORVU.Clipper.r1.4HG018780	NA	NA	NA
HORVU.Clipper.r1.4HG018790	NA	NA	NA
HORVU.Clipper.r1.4HG018800	NA	NA	NA
HORVU.Clipper.r1.4HG018870	NA	NA	NA
HORVU.Clipper.r1.4HG018880	NA	NA	NA
HORVU.Clipper.r1.4HG018890	NA	NA	NA
HORVU.Clipper.r1.4HG018910	NA	NA	NA
HORVU.Clipper.r1.4HG019070	NA	NA	NA
HORVU.Clipper.r1.4HG019310	NA	NA	NA
HORVU.Clipper.r1.4HG019320	NA	NA	NA
HORVU.Clipper.r1.4HG019340	NA	NA	NA
HORVU.Clipper.r1.4HG019380	NA	NA	NA
HORVU.Clipper.r1.4HG019410	NA	NA	NA
HORVU.Clipper.r1.4HG019420	NA	NA	NA
HORVU.Clipper.r1.4HG019430	NA	NA	NA
HORVU.Clipper.r1.4HG019470	NA	NA	NA
HORVU.Clipper.r1.4HG019510	NA	NA	NA
HORVU.Clipper.r1.4HG019610	NA	NA	NA
HORVU.Clipper.r1.4HG019660	NA	NA	NA
HORVU.Clipper.r1.4HG019780	NA	NA	NA
HORVU.Clipper.r1.4HG019860	NA	NA	NA
HORVU.Clipper.r1.4HG019880	NA	NA	NA
HORVU.Clipper.r1.4HG019950	NA	NA	NA
HORVU.Clipper.r1.4HG019970	NA	NA	NA
HORVU.Clipper.r1.4HG019990	NA	NA	NA
HORVU.Clipper.r1.4HG020000	NA	NA	NA
HORVU.Clipper.r1.4HG020020	NA	NA	NA
HORVU.Clipper.r1.4HG020100	NA	NA	NA
HORVU.Clipper.r1.4HG020110	NA	NA	NA
HORVU.Clipper.r1.4HG020340	NA	NA	NA
HORVU.Clipper.r1.4HG020360	NA	NA	NA
HORVU.Clipper.r1.4HG023690	NA	NA	NA
HORVU.Clipper.r1.4HG023700	NA	NA	NA
HORVU.Clipper.r1.4HG023710	NA	NA	NA
HORVU.Clipper.r1.4HG023760	NA	NA	NA
HORVU.Clipper.r1.4HG029060	NA	NA	NA
HORVU.Clipper.r1.4HG029810	NA	NA	NA
HORVU.Clipper.r1.4HG029830	NA	NA	NA
HORVU.Clipper.r1.4HG029840	NA	NA	NA
HORVU.Clipper.r1.4HG029870	NA	NA	NA
HORVU.Clipper.r1.4HG029950	NA	NA	NA
HORVU.Clipper.r1.4HG029980	NA	NA	NA
HORVU.Clipper.r1.4HG029990	NA	NA	NA
HORVU.Clipper.r1.4HG030000	NA	NA	NA
HORVU.Clipper.r1.4HG030040	NA	NA	NA
HORVU.Clipper.r1.4HG030060	NA	NA	NA
HORVU.Clipper.r1.4HG035780	NA	NA	NA
HORVU.Clipper.r1.4HG040080	NA	NA	NA
HORVU.Clipper.r1.5HG007720	NA	NA	NA
HORVU.Clipper.r1.5HG014060	NA	NA	NA
HORVU.Clipper.r1.5HG017620	NA	NA	NA
HORVU.Clipper.r1.5HG017630	NA	NA	NA
HORVU.Clipper.r1.5HG017700	NA	NA	NA
HORVU.Clipper.r1.5HG017710	NA	NA	NA
HORVU.Clipper.r1.5HG018240	NA	NA	NA
HORVU.Clipper.r1.5HG018250	NA	NA	NA
HORVU.Clipper.r1.5HG023180	NA	NA	NA
HORVU.Clipper.r1.5HG023200	NA	NA	NA
HORVU.Clipper.r1.5HG023350	NA	NA	NA
HORVU.Clipper.r1.5HG023360	NA	NA	NA
HORVU.Clipper.r1.5HG023770	NA	NA	NA
HORVU.Clipper.r1.5HG023790	NA	NA	NA
HORVU.Clipper.r1.5HG027190	NA	NA	NA
HORVU.Clipper.r1.5HG027200	NA	NA	NA
HORVU.Clipper.r1.5HG027210	NA	NA	NA
HORVU.Clipper.r1.5HG027220	NA	NA	NA
HORVU.Clipper.r1.5HG043590	NA	NA	NA
HORVU.Clipper.r1.5HG043600	NA	NA	NA
HORVU.Clipper.r1.5HG043610	NA	NA	NA
HORVU.Clipper.r1.5HG043650	NA	NA	NA
HORVU.Clipper.r1.5HG045820	NA	NA	NA
HORVU.Clipper.r1.5HG051110	NA	NA	NA
HORVU.Clipper.r1.5HG051130	NA	NA	NA
HORVU.Clipper.r1.5HG051140	NA	NA	NA
HORVU.Clipper.r1.5HG051150	NA	NA	NA
HORVU.Clipper.r1.5HG053880	NA	NA	NA
HORVU.Clipper.r1.5HG054440	NA	NA	NA
HORVU.Clipper.r1.5HG054450	NA	NA	NA
HORVU.Clipper.r1.5HG055120	NA	NA	NA
HORVU.Clipper.r1.5HG055130	NA	NA	NA
HORVU.Clipper.r1.5HG055140	NA	NA	NA
HORVU.Clipper.r1.5HG055240	NA	NA	NA
HORVU.Clipper.r1.5HG055540	NA	NA	NA
HORVU.Clipper.r1.5HG055550	NA	NA	NA
HORVU.Clipper.r1.5HG055560	NA	NA	NA
HORVU.Clipper.r1.5HG055570	NA	NA	NA
HORVU.Clipper.r1.5HG055600	NA	NA	NA
HORVU.Clipper.r1.5HG055610	NA	NA	NA
HORVU.Clipper.r1.5HG055710	NA	NA	NA
HORVU.Clipper.r1.6HG000900	NA	NA	NA
HORVU.Clipper.r1.6HG000910	NA	NA	NA
HORVU.Clipper.r1.6HG000920	NA	NA	NA
HORVU.Clipper.r1.6HG000940	NA	NA	NA
HORVU.Clipper.r1.6HG000950	NA	NA	NA
HORVU.Clipper.r1.6HG000960	NA	NA	NA
HORVU.Clipper.r1.6HG001500	NA	NA	NA
HORVU.Clipper.r1.6HG001510	NA	NA	NA
HORVU.Clipper.r1.6HG001520	NA	NA	NA
HORVU.Clipper.r1.6HG001530	NA	NA	NA
HORVU.Clipper.r1.6HG018660	NA	NA	NA
HORVU.Clipper.r1.6HG018670	NA	NA	NA
HORVU.Clipper.r1.6HG021140	NA	NA	NA
HORVU.Clipper.r1.6HG021150	NA	NA	NA
HORVU.Clipper.r1.6HG022860	NA	NA	NA
HORVU.Clipper.r1.6HG022870	NA	NA	NA
HORVU.Clipper.r1.6HG040540	NA	NA	NA
HORVU.Clipper.r1.6HG041870	NA	NA	NA
HORVU.Clipper.r1.6HG042100	NA	NA	NA
HORVU.Clipper.r1.6HG042140	NA	NA	NA
HORVU.Clipper.r1.6HG042540	NA	NA	NA
HORVU.Clipper.r1.6HG043570	NA	NA	NA
HORVU.Clipper.r1.6HG044110	NA	NA	NA
HORVU.Clipper.r1.6HG044160	NA	NA	NA
HORVU.Clipper.r1.6HG044170	NA	NA	NA
HORVU.Clipper.r1.6HG044180	NA	NA	NA
HORVU.Clipper.r1.6HG044290	NA	NA	NA
HORVU.Clipper.r1.7HG006150	NA	NA	NA
HORVU.Clipper.r1.7HG006170	NA	NA	NA
HORVU.Clipper.r1.7HG006180	NA	NA	NA
HORVU.Clipper.r1.7HG007680	NA	NA	NA
HORVU.Clipper.r1.7HG007690	NA	NA	NA
HORVU.Clipper.r1.7HG010290	NA	NA	NA
HORVU.Clipper.r1.7HG013080	NA	NA	NA
HORVU.Clipper.r1.7HG013090	NA	NA	NA
HORVU.Clipper.r1.7HG032710	NA	NA	NA
HORVU.Clipper.r1.7HG032720	NA	NA	NA
HORVU.Clipper.r1.7HG032740	NA	NA	NA
HORVU.Clipper.r1.7HG032830	NA	NA	NA
HORVU.Clipper.r1.7HG032840	NA	NA	NA
HORVU.Clipper.r1.7HG032960	NA	NA	NA
HORVU.Clipper.r1.7HG035820	NA	NA	NA
HORVU.Clipper.r1.7HG046860	sp|O64815|HLS1L_ARATH Probable N-acetyltransferase HLS1-like OS=Arabidopsis thaliana GN=At2g23060 PE=2 SV=1	OsglHAT1|GW6a(flowering_related)	Plant growth
HORVU.Clipper.r1.5HG005610	sp|P0DKC5|HSD1A_ARATH 11-beta-hydroxysteroid dehydrogenase 1A OS=Arabidopsis thaliana GN=HSD1 PE=1 SV=1	OsHSD1|LGF1	Plant growth
HORVU.Clipper.r1.5HG005540	sp|P42347|PI3K1_SOYBN Phosphatidylinositol 3-kinase, root isoform OS=Glycine max PE=2 SV=1	PI3K	Plant growth
HORVU.Clipper.r1.7HG046880	sp|Q54SA1|PLDZ_DICDI Phospholipase D Z OS=Dictyostelium discoideum GN=pldZ PE=3 SV=1	spPLD	Plant growth
HORVU.Clipper.r1.6HG044310	sp|Q6EP31|RAC5_ORYSJ Rac-like GTP-binding protein 5 OS=Oryza sativa subsp. japonica GN=RAC5 PE=2 SV=2	OsRacD|OsRac5	Plant growth
HORVU.Clipper.r1.6HG040550	sp|Q93VJ2|IRE1B_ARATH Serine/threonine-protein kinase/endoribonuclease IRE1b OS=Arabidopsis thaliana GN=IRE1B PE=2 SV=1	IRE1|OsIRE1	Plant growth
HORVU.Clipper.r1.5HG017750	sp|Q9LD44|NAC56_ARATH NAC transcription factor 56 OS=Arabidopsis thaliana GN=NAC056 PE=2 SV=1	ONAC122|OsNAC10	Plant growth
HORVU.Clipper.r1.6HG044200	sp|Q9LM76|PUB44_ARATH U-box domain-containing protein 44 OS=Arabidopsis thaliana GN=PUB44 PE=1 SV=1	OsPUB24	Plant growth

## Sheet: Table S7
Table S7: Genes PAV with significant presence frequence change when compared the Australian barely with European barley varieties
Australian barley
Clipper Gene ID	European_presence	Australian_presence	Australian_presence_frequence	Frequency change in Australian barley	Z-Score	p value	(-LOG(p-value))	putative phenology gene ID	Uniprot function annotation	Invloved flowering pathway
HORVU.Clipper.r1.1HG012180	116	63	0.828947	0.17358	-8.16213	1.36298e-15	14.8655	NA	Ent-copalyl diphosphate synthase	NA
HORVU.Clipper.r1.1HG012410	51	30	0.394737	0.106601	-5.30542	3.08146e-07	6.51124	NA	Protein TAR1	NA
HORVU.Clipper.r1.1HG012590	36	23	0.302632	0.0992417	-4.99153	1.55095e-06	5.8094	NA	NA	NA
HORVU.Clipper.r1.1HG022800	136	69	0.907895	0.139533	-6.71	6.66905e-11	10.1759	HvSOC1	MADS-box transcription factor	Meristem response and development
HORVU.Clipper.r1.1HG028540	138	67	0.881579	0.101918	-5.10567	8.71634e-07	6.05967	HvGA20ox	Gibberellin 20 oxidase	Gibberellin signalling and metabolism
HORVU.Clipper.r1.1HG036260	32	22	0.289474	0.108683	-5.3942	1.91644e-07	6.71751	NA	NA	NA
HORVU.Clipper.r1.1HG044370	7	12	0.157895	0.118347	-5.80638	1.90549e-08	7.71999	NA	NA	NA
HORVU.Clipper.r1.2HG005910	10	18	0.236842	0.180345	-8.45065	1.24069e-16	15.9063	NA	NA	NA
HORVU.Clipper.r1.2HG007740	32	27	0.355263	0.174472	-8.20017	9.98406e-16	15.0007	NA	NA	NA
HORVU.Clipper.r1.2HG009410	131	64	0.842105	0.101992	-5.10885	8.57634e-07	6.0667	HvCO18	B-Box-type zinc finger transcription factor	Photoperiod and circadian clock
HORVU.Clipper.r1.2HG015520	124	66	0.868421	0.167856	-7.91799	9.70402e-15	14.013	HvBM5 (HvVRN-H1)	MADS-box transcription factor	Meristem response and development
HORVU.Clipper.r1.2HG027060	98	59	0.776316	0.222643	-10.2547	5.83261e-24	23.2341	HvCK2a	Protein kinase superfamily protein	Photoperiod and circadian clock
HORVU.Clipper.r1.2HG027410	110	58	0.763158	0.141689	-6.80194	3.5833e-11	10.4457	NA	Protein STRICTOSIDINE SYNTHASE-LIKE 10	NA
HORVU.Clipper.r1.2HG031680	35	26	0.342105	0.144365	-6.91608	1.63786e-11	10.7857	NA	Beta-fructofuranosidase, insoluble isoenzyme	NA
HORVU.Clipper.r1.2HG037360	61	35	0.460526	0.115894	-5.70175	3.47914e-08	7.45853	NA	Pentatricopeptide repeat-containing protein	NA
HORVU.Clipper.r1.2HG038100	12	18	0.236842	0.169045	-7.96872	6.48556e-15	14.1881	NA	Zinc finger protein	NA
HORVU.Clipper.r1.3HG000800	144	72	0.947368	0.133809	-6.46586	3.3309e-10	9.47744	HvELF7	RNA polymerase II-associated factor 1 homolog	Photoperiod and circadian clock
HORVU.Clipper.r1.3HG004310	26	19	0.25	0.103107	-5.1564	6.71877e-07	6.17271	NA	AP2/ERF and B3 domain-containing protein	NA
HORVU.Clipper.r1.3HG011030	91	48	0.631579	0.117455	-5.76833	2.37485e-08	7.62436	NA	Tuliposide A-converting enzyme	NA
HORVU.Clipper.r1.3HG018470	94	54	0.710526	0.179453	-8.4126	1.70995e-16	15.767	NA	Cyclic dof factor 2	NA
HORVU.Clipper.r1.3HG040790	66	39	0.513158	0.140277	-6.7417	5.38829e-11	10.2685	NA	Laccase-13	NA
HORVU.Clipper.r1.3HG045640	19	18	0.236842	0.129497	-6.28197	1.0755e-09	8.96839	NA	MADS-box transcription factor	Meristem response and development
HORVU.Clipper.r1.3HG045820	28	21	0.276316	0.118124	-5.79686	2.0136e-08	7.69603	HvODDSOC1	MADS-box transcription factor	Meristem response and development
HORVU.Clipper.r1.3HG050810	113	59	0.776316	0.137898	-6.64024	1.06237e-10	9.97372	NA	Protein STRICTOSIDINE SYNTHASE-LIKE	NA
HORVU.Clipper.r1.3HG050820	59	39	0.513158	0.179825	-8.42846	1.49627e-16	15.825	NA	Protein STRICTOSIDINE SYNTHASE-LIKE	NA
HORVU.Clipper.r1.4HG003390	87	49	0.644737	0.153211	-7.29338	1.12227e-12	11.9499	NA	DELLA protein SLN1	NA
HORVU.Clipper.r1.4HG005300	39	6	0.0789474	-0.141392	5.27168	3.68345e-07	6.43375	NA	NA	NA
HORVU.Clipper.r1.4HG010370	61	39	0.513158	0.168525	-7.94653	7.73837e-15	14.1114	NA	NA	NA
HORVU.Clipper.r1.4HG013400	24	21	0.276316	0.140723	-6.76072	4.73886e-11	10.3243	NA	NA	NA
HORVU.Clipper.r1.4HG019640	40	27	0.355263	0.129274	-6.27245	1.14167e-09	8.94246	NA	NA	NA
HORVU.Clipper.r1.4HG019790	86	51	0.671053	0.185177	-8.65674	2.12853e-17	16.6719	HvCO16	Zinc finger protein CONSTANS-LIKE 13	Photoperiod and circadian clock
HORVU.Clipper.r1.4HG020030	139	68	0.894737	0.109426	-5.4259	1.61436e-07	6.792	NA	NA	NA
HORVU.Clipper.r1.4HG029480	98	57	0.75	0.196328	-9.13233	3.09707e-19	18.509	HvBM7	MADS-box transcription factor	Meristem response and development
HORVU.Clipper.r1.4HG030250	9	13	0.171053	0.120205	-5.88564	1.19884e-08	7.92124	NA	Putative cysteine proteinase inhibitor 7	NA
HORVU.Clipper.r1.4HG035830	148	72	0.947368	0.11121	-5.502	1.0652e-07	6.97257	NA	CEN-like protein 2	Photoperiod and circadian clock
HORVU.Clipper.r1.4HG037230	19	21	0.276316	0.168971	-7.96555	6.65147e-15	14.1771	NA	NA	NA
HORVU.Clipper.r1.4HG037650	79	44	0.578947	0.13262	-6.41513	4.61801e-10	9.33554	NA	AP2/ERF and B3 domain-containing protein	NA
HORVU.Clipper.r1.4HG037990	56	42	0.552632	0.236247	-10.8349	1.28444e-26	25.8913	NA	NA	NA
HORVU.Clipper.r1.5HG000290	125	65	0.855263	0.149048	-7.11583	4.03317e-12	11.3944	NA	MADS-box transcription factor	Meristem response and development
HORVU.Clipper.r1.5HG000430	109	60	0.789474	0.173654	-8.1653	1.32815e-15	14.8768	NA	Vesicle-associated membrane protein	NA
HORVU.Clipper.r1.5HG002740	62	35	0.460526	0.110244	-5.46078	1.33521e-07	6.87445	NA	NA	NA
HORVU.Clipper.r1.5HG021540	92	55	0.723684	0.20391	-9.45573	1.53319e-20	19.8144	NA	Receptor-like protein kinase BRI1-like 3	NA
HORVU.Clipper.r1.5HG031520	71	49	0.644737	0.243607	-11.1488	4.07662e-28	27.3897	NA	NA	NA
HORVU.Clipper.r1.5HG032920	24	19	0.25	0.114407	-5.63833	4.9845e-08	7.30238	NA	NA	NA
HORVU.Clipper.r1.5HG034780	89	49	0.644737	0.141912	-6.81145	3.35866e-11	10.4738	NA	Dehydration-responsive element-binding protein	NA
HORVU.Clipper.r1.5HG034800	36	26	0.342105	0.138715	-6.67512	8.42237e-11	10.0746	HvCBF10A	ethylene-responsive element binding factor	Vernalization
HORVU.Clipper.r1.5HG040970	29	26	0.342105	0.178263	-8.36188	2.61678e-16	15.5822	NA	Auxin-responsive protein IAA13	Plant growth and development
HORVU.Clipper.r1.5HG043520	15	15	0.197368	0.112623	-5.56224	7.63302e-08	7.1173	NA	2-hydroxyisoflavanone dehydratase	NA
HORVU.Clipper.r1.5HG052850	38	30	0.394737	0.180048	-8.43797	1.38093e-16	15.8598	NA	NA	NA
HORVU.Clipper.r1.6HG000930	40	27	0.355263	0.129274	-6.27245	1.14167e-09	8.94246	NA	Rhodanese-like domain-containing protein	NA
HORVU.Clipper.r1.6HG011490	33	22	0.289474	0.103033	-5.15323	6.82948e-07	6.16561	NA	NA	NA
HORVU.Clipper.r1.6HG011650	15	14	0.184211	0.0994648	-5.00105	1.47897e-06	5.83004	NA	NA	NA
HORVU.Clipper.r1.6HG012300	92	56	0.736842	0.217068	-10.0169	6.49558e-23	22.1874	HvBM16	MADS-box transcription factor	Meristem response and development
HORVU.Clipper.r1.6HG026520	136	67	0.881579	0.113217	-5.58761	6.6265e-08	7.17872	NA	Ethylene-responsive transcription factor	Vernalization
HORVU.Clipper.r1.6HG031230	8	13	0.171053	0.125855	-6.12661	2.81983e-09	8.54978	NA	NA	NA
HORVU.Clipper.r1.6HG034900	144	71	0.934211	0.120651	-5.90466	1.07166e-08	7.96994	NA	MADS-box transcription factor	Meristem response and development
HORVU.Clipper.r1.7HG005150	14	14	0.184211	0.105114	-5.24201	4.30519e-07	6.36601	NA	NA	NA
HORVU.Clipper.r1.7HG008100	128	65	0.855263	0.132099	-6.39294	5.32332e-10	9.27382	NA	NA	NA
HORVU.Clipper.r1.7HG008870	28	20	0.263158	0.104966	-5.23567	4.45061e-07	6.35158	NA	NA	NA
HORVU.Clipper.r1.7HG010670	84	45	0.592105	0.117529	-5.7715	2.3318e-08	7.63231	NA	NA	NA
HORVU.Clipper.r1.7HG011420	132	69	0.907895	0.162132	-7.67386	6.50922e-14	13.1865	NA	NA	NA
HORVU.Clipper.r1.7HG012390	21	18	0.236842	0.118198	-5.80003	1.97692e-08	7.70401	NA	NA	NA
HORVU.Clipper.r1.7HG014830	67	45	0.592105	0.213574	-9.86791	2.85804e-22	21.5439	NA	NA	NA
HORVU.Clipper.r1.7HG018990	94	52	0.684211	0.153137	-7.29021	1.14852e-12	11.9399	NA	NA	NA
HORVU.Clipper.r1.7HG019000	133	68	0.894737	0.143324	-6.8717	2.2242e-11	10.6528	NA	NA	NA
HORVU.Clipper.r1.7HG020720	18	16	0.210526	0.108831	-5.40054	1.85195e-07	6.73237	NA	NA	NA
HORVU.Clipper.r1.7HG021010	100	58	0.763158	0.198186	-9.21159	1.49697e-19	18.8248	NA	NA	NA
HORVU.Clipper.r1.7HG037660	48	32	0.421053	0.149866	-7.15071	3.14486e-12	11.5024	NA	NA	NA
HORVU.Clipper.r1.7HG039290	56	35	0.460526	0.144142	-6.90657	1.74915e-11	10.7572	NA	NA	NA
HORVU.Clipper.r1.7HG045700	61	34	0.447368	0.102736	-5.14055	7.29015e-07	6.13726	NA	NA	NA
North American barley
Clipper Gene ID	European_presence	North_America_presence	North_America_presence_frequence	Frequency change in north American barley	Z-Score	p value	(-LOG(p-value))	putative gene ID	Uniprot function annotation	Invloved flowering pathway
HORVU.Clipper.r1.1HG012230	35	23	0.315068	0.117328	-5.52526	9.36998e-08	7.02826	NA	NA	NA
HORVU.Clipper.r1.1HG012630	50	31	0.424658	0.142172	-6.61012	1.29705e-10	9.88704	NA	NA	NA
HORVU.Clipper.r1.1HG019730	14	14	0.191781	0.112685	-5.32248	2.81444e-07	6.55061	NA	Putative pentatricopeptide repeat-containing protein	NA
HORVU.Clipper.r1.2HG017770	20	18	0.246575	0.133581	-6.23498	1.44319e-09	8.84068	NA	Tubulin alpha-1 chain	NA
HORVU.Clipper.r1.2HG018090	19	18	0.246575	0.139231	-6.48169	3.00644e-10	9.52195	NA	NA	NA
HORVU.Clipper.r1.2HG037230	37	27	0.369863	0.160823	-7.42461	4.27286e-13	12.3693	NA	Inactive LRR receptor-like serine/threonine-protein kinase	NA
HORVU.Clipper.r1.2HG037360	61	33	0.452055	0.107422	-5.09266	9.31419e-07	6.03085	NA	NA	NA
HORVU.Clipper.r1.3HG000560	10	12	0.164384	0.107886	-5.11294	8.39861e-07	6.07579	NA	NA	NA
HORVU.Clipper.r1.3HG013250	55	31	0.424658	0.113923	-5.37655	2.10748e-07	6.67624	NA	NA	NA
HORVU.Clipper.r1.3HG040790	66	36	0.493151	0.120269	-5.65368	4.57076e-08	7.34001	NA	NA	NA
HORVU.Clipper.r1.4HG003390	87	45	0.616438	0.124913	-5.85646	1.42288e-08	7.84683	NA	NA	NA
HORVU.Clipper.r1.4HG025530	18	17	0.232877	0.131182	-6.13021	2.75824e-09	8.55937	NA	NA	NA
HORVU.Clipper.r1.5HG000290	125	33	0.452055	-0.25416	10.6969	5.67475e-26	25.2461	NA	MADS-box transcription factor	Meristem response and development
HORVU.Clipper.r1.5HG006860	38	32	0.438356	0.223667	-10.1689	1.40166e-23	22.8534	NA	NA	NA
HORVU.Clipper.r1.5HG029160	70	40	0.547945	0.152465	-7.05961	6.00783e-12	11.2213	NA	Tuliposide A-converting enzyme	NA
HORVU.Clipper.r1.5HG031520	71	46	0.630137	0.229007	-10.4021	1.27346e-24	23.895	NA	NA	NA
HORVU.Clipper.r1.5HG040970	29	21	0.287671	0.123829	-5.80915	1.87509e-08	7.72698	NA	Auxin-responsive protein	Plant growth and development
HORVU.Clipper.r1.5HG052850	38	27	0.369863	0.155174	-7.17789	2.58832e-12	11.587	NA	NA	NA
HORVU.Clipper.r1.6HG003810	19	16	0.219178	0.111833	-5.2853	3.42788e-07	6.46497	NA	Probable metal-nicotianamine transporter	NA
HORVU.Clipper.r1.6HG011500	89	47	0.643836	0.141011	-6.55942	1.81105e-10	9.74207	NA	NA	NA
HORVU.Clipper.r1.6HG011570	38	27	0.369863	0.155174	-7.17789	2.58832e-12	11.587	NA	NA	NA
HORVU.Clipper.r1.6HG011780	80	41	0.561644	0.109666	-5.19067	5.62718e-07	6.24971	NA	NA	NA
HORVU.Clipper.r1.7HG012390	21	18	0.246575	0.127931	-5.98827	6.51865e-09	8.18584	NA	Transcription factor ILI5	NA
HORVU.Clipper.r1.7HG019050	11	14	0.191781	0.129634	-6.06262	4.16479e-09	8.38041	NA	NA	NA
HORVU.Clipper.r1.7HG020750	10	13	0.178082	0.121585	-5.71114	3.29763e-08	7.4818	NA	NA	NA
HORVU.Clipper.r1.7HG021920	84	48	0.657534	0.182958	-8.39118	2.04723e-16	15.6888	NA	NA	NA
HORVU.Clipper.r1.7HG033180	27	21	0.287671	0.135129	-6.30257	9.44718e-10	9.0247	NA	Auxin-responsive protein	Plant growth and development
HORVU.Clipper.r1.7HG039290	56	33	0.452055	0.135671	-6.32623	8.13629e-10	9.08957	NA	NA	NA

## Sheet: Table 8
Table S8: Details of Hindmarsh and RGT Planet recombinant inbred lines trials
Trial Code	Trial site	GPS Location	No Lines & Parents	CTL	Replication	No Plots	No Ranges	No Rows	Plot type	Date of planting	Trait (ZS: Zadoks development stage)
WOH	Wongan Hills, WA	-30.848953, 116.756461	265	12	Partial replication	360	12	30	Yield plots	2019-05-24	ZS at 122 days after sowing on 23SEP2019.
MER	Merredin, WA	-31.487009, 118.229668	265	12	Partial replication	360	12	30	Yield plots	2019-06-05	ZS at 110 days after sowing on 23SEP2019.
ESP	Gibson (EDRS), WA	-33.612176, 121.798438	228	12	Partial replication	312	12	26	Yield plots	2019-05-14	ZS at 99 and 120 days after sowing on 21AUG2019 (EPS-1) and 11SEP2019 (EPS-2).
WLM	Williams, WA	-33.577668, 116.734934	138	12	Partial replication	216	12	18	Yield plots	2019-06-17	ZS at 95 days after sowing on 20SEP2019.
SHP	Shepperton, VIC	-36.487551, 145.388470	272	0	Partial replication	309	20	16	Short row		ZS on 14OCT2019
SoP	South Perth, WA	-31.991186, 115.887944	272	0	None	272	11	25	Hill plots	2019-05-14	ZS49 by 2-3 times visits per week.

## Sheet: Table S9
Table S9: QTL mapping Hindmarsh and RGT Planet recombinant inbred lines														Table legend
Traits	Chr.	Position (cM)	Markers	LOD	mu_A	mu_H	mu_B	Variance	% Explanation	Additive	Higher value contributor	Known phenology gene
MER_19_ZS_Blue	2H	52.4	4788156|F|0-46	11.45	74.1222	77.0105	79.8988	29.0878	18	-2.88826	Hindmarsh	HvCEN		Traits	Traits
MER_19_ZS_Blup	2H	52.4	4788156|F|0-46	11.85	75.1556	77.2255	79.2955	14.4683	18.6	-2.06992	Hindmarsh	HvCEN		Chr.	Chromosome number
MER_19_ZS_Obs	2H	52.4	4788156|F|0-46	11.43	74.1269	77.0145	79.902	29.126	18	-2.88756	Hindmarsh	HvCEN		Position (cM)	Position
SHP_19_ZS_Blue	2H	52.4	3260898|F|0-38	10.47	74.8244	77.241	79.6575	21.6537	12.5	-2.41659	Hindmarsh	HvCEN		Markers	Marker number
SHP_19_ZS_Blup	2H	52.4	3260898|F|0-38	6.08	76.6322	77.8594	79.0865	10.1175	8.3	-1.22715	Hindmarsh	HvCEN		LOD
SHP_19_ZS_Obs	2H	52.4	3260898|F|0-38	10.47	74.8246	77.241	79.6575	21.6572	12.5	-2.41647	Hindmarsh	HvCEN		mu_A	Phenotypic value of homozygous parent A (RGT Planet)
WLM_19_ZS_Blue	2H	52.4	3264194|F|0-17	11.57	51.64	53.2369	54.8338	4.29707	20.7	-1.59693	Hindmarsh	HvCEN		mu_H	Phenotypic value of heterozygoste
WLM_19_ZS_Blup	2H	52.4	3264194|F|0-17	11.54	51.8946	53.2493	54.604	3.15157	22.1	-1.35469	Hindmarsh	HvCEN		mu_B	Phenotypic value of homozygous parent B (Hindmarsh)
WLM_19_ZS_Obs	2H	52.4	3264194|F|0-17	11.66	51.6351	53.2382	54.8413	4.29181	20.9	-1.6031	Hindmarsh	HvCEN		Variance
SoP_19_ZS49_Blue	2H	52.9	3275947|F|0-11	13.45	103.551	100.284	97.0171	29.8597	18.6	3.26681	RGT	HvCEN		% Explation	percentage of explanation power
MerGrYldblue	2H	52.9	3275947|F|0-11	5.26	1647.3	1773.39	1899.49	124791	9.7	-126.094	Hindmarsh	HvCEN		Additive
MerGrYldblup	2H	52.9	3275947|F|0-11	6.56	1684.23	1777.71	1871.19	55766.5	12.1	-93.4771	Hindmarsh	HvCEN		Higher value contributor	Higher trait value contributor
MerGrYldObs	2H	52.9	3275947|F|0-11	5.34	1646.93	1774.83	1902.74	126288	9.9	-127.903	Hindmarsh	HvCEN		MER	Merridin, Western Australia
WOH_19_ZS_Blue	2H	60.5	3254845|F|0-50	6.67	78.3531	80.6777	83.0022	34.8265	12.7	-2.32453	Hindmarsh	HvCYP1		SHP	Shepton, Victoria, Australia
WOH_19_ZS_Blup	2H	60.5	3254845|F|0-50	7.42	79.3796	80.6338	81.8879	9.03788	14	-1.25415	Hindmarsh	HvCYP1		WLM	Willliams, Western Australia
WOH_19_ZS_Obs	2H	60.5	3254845|F|0-50	7.02	78.3021	80.6715	83.0409	34.2657	13.3	-2.36939	Hindmarsh	HvCYP1		WOH	Wogan Hills, Western Australia
ESP_19_ZS_1Blue	3H	98.9	3256099|F|0-18	5.12	46.0051	47.4825	48.96	15.7378	11	-1.4774	Hindmarsh	HvPI-2		ESP	Esperance, Western Australia
ESP_19_ZS_1Blup	3H	98.9	3256099|F|0-18	4.85	47.1428	47.5458	47.9489	1.24077	10.5	-0.403083	Hindmarsh	HvPI-2		19	The year of 2019
ESP_19_ZS_1Obs	3H	98.9	3256099|F|0-18	5.06	46.0009	47.4748	48.9488	15.8659	10.9	-1.47395	Hindmarsh	HvPI-2		ZS	Zadoks development stage
ESP_19_ZS_2Blue	3H	98.9	3256099|F|0-18	4.96	68.3496	69.739	71.1285	14.3923	10.7	-1.38946	Hindmarsh	HvPI-2		ZS49	Days since planting to Zadoks development stage 49
ESP_19_ZS_2Blup	3H	98.9	3256099|F|0-18	5	69.6168	69.8533	70.0899	0.413793	10.8	-0.236558	Hindmarsh	HvPI-2		GrYld	Grain yield
ESP_19_ZS_2Obs	3H	98.9	3256099|F|0-18	5.02	68.3529	69.7447	71.1364	14.2822	10.8	-1.39176	Hindmarsh	HvPI-2		Blue	Best Linear Unbiased Estimate
SHP_19_ZS_Blue	3H	98.9	3662336|F|0-37	19.25	73.7211	77.241	80.761	21.6546	25.2	-3.51993	Hindmarsh	HvPI-2		Blup	best linear unbiased prediction
SHP_19_ZS_Blup	3H	98.9	3662336|F|0-37	14.08	75.8596	77.8594	79.8593	10.1179	21	-1.99987	Hindmarsh	HvPI-2		Obs	Observed value
SHP_19_ZS_Obs	3H	98.9	3662336|F|0-37	19.25	73.7213	77.2411	80.7609	21.658	25.2	-3.51979	Hindmarsh	HvPI-2
WLM_19_ZS_Blue	3H	98.9	3256099|F|0-18	10.27	51.6471	53.2369	54.8267	4.29707	17.9	-1.58978	Hindmarsh	HvPI-2
WLM_19_ZS_Blup	3H	98.9	3256099|F|0-18	8.85	52.0106	53.2493	54.4881	3.15157	16.1	-1.23873	Hindmarsh	HvPI-2
WLM_19_ZS_Obs	3H	98.9	3256099|F|0-18	10.1	51.6654	53.2382	54.8111	4.29181	17.6	-1.57286	Hindmarsh	HvPI-2
MER_ZS_19_Blue	3H	101.7	3254972|F|0-13	6.57	74.8429	77.0105	79.1781	29.0878	9.8	-2.16756	Hindmarsh	HvCIGARP-2
MER_ZS_19_Blup	3H	101.7	3254972|F|0-13	6.33	75.7323	77.2255	78.7188	14.4683	9.4	-1.49323	Hindmarsh	HvCIGARP-2
MER_ZS_19_Obs	3H	101.7	3254972|F|0-13	6.54	74.8495	77.0145	79.1795	29.126	9.8	-2.16497	Hindmarsh	HvCIGARP-2

[truncated: 6 more sheets: Table S10, Table S11, Table S12, Table S13, Table S14, Table S15]
